# Supplementary material for: Evolution of nectarivory in phyllostomid bats (Phyllostomidae Gray, 1825, Chiroptera: Mammalia)
Source: BMC Evol Biol. 2010 Jun 4;10:165. doi: 10.1186/1471-2148-10-165 (PMC2901259; doi:10.1186/1471-2148-10-165)
Supplement: Additional file 1 — Incorporated sequences. GenBank accession numbers of all incorporated sequences are shown. Dotted lines indicate missing data. Percentage of overall missing base pairs per lineage are given (completeness). Sample origins of our analyzed individuals are coded with two-letter abbreviations according to the International Organization of Standardization: RU Russia, CU Cuba, CR Costa Rica, JM Jamaica, MX Mexico, p.e. GenBank sequences published earlier. Question marks (?) are used for samples with unknown origin. [*] Asterisks indicate sequences published within this paper and were submitted to EMBL-EBI database hosted by the European Molecular Biology Laboratory. [file 1471-2148-10-165-S1.XLS]

## Sheet: table 3
	length in base pairs		2423	657	1137	903	199	1008	1362	2835	345	426
	loci		12StRNA16S	COI	Cytb	ND1	tRNA – Leu	vWF	RAG2	BRCA1	PLCB4	PEPCK
taxon	species	region											completeness %
Rhinolophidae	Rhinolophus creaghi	p.e.	---------	---------	DQ178986	---------	---------	AF447546	AF447528	AF447499	AY835942	---------	59.2
	Rhinolophus ferrumequinum	p.e.	AY395859	---------	EF544417	DQ888656	---------	---------	---------	---------	---------	---------	39.5
Vespertilionidae	Myotis daubentonii	RU	AY495498	---------	AB106589	*FN643239	*FN645711	*FN645681	*FN641679	AF203746	AY835955	---------	89.1
Molossidae	Tadarida brasiliensis	CU	AF263219	---------	L19734	DQ979866	---------	*FN645692	AY141019	AF203747	*FN643272	---------	77.4
Furipteridae	Furipterus horrens	p.e.	AF345921	EF080358	AY621004	---------	---------	AY834740	AF316451	AY83465	AY835960	---------	65.8
Noctilionidae	Noctilio leporinus	CR/CU	AF263224	EF080532	AF330802	*FN643243	*FN645715	*FN645686	AF330815	*FN641903	*FN643268	*FN641667	99.2
Mormoopidae	Pteronotus parnellii	JM/CR	AF263221	EF080592	AY604456	*FN643246	*FN645718	*FN645689	AF330817	*FN641904	AY835957	*FN641669	98.2
Macrotinae	Macrotus waterhousii	MX	AF263229	---------	AY380745	*FN643242	*FN645714	*FN645685	AF316461	*FN641905	*FN643267	*FN641666	80
Micronycterinae	Micronycteris microtis	CR	AY395822	---------	AY380756	*FN643240	*FN645712	*FN645683	*FN641680	*FN641906	*FN643265	---------	87.3
Desmodontinae	Diaemus youngi	p.e.	AF411534	EF080328	---------	AB079812	---------	---------	AF316445	---------	---------	---------	47.3
	Desmodus rotundus	CR	AF263228	EF080324	DQ077398	*FN643230	*FN645702	AF447550	AF316444	AF447503	*FN643255	---------	95.5
Phyllostominae	Chrotopterus auritus	?	AF411538	EF080304	---------	*FN643227	*FN645700	*FN645669	AF316442	*FN641922	*FN643252	*FN641656	81.4
	Vampyrum spectrum	CR	AF411537	EU097074	---------	---------	---------	*FN645695	AF316495	---------	---------	*FN641673	49.8
	Tonatia bidens	p.e.	AF442091	---------	DQ903829	---------	---------	---------	AF442088	AF203745	---------	---------	64
	Tonatia saurophila	p.e.	AF411531	EF080734	---------	---------	---------	TBU31622	AF442086	---------	---------	---------	48.3
	Phyllostomus discolor	CR	---------	EF080550	---------	*FN643244	*FN645716	*FN645687	*FN641681	---------	*FN643269	*FN641668	35.2
	Lophostoma silvicola	CR	AF442092	EF080437	DQ903830	*FN643237	*FN645709	*FN645679	AF442083	*FN641924	*FN643262	*FN641663	86.3
	Phyllostomus hastatus	CR	AF411541	EF080557	---------	*FN643245	*FN645717	*FN645688	AF316479	---------	*FN643270	---------	60.3
	Phylloderma stenops	CR	AF411542	EU096831	---------	---------	---------	*FN645691	AF316480	---------	---------	*FN641671	49.5
	Trachops cirrhosus	CR	AF411539	EF080782	DQ233669	*FN643248	*FN645720	*FN645693	AF316490	*FN641923	*FN643273	*FN641672	97.7
Lonchophyllinae	Lonchophylla robusta	CR	---------	---------	AF423091	*FN643236	*FN645708	*FN645678	*FN641677	*FN641907	*FN643261	*FN641662	71.9
	Lonchophylla thomasi	p.e.	AY395842	EF080399	---------	AB079810	---------	---------	AF316456	---------	---------	---------	47.3
	Lionycteris spurelli	p.e.	AY395815	EF080376	AF423096	---------	---------	---------	AF316455	---------	---------	---------	49.4
Rhinophyllinae	Rhinophylla pumilio	p.e.	AY395827	EF080671	AF187029	---------	---------	---------	AF316484	---------	---------	---------	49.4
Stenodermatinae	Artibeus jamaicensis	CU	AF263225	AF061340	DQ869518	AF061340	*FN645698	*FN645666	*FN641674	*FN641910	AY011789	*FN641655	95.3
	Artibeus lituratus	p.e.	ALU26290	EU096578	DQ985496	AF142995	---------	---------	DQ985532	---------	---------	---------	29.7
	Ametrida centurio	p.e.	AY395802	EF079978	AY604446	---------	---------	---------	AF316430	---------	---------	---------	49.4
	Centurio senex	?	AF263227	---------	AY604444	*FN643229	*FN645701	*FN645672	AF316438	*FN641909	*FN643250	---------	76.9
	Uroderma bilobatum	CR	AY395831	EF080791	DQ312406	*FN643249	*FN645721	*FN645694	AF316491	*FN641911	*FN643274	---------	94.9
Carolliinae	Carollia brevicauda	?	---------	EF080210	AF511959	---------	---------	*FN645670	AF316437	---------	*FN643253	---------	40
	Carollia castanea	CR	---------	---------	AF512005	*FN643228	*FN645696	*FN645671	*FN641676	*FN641908	*FN643254	*FN641657	52.1
Glyphonycterinae	Glyphonycteris daviesi	p.e.	AY395812	EF080365	AY380747	---------	---------	---------	AF316464	---------	---------	---------	49.4
	Glyphonycteris sylvestris	?	AY395841	EF080368	AY380746	*FN643233	*FN645705	*FN645675	AF316471	---------	*FN643258	---------	68.3
	Trinycteris nicefori	p.e.	AY395830	EF080787	AY380749	---------	---------	---------	AF316469	---------	---------	---------	49.4
Glossophaginae	Anoura geoffroyi	?	---------	EF080018	---------	*FN643226	*FN645697	*FN645667	AF316431	*FN641912	AY835951	---------	64.5
	Hylonycteris underwoodi	CR	AY395813	---------	---------	*FN643234	*FN645706	*FN645676	AF316453	*FN641916	*FN643259	*FN641660	77.4
	Musonycteris harrisoni	CR	AY395844	---------	---------	---------	---------	*FN645682	AF316475	*FN641919	*FN643264	*FN641664	58.8
	Brachyphylla nana	CU	---------	---------	AY620444	*FN643225	*FN645699	*FN645668	*FN641675	*FN641913	*FN643251	*FN641654	72.4
	Erophylla sezekorni	CU	AY395839	---------	AY620439	*FN643231	*FN645703	*FN645673	AF316450	*FN641914	*FN643256	*FN641658	93.6
	Phyllonycteris poeyi	CU	---------	---------	---------	*FN643247	*FN645719	*FN645690	*FN641682	*FN641921	*FN643271	*FN641670	59.9
	Glossophaga soricina	JM	AY395840	EF080363	AF423081	*FN643232	*FN645704	*FN645674	AF316452	*FN641915	*FN643257	*FN641659	97.8
	Leptonycteris curasoae	CR/?	AY395814	---------	AF382889	*FN643235	*FN645707	*FN645677	AF316454	*FN641917	*FN643260	*FN641661	93.6
	Leptonycteris yerbabuenae	?	---------	---------	---------	*FN643238	*FN645710	*FN645680	*FN641678	*FN641918	*FN643263	---------	58.6
	Monophyllus redmani	?/CU	AY395824	---------	AF382888	*FN643241	*FN645713	*FN645684	AF316473	*FN641920	*FN643266	*FN641665	93.6
