# Supplementary material for: Evolution of nectarivory in phyllostomid bats (Phyllostomidae Gray, 1825, Chiroptera: Mammalia)
Source: BMC Evol Biol. 2010 Jun 4;10:165. doi: 10.1186/1471-2148-10-165 (PMC2901259; doi:10.1186/1471-2148-10-165)
Supplement: Additional file 2 — Input file for the Bayesian analysis in BEAST (see methods section: Alignment 4). XML formatted input file for the Bayesian analysis in BEAST. Can be opened within a browser, or executed with the software BEAST. [file 1471-2148-10-165-S2.XML]

<?xml version="1.0" standalone="yes"?>
<!-- Generated by BEAUTi v1.4.7                                              -->
<!--       by Alexei J. Drummond and Andrew Rambaut                          -->
<!--       Department of Computer Science, University of Auckland and        -->
<!--       Institute of Evolutionary Biology, University of Edinburgh        -->
<!--       http://beast.bio.ed.ac.uk/                                        -->
<beast>
	
	<!-- The list of taxa analyse (can also include dates/ages).                 -->
	<!-- ntax=43                                                                 -->
	<taxa id="taxa">
		<taxon id="Rhin"/>
		<taxon id="Mdau"/>
		<taxon id="Nlep"/>
		<taxon id="Fhor"/>
		<taxon id="Tbra"/>
		<taxon id="Ppar"/>
		<taxon id="Mwat"/>
		<taxon id="Mmic"/>
		<taxon id="Drot"/>
		<taxon id="Lrob"/>
		<taxon id="Rpum"/>
		<taxon id="Cbre"/>
		<taxon id="Ccas"/>
		<taxon id="Gdav"/>
		<taxon id="Gsyl"/>
		<taxon id="Csen"/>
		<taxon id="Ajam"/>
		<taxon id="Ubil"/>
		<taxon id="Ageo"/>
		<taxon id="Bnan"/>
		<taxon id="Esez"/>
		<taxon id="Gsor"/>
		<taxon id="Hund"/>
		<taxon id="Lcur"/>
		<taxon id="Lsan"/>
		<taxon id="Mhar"/>
		<taxon id="Mred"/>
		<taxon id="Ppoe"/>
		<taxon id="Caur"/>
		<taxon id="Tcir"/>
		<taxon id="Lsil"/>
		<taxon id="Pdis"/>
		<taxon id="Phas"/>
		<taxon id="Pste"/>
		<taxon id="Tbid"/>
		<taxon id="Tsau"/>
		<taxon id="Vspe"/>
		<taxon id="Acen"/>
		<taxon id="Alit"/>
		<taxon id="Dyou"/>
		<taxon id="Ltho"/>
		<taxon id="Mnic"/>
		<taxon id="Lspu"/>
	</taxa>
	
	<taxa id="MormoPhyllos">
		<taxon idref="Acen"/>
		<taxon idref="Ageo"/>
		<taxon idref="Ajam"/>
		<taxon idref="Alit"/>
		<taxon idref="Bnan"/>
		<taxon idref="Caur"/>
		<taxon idref="Cbre"/>
		<taxon idref="Ccas"/>
		<taxon idref="Csen"/>
		<taxon idref="Drot"/>
		<taxon idref="Dyou"/>
		<taxon idref="Esez"/>
		<taxon idref="Gdav"/>
		<taxon idref="Gsor"/>
		<taxon idref="Gsyl"/>
		<taxon idref="Hund"/>
		<taxon idref="Lcur"/>
		<taxon idref="Lrob"/>
		<taxon idref="Lsan"/>
		<taxon idref="Lsil"/>
		<taxon idref="Lspu"/>
		<taxon idref="Ltho"/>
		<taxon idref="Mhar"/>
		<taxon idref="Mmic"/>
		<taxon idref="Mnic"/>
		<taxon idref="Mred"/>
		<taxon idref="Mwat"/>
		<taxon idref="Pdis"/>
		<taxon idref="Phas"/>
		<taxon idref="Ppar"/>
		<taxon idref="Ppoe"/>
		<taxon idref="Pste"/>
		<taxon idref="Rpum"/>
		<taxon idref="Tbid"/>
		<taxon idref="Tcir"/>
		<taxon idref="Tsau"/>
		<taxon idref="Ubil"/>
		<taxon idref="Vspe"/>
	</taxa>
	<taxa id="RootPhyllos">
		<taxon idref="Acen"/>
		<taxon idref="Ageo"/>
		<taxon idref="Ajam"/>
		<taxon idref="Alit"/>
		<taxon idref="Bnan"/>
		<taxon idref="Caur"/>
		<taxon idref="Cbre"/>
		<taxon idref="Ccas"/>
		<taxon idref="Csen"/>
		<taxon idref="Drot"/>
		<taxon idref="Dyou"/>
		<taxon idref="Esez"/>
		<taxon idref="Gdav"/>
		<taxon idref="Gsor"/>
		<taxon idref="Gsyl"/>
		<taxon idref="Hund"/>
		<taxon idref="Lcur"/>
		<taxon idref="Lrob"/>
		<taxon idref="Lsan"/>
		<taxon idref="Lsil"/>
		<taxon idref="Lspu"/>
		<taxon idref="Ltho"/>
		<taxon idref="Mhar"/>
		<taxon idref="Mmic"/>
		<taxon idref="Mnic"/>
		<taxon idref="Mred"/>
		<taxon idref="Mwat"/>
		<taxon idref="Pdis"/>
		<taxon idref="Phas"/>
		<taxon idref="Ppoe"/>
		<taxon idref="Pste"/>
		<taxon idref="Rpum"/>
		<taxon idref="Tbid"/>
		<taxon idref="Tcir"/>
		<taxon idref="Tsau"/>
		<taxon idref="Ubil"/>
		<taxon idref="Vspe"/>
	</taxa>
	<taxa id="MollVesp">
		<taxon idref="Mdau"/>
		<taxon idref="Tbra"/>
	</taxa>
	
	<!-- The sequence alignment (each sequence refers to a taxon above).         -->
	<!-- ntax=43 nchar=10396                                                     -->
	<alignment id="alignment" dataType="nucleotide">
		<sequence>
			<taxon idref="Rhin"/>
			?????????????????????????????????????????????????????????????????????????????????????CTTGCACATTCAAAGGGAGCCTAGAGTCTGAAAAGTATCAATACATCATCCATGGAGGGAAAACACCAAACAATGAGCTTTCAGATAAGATTTATGTCATGTCTGTTATGTGCAAGAACAACAAAAAAGTTACTTTTCGCTGCACTGAGAAAGACTTGGTAGGAGATGTGCCGGAAGCCAGATATGGTCATTCCATTGATGTGGTATACAGTCGAGGGAAGAGTATGGGTGTTCTCTTCGGTGGACGAGCATACATACCATCTGCCCAAAGAACCACAGAAAAATGGAATAGTGTAGCTGACTGCCTGCCCCATATATTCTTGGTGGATTTTGAATTTGGGTGCTCTACATCATACATTCTTCCAGAACTTCAGGATGGACTATCTTTTCACGTCTCCATTGCCAGAAATGATACCATTTATATTTTAGGAGGACATTCACTTGCCAATAACATCCGCCCTGCCAACCTATATAGAATAAAGGTTGATCTCCCCCTGGGTAGCCCAGCTGTAAATTGCACAGTTTTGCCAGGAGGAATATCTGTCTCCAGTGCAATCCTGACTCAAACAAGCAATGATGAATTTGTTATTGTGGGTGGCTATCAGCTTGAAAATCAAAAAAGAATGGTCTGCAACATTGTCTCTTTTGAGGACAACAATATAGAAATTCGTGAGATGGAGACCCCAGATTGGACCCCAGATATTAAGCACAGCAAGAT?TGGTTTGGAAG???????????????????????????????????????????????????????????????????????????????????????????????????????????????????????????????????????????????????????????????????????????????????????????????????????????????????????????????????????????????????????????????????????????????????????????????????????????????????????????????????????????????????????????????????????????????????????????????????????????????????????????????????????????????????????????????????????????????????????????????????????????????????????????????????????????????????????????????????????????????????????????????????????????????????TTACAGCATGAGAACAGCAGTTTATTACTCACTGAAGACAGAATGAATGTAGAAAAGGCTGAATTCTGTAATAAAAGCAAGCAGCCTGGCTTAGCAAGGAGCCAACAGAGCAGATGGGCTGAAAGTAAGGAAACATGTAATGATAGGCAGACTCCCAGCACAGAGATAAAAGTAATTCTGA---ATGCTGATCTCCTGAATGGGAGAAAAGAACCTCCATGCTCTGACAATCCTAGACATTCCCAAGATGTTCCGTGGATAGCACAGAATAGTAGCATACAGAAAGTTAATGAGTGGTTTTCCAGACATGATGAAATAGTAACGTCTCATGGCTCACGTGATGGAAGAGCTGAATCAGATACAGAAGTAGCTGGTGC---AGAAGTTCCAAATGAAGTAGTTGGATATTCTGCTTCTTCAGAGAAAATAGCCTTAATGACCAGTGACCTTCATGATGTGTTGCTATGTGAAAGTGAAAGAGTCCACTCCAAACCAGTGGAAACTACT---------ATTGAAGATAAAATATTTGGGAAAACCTATCGGAGGAAGGCAAGCCTCCCTAACTTGAGCCACATAACTGAAAACATAATTGTAGGAGCATCTGCTGTAGAACCTCAGGTAACACAAGAGAGTCCCTTCACAAACAAACTGAGGCGTAAGAGGAGAACTACATCATGCCTGCATCCTGAGGATTTTATCAAGAAAGTAGATTTAGAAGTTGTTCAAAAGACTCCTGAAAAGATAATTGAGAGAACTGACCAAACAGAGCAGAATGGTCACGTGATGAATATTACTAATAATGGTCATGGGAATGAAACGAAAGGTGATTATGTTCAGAAAGAGAATGATGCTAACCAAACAGAATTGTTGGAAAAAGAATCTGCTTGCAGAACTGTAGCCGAACCTATAAGCAGCAGTATAAGCAATATGGAACTAGAATTAAATATCCACAGTTCAAAAGCACCTAAGAAGAATAGGCTGAGGAGGAAGTCCTCTACCAGGCCTATTCATGCACTTGAACTAGAGGTCAGTAGAAATCCACACCCAGGTAATCGTACTGAACTAGAAATTGATAGTTGTTCTAGCAGTGAAGAGGTAAAGAAAAAAAATTCTGACCAAACTCCAGTCAGGCACAGGAAAAAACTTGAACTCTTGGAAGATAAAGAACCTGCAACTGGAGTCCAGAAGAGTAACAAGCCAAATGAACAAACAAATAAGAGACTTACCAGTAATGCTTTCCCAGAACTAAATTTAACAAGCATACCTGGTTTTTTTACTAATGGGTCAAGTTCAAATAAACTTCAAGAGTTTGTCAATGCTCCCCTTCAAAGAGAAGAACTAGAAGAGAACCTAGAACCAGTTCAAGTGTCTCATAGTACCAAAGACCTCAAAGATCTGCTATTAAGTGGAGGAAGAGGTTTGCAAACTGATCAATCTATGGAAAGTACTGCTATTTTATTGGTACCTGATACTGATTATGGCACTCAGGATAGTATGTCATTACTGGAACCTGACACACCAGGGATGGCAAAAACAGCACCAAATCAACATGTGGGTGTGTGTACAGCCATTGAAAACCCCAAGGAACTTATCCATGGTT---CTAATGGTACTAGAAATGACACAGAGAGCTTTAAGGATCCATTGCAATGTGAAGTTAACCATGTTGAAGAGACAAGCGTAGAAATGGAAGAGAGTGAACTTGATACTCAGTATTTGCAGAAAACATTCAAGGTTTCAAAGCGTCAGTCATTTGCTTTGTTTTCAAATCCAGAAAATCCAGAAAAGGAATGTGCAACAGTCTATACCTACTCCAGGTCCTTAAGGAAACAAAGTCCAAAAGTCACTCTTGAATGTGGACAAAAAGAAGAAAATCGGGGAAACACAGATTCTAAACTCAGGCATGTGCAGGAAGTTCATACAACTGTAGGCTTTCCTGTGGTTTGTGAGAAAGACGAAAATCCAGGAGATTATGCCAAATATAGCATAAAAGGAGTCTCTGGACTTTGTCAATCATCTCTGTTCAAAGGCAACAAAACTGAACTCACTATTGCAAATAAACATGGAATTGCTGAAAACCCATATAGTATACCACATATTTCTCCCATCAGGTCATCTATTAAAACTATATGTAAGAAAAGCCTGTCAGAAGAAAACTTGGAGGAACATCCAGTGTCACCTGAAAGAGCAATGGGAAGTAAGAGCATCATTCGAAGTACAGTGAGCACAATTAGCCAAAATAACATTAGAGTAAGCACTTTTAAAGAAGGCAGCTCTTCCGGTACTAATGAAGTTGGCTCTAGTATCAATGAAGTAGGTTCCAGTGGTGAAAACATTCAAGCAGAACTCAGTAGAAACAGAGGACCAAAATTAAATGCTGTGCTCAGATTAGGTCTCATGCAACCTGACGCCTGTAAGCAAAGCCTTCCTGTAAATAACTGTAAACATCCTGAAATAAAAAGGCAGGGAGAAAATGAAGGGGGAGTTCAGGCTGTTAATGCAGACTTCTCTCCGTGTCAGATTTCAGATCACCTAGAACAACCTATGGGAAGTAGTC---------AGGTTTGTTCTGAGACACCGGAGGACCTGTTAAACGAGAATGAAATAAAGGAAAATGGC---AGCTTTGCTGAAAGTGACGTGAAGGAAAGATCTGCTGTTTTTAGCAAAAGTGTCCAGAAAGAA---TTCAGAAGGAGCTCTAGCCCCTTAGTTCATACACGTTTGGCTCAGGGTCACCAAAGACGGGCCAGGAAATTAGAGTCCTCAGAAGAGCAGTATGTGGAGGACACCCCGGAACCGCCCCTGCATGACTTCTACTGCAGCAAACTGCTGGACCTGGTCTTCCTGCTGGACGGCTCCTCCAAGCTGTCCGAGGCCGACTTCGAAATGCTGAAGGTCTTTGTGGTGGGCATGATGGAGCGCCTGCACATCTCCCAGAAGCGCATCCGCGTGTCCGTGGTGGAGTACCACGACCGCTCCCATCCCTACATCGACCTCAGGGACCGGAAGCGGCCCTCCGAGCTGCGGCGCATTGCCAGCCAGGTGAAGTACGCGGGCAGCGCGGTGGCCTCCACCAGCGAGGTCCTCAAGTACATGCTCTTCCAAATCTTCAGCAAGGTCGACCGCCCCGAGGCCTCCCGCATCGCCCTGCTCCTGATGGCCAGCCAGGAGCCTCCAAAGTTGGCCCGGAACTTGGTCCGCTACGTCCAGGGCTTGAAGAAGAAGAAGGTCACTGTGATCCCGGTGGGCATCGGGCCCCACATTAACCTCAAGCAGATCCGTCTCATCGAGAAGCAGGCCCCCGAGAATAAGGCCTTTGTGCTCAGCGGCGTGGATGAGCTGGAGCAACGAAGGGATGAGATTATCAGCTACCTCTGTGACCTTGCCCCTGAAGCTCCTGCCCCCACTCAGTTACCCCCTGTGGCAGAAGTCACTGTGGGTCTGGAGCACTTGGGGGTTTCGACCCTGGGACCCAAGAGGAACTCCATGGTTCTGGATGTGGTGTTTGTTCTGGAAGGGTCGGACGCCATTGGTGAGGCCAACTTCAACAGGAGCAAGGAGTTCGTGGAGGAGGTGATCCGGCGGATGGCTGTGGGCCAGGACAGCATCCACGTCACGGTGCTGCAGTATGCCTACGTGGTGACTGTGGAGTCCACCTTCCTCCAGGGGCAGTCCAAGGCAGACGTCCTGCAGCGGGTCCGGGAGATCCGCTACCGGGGTGGTAACAGGACCAACACGGGACTGGCCCTGCAGTACCTGTCCGAGCACAGCTTCTTGGCCACAGTAGTATGAAACTCCAAAACGCAAACTGAAGCAGCAAAACCACACAGCATCAAAAGTTCTCTCCCAAACTTCTGAACACAAAGT-C-CATGG-AAGAAAATCGTTGTC-TTTTGTGTTT----CCTTTATGTATAGACAAGATGTTACCCAAAACCACAGACTTCCATACTTCTGGTTCACATTTTGAATATTGAATTTCCTTGGCCAACCCAAAGTAG-CTACAAATCCAC-AAAAATGACCATTCCAA-TAAGG----CAGAGTATAACCATTGAATA-AC-GCAACTTAAACATG-TTTGCTGT-AAAA???????????????????????????????????????????????????????????????????????????????????????????????????????????????????????????????????????????????????????????????????????????????????????????????????????????????????????????????????????????????????????????????????????????????????????????????????????????????????????????????????????????????????????????????????????????????????????????????????????????????????????????????????????????????????????????????????????????????????????????????????????????????????????????????????????????????????????????????????????????????????????????????????????????????????????????????????????????????????????????????????????????????CATAGGCTTGGTCCTGGCCTTTCTGTTAGTTCTAGGTAAAACTACACATGCAAGTATCCGCACCCCAGTGAGAATGCCCTCTAAATCACGATTAAAAGGAGCGGGCATCAAGCACACTACAAAGTAGCTCATAACGCCTTGCTTAACCACACCCCCACGGGAAACAGCAGTGATAAAAATTAAGCCATGAACGAAAGTTTGACTAAGTTATACCTATTCAGGGTTGGTAAATTTCGTGCCAGCCACCGCGGTCACACGATTAACCCAAATTAACAGAAACACGGCGTAAAGCGTGTTTAAGATAAAGTTAAATCCTAACTAAGCCGTAAAAAGCCCTAGCTAAAATAAAATAAACTACGAAAGTGACTTTACGAATTCTGAGTACACGATAGCTAAGACCCAAACTGGGATTAGATACCCCACTATGCTTAGCCCTAAACCTAAACAATCAACACAACAACATTGTTCGCCAGAGTACTACTAGCAATAGCTTAAAACTCAAAGGACTTGGCGGTGCTTTATACCCCTCTAGAGGAGCCTGTCCTATAATCGATAAACCCCGATAGACCTCACCAGCCCTTGCCAATTCAGCCTATATACCGCCATCCTCAGCAAACCCTAAAAAGGAACTGTAGTAAGCACAAACACAAAACATAAAAACGTTAGGTCAAGGTGTAGCCCATGAGCTGGGAAGAGATGGGCTACATTTTCTTAACGGAAACTCCCATGAAA-CGGAGAGCAGAAGGTGGATTTAGTAGTAAACCAAGAACAGAGAGCTTGGTTGAATTAGGCCATGAAGCACGCACACACCGCCCGTCACCCTCCTCAAATATAAA-GGTACCTATTACAACATGAGAGGAGATAAGTCGTAACAAGGTAAGCGTACTGGAAAGTGCGCTTGGATATATCAAAGTGTAGCTTAGAGCACCTGGCTTACACCCAGGAGACTTCACACAAACACTTTGAACAAGTACTAGCCCTAAACCAAAACATTTATTTCCTGATAGTATAGGAGATAGAAAACTCACT-TGGCGCTATAGAGAAAGTACCGCAAGGGAACGATGAAAGATAAC--CAAAAGTACAAAACAGCAAAGCTTACCCCTTTTACCTTTTGCATAATGATTTAACTAGAACAA-GCTAGCAAAGAGATCTTAAGTTAGCTACCCCGAAACCAGACGAGCTACCTACAAACAGCTTCAC--AGAGCAAACCCGTCTATGTGGCAAAATAGTGGGAAGATTTGTAGTTAGAGGTGAAAAGCCTACCGAGCCTGGTGATAGCTGGTTGTCCAG-GACAGAATATCAGTTCAAATTTAAACCTACCTGAAAAGTGTAGGTTTAAATACTAGTCTAAAGGGGTACAGCCCTCTAGACACAGGATACAACCTTTATTAGAGAGTAAGCCATGACC--AATACCATAGTTGGCCTAAAAGCAGCCACCAATTAAGAAAGCGTTAAAGCTCAACAAGCCTACAACTTAATCCCTAAAGCCAAGCTAACTCCTAAT-CTACACTGGACTATTCTAT-TATCAAATAGAAGCAACACTGTTAATATGAGTAACAAGAATT-AATTCTCCTAGCACAAGCCTATATCAGAACGGATACCCACTGATAGTTAACACAAACACAGCACAGCCAAAGCCAAGATCAAACCATTGTTAACCCAACACAGGAGTGC-ATTAAGGAAAGATTAAAAGAAGTAAAAGGAACTCGGCAAACACAAACCCCGCCTGTTTACCAAAAACATCACCTCTAGCATCCTAAGTATTAGAGGCACTGCCTGCCCAGTGACATCT--GTTCAACGGCCGCGGTATCCTGACCGTGCAAAGGTAGCATAATCACTTGTTCCCTAAATAGGGACTTGTATGAATGGCCACACGAGGGTTTTACTGTCTCTTACTTCCAATCAGTGAAATTGACCTTCCCGTGAAGAGGCGGGAATAATATAACAAGACGAGAAGACCCTATGGAGCTTCAATTAACTAATCCACAACTTCCCTTTGGATTAGCAATTTAGGTTGGGGTGACCTCGGAGTACAAAAAAACCTCCGAGTTAGACTAACCAGTCAAAATAACATCACTTATTGATCCATTGATCAACGGAACAAGTTACCCTAGGGATAACAGCGCAATCCTATTTAAGAGTCCATATCGACAATTAGGGTTTACGACCTCGATGTTGGATCAGGACATCCTAATGGTGCAGCCGCTATTAACGGTTCGTTTGTTCAACGATTAAAGTCCTACGTGATCTGAGTTCAGACCGGAGTAATCCAGGTCGGTTTCTATCTGTTCTAAGCCTCTCCCAGTACGAAAGGACAAGAGAAGCAAGGCCCACTTAAAGCGCCTTCAAACTAAT----AGATGATTTAATCTAAATCTAGTAA-CTACAAATAAGAAACAGGGCC??????????????????????????????????????????????????????????????????????????????????????????????????????????????????????????????????????????????????????????????????????????????????????????????????????????????????????????????????????????????????????????????????????????????????????????????????????????????????????????????????????????????????????????????????????????????????????????????????????????????????????????????????????????????????????ATACAAATCGAATCCACCCTTTAAATATAAGATCTTGAGACTCCGCCCTCAGATTCTCTGTGAATTGGTCCTCTGGGTTGCTGCATCAATCTACGGCTTTCTGCATCATAACTCGAACGCACGCTTCATCGTACCAATTGCGGAGTAATAGGTGGTCTCGTACTCAGCAAGGGCTCATTTTTATTGCTTTCTCAGTGGCGGGATTATAGGTCTAACTTTCGAACTGAAATGGATATCTCTTTGCGTATGCACGCTTATGGTAGTCTCCTGGGCAATTCTTTGGGGCACGTATACAACTCTTCGCATCCTAGTGGACACCTGTGATGGTTGGGGGTTTCGTGAAAGCACCTACCGTTTTGCCTCATTCTCTCCTTATATGCGCATGTATGTCACTCTTTCTCAGAACGGTCAAAACCACGGATCCTCGAGCGAATATCCTTCACCTATAACATAAGAATCTGGCTGTCTATCTACGCCTCTTCTTGTCTTTGCCCGACTTTGGGACCGAAATAACCCGCAACCCTAAACCCCCCAATAACCGATGTATTTTTTGCTAGCATTTCGTCATCCAAAACTGGGGGTGTGCCTGTCTTCATCTATTTGCGCATCCCTCTCAACTCAACACGAGATGCTTCGCCTTAGCATGCTTTTGCTCTGTGCGACTCTACCTACTGATGGGGCACCGTGACACCTTATATATGGCACTGCTCATCTTATTCTATATCTGTCTATCCCTGCAGATGCGAAACACTTTAATGATTTATATAACTCTCTCTATGTCCATCTCTGCGTGCTTCTACCTATGACGAAGTCTGGTAATCATTCGAAGGCCAAGTGTGGCCTAGGCTCTCACCATGCGAGCGTAACTTTACAAGACCCTCGCCCTACTCTCGTTCATTTATATGCCCGTCTGCCTACCTGCCTACATTGACCCCTCCATCCCACCCTATAACTAATTGGGTCTTTATTTGCATTCAGCTGCGTTATCATCTTGTCGGTGGCTCAATCAATAGCCTATGGGCCTCGGCGTGCCAACATTCTAGAGTACCTGCATATTTCTTCGTCTCTCTAAGGTCTTTCCTTCACCTATATACCAGACAACTGTTATTTCCTCTGCCCTGCATATTGTTATTCACCTGCGAACAACGGCCCTTGACTACGAGGGATCGACTGTTCGGTTAAGTGATAGCGGGGCCTTGCCTTTTTCTGCGATAGCAAATATATATAAATTTACACACCTTTCTGGGCTACAAACCATATCCGACTTAACACAATTGTCTAATCCTCTCTACATTCTTCTTGATCGGCTCTACCCGTTCGTAGACATTATCACTTTTGAAAATTCTCCCTACCTGCCTTG
		</sequence>
		<sequence>
			<taxon idref="Mdau"/>
			???????????????????????????????????????????????????????????????????????????TACCCAGCCACTTGCACATTCAAAGGAGGYTTARAGTCTGAAAGGCAACAATACATTATCCACGGAGGGAAAACACCAAACAATGAGCTTTCARATAAGATGTATGTTATGTCTGTTGTGTGCAARAACAACAAAAAAGTTACTTTTCGCTGCACTGAGAAARACTTGGTAGGAGATGTTCCTGAAGCCAGATATGGTCATTCCATTGATGTGGTATATAGTCGAGGGAAGAGCATGGGTGTTGTCTTTGGAGGGCGGTCATACATACCTTCTGCCCAGAGAACCACAGAAAAATGGAATACTGTAGCAGACTGCCTGCCCCATGTTTTCTTGGTGGATTTTGAATTTGGGTGCTCTACATCATACATTCTTCCAGAACTTCAGGATGGGCTATCTTTCCATGTCTCCATTGCCAGAAATGATACCATTTATATTTTGGGAGGACATTCACTTGCCAATAACATCCGCCCTGCCAACCTCTACAGAATAAGGGTTGATCTCCCCCTGGGGAGCCCAGCTGTGAATTGCACAGTTTTGCCRGGAGGAATCTCTGTCTCTAGTGCAATCCTGACTCAGACAAACAATGATGAATTTGTTATTGTGGGTGGCTATCAGCTTGAAAATCAGAAAAGAATGGTCTGCAACATCATCTCTTTTGAAGACAACAAGATAGAGATTCGAGAGATGGAGACCCCAGATTGGACCCCAGATATTAAGCACAGCAAGATATGGTTTGGAAGCAACATGGGCAATGGAACTGTTTTCCTTGGCATACCAGGAGACAATAAACAAGCTGTTTCAGAAACATACTATTTCTACATGTTGAAATGTGCAGAAGACGATGTGAACGAAGATCAGAAAACATTCACCAATAGTCAGACATCAACAGAAGWCCCAGGGGACTCCACGCCCTTCGAAGACTCAGAAGAATTTTGTTTCA?TGCAGAAGCAAATAGTTTCAATGGTGACGATGAATT?GACACCTATAATGAAGATGATGAGGAAGATGAGTCTGTAACTGGCTACTGGATTACATGCTGCTCTACTTGTGATGTGGATATCAACACTTGGGTACCATTTTATTCAACTGAGCTAAACAAGCCTGCCATGATCTATTGCTCTCATGGAGATGGGCACTGGGTCCATGCCCAGTGCATGGATCTGGCGGAACGCACACTCATCCAGCTRTCGGAAGGAAGCAACAAGTATTACTGCAATGAGCATGTGAAGATAGCAAGAGCATTGCAAACCCCAAAACAAGCTCTCCCCTTAAAAAGGCCTCCACTGTCAAACTTGCATGTGGAGCCATGTGGCACAGATACTCATGCCAGCTCATTACAGCATGAGAACAGCAGTTTACTACTCACCAAAGACAGAATGAATGTAGAAAAGGCTGAATTCTGTAATAAAAGCAAGCAGCCTGGCTTAGCAAGGAGCCAGCAGAGCAGATGGGCTGAAAGTAAAGAAACATGTAATGATAGGCAGACTCCCAGCACAGAGAAAAGGGTAATTCTGG---ATGCTGATCCTCTGAATGGGGAAAAAGAACTTCCACGCTCTGACCATCCCAGAGATTCCCAAGATGTGCCTTGGATAACACGGAGCAGTAGCATACAGAAAGTTAATGAGTGGTTTTCCAGGCGTGATGAAATACTAACTTCTGATGGCTCACATAATGGCAAGTCTGAGTCAAATGCTGAAGTAGCTGGTGCAGTGGAAGTTGCAAATGAAGTAGATGGGTATTCTGGTTCTCCAGGGAAAATAACCTTAATGGCCCATGATCCTCATGGTGCTTTAACCTGTGAAAGTGAAAGAGTTCACTCCAAACCAGTAGAAAGTAAT---------ATTGAAGATAAAATATTTGGGAAAACCTATCGGAGGAAGGCAAGCCTCCCAAACTTGAGCCACATAACTAAAAATCTAATTGTAGGAGCATCTGCTATAGAACCTCAGATAGCACAAGAGTGTCCCCTCACAAATAAACTAAAGCGTAAAAGGAGAAGTACATC?GGCCTTCATCCTGAGGATTTTATTAAGAAAGTAGATTTGGCAGTTGTTCAAAAGACTCCTGAAGAGATAATTAAGGGAACTGACCGAATAGAACAGAATGGTCATGAGATGAATATTACTAATAATGATCATGAGAATGAAACAAAAGGTGATTGTGTTCAGAAAGAGAAAAATGCTAACCTAACAGAATCACTGGAAAAAGAATCTGCGTTCACAAGTAAAGCTGAACCTATAAGCAGCAGCATAAGCAATATGGAACTAGAATTAAATGTCCACAGTTCAAAAGCACCTAAGAAGAATAGGCTGAAGAGGAAGTCCTCTACCAGGCCTATTCATGCACTTGAACTAGTAGTCAATAGAAATCCGAGCCCATCTAACCATACTGAACTACAAATTGATAGTTGTTCTAGCAGTGAAGAGGTGAAGGAAAAAAATTCTGACCAAATACCAGTCAGACACAGCAAGAAGCTTCAACTCATGGAAGGTAAAGAACCTGCAGCTGGAGCCAAGAAGAGTAATAAGTCAGATGAACAAATAAATAAAAAACTTGCCAGTGATGCTTTTCTAGAACAAAACTTAACAAACATGCCTGGTGTTTTTACTAATGGTTTAAGCTCTAATAAGCTTAACGAGTTTGTCGATCCTAACCTACAAAGAGAAGAAACAGAAGAGAACCTAGGAGCAGTTCAAATGTCTAATAGTACCAAAGACCTCGAAGATCTGACATTAAGTGGAGGAAGAAGTGTGCAAATTGATAGATCTAAAGAGAGTACCAATATTGTATTGGTACCTGAAACTGATTATGGCACACAGGATAGTGTCTCATTACTGGAACCTGACATCCCAGGGAAGGCAAAAACAGCTCCAAATCAATGTGGGGATCTGTGTGCAGCAGTTAAAAATCCTAAAGAACTTATTCGTGGTTGTTCTAAAGATATTAGAAATGACAGAGAGGGCTTTAAGGATCTATTGAGATGTGAAGTTAACCACACGCAGGAGACAAGCATAGAAGTGGAAGAGAGTGAACTTGATACACAGGAATTACAGAATACATTCAAGGTGTCAAAGCGCCAGTCATTTGCTCTGTTTTCAAATCCAGAA---------AAGGAATGTGCAACAGCCTATGCTCACTCCCAGTCTTTAAGGAAACAAAGTCCAAAAGTCACTCTTGAATGTGGACAAAAAGAAGAAAATCAGGGAAAGAAAGAATCTAAAATCAAGCATGTACAGGCAGTTCACACAGCTGTAGGCTTTCCTGTGGTTTGTGAGAAAGACAGAAAGCCAGGAGAGTATGCCAAATACAGCATAAAAGGAACCTCTATGCATTGCC?GTCCTCTCAGTTCAGAGGCAACAAAACTGAACTCACTATTACAGATAAATATGGACTTTCCCCAAACCCATATCATATACCATCCATTTCTCCCATCAAGTCATTTGTTAAAACTGTAAGTAAGAAAAACCTGTCAAAGGAAAAGTTTGAGGAACATTTAGTGTCACCTGAAAGAGCAATGGGAAATGAGAACAT---TCAAAGTACAGTGAGCCCAATTAGCCTAAGTAACATTAGAGAAAGCGCTTTTAAAGAAAGCAGCTCAAGCAGTACTAATGAAGGGGGCTCTAGTATCAATGAAGTAGGTTCCAGTGGTGAAAACATTCATGCAGAACTAGATATAAACAAAGGATCAAAATTAACTGCTATGCTCAGATTAGGTCTCATGCAACCCGAAGTCTATAAGCCAAGCCTTCCTGTAAGTAATTGTAAACATCCTGAAGTAAAAAGGCAAGGAGACAACGAAGGACTAGTTCAGGCTGTTAATGCAGACTTCCCTCCATGTCAAATTTCAGATAACCTAGAACAACCTATGGGAAGTAGTCCTGTTTCTCAGGTTTGTTCTGCGACACCGGATGACTTGTTAACTGATGATGAAATAAAGGAGAATAGC---GGCTTTGATGAAAGTGGCATTAA?GAAAGATCTGCTGTTTTTAGCAAAGATGTTCAGAAAGAAGAATTCAGAGGGAGCCCTAGCCCCTTAGCCCATACATATTTGACTCGGAGTTGCCAAAGAAGGGCCAGGAAATTAGAGTCCTCAGAAGAG???TATGTGGAGGACACCCCCGAGCCRCCGCTGCACGACTTCTTCTGCAGCAAGCTGCTGGACCTGGTCTTCCTGCTGGACGGCTCCTCCAAGCTGTCCGCGGCCGAGTTCGAGGTGCTGAAGGTCTTTGTGGTGGACATGATGGAGCGCCTGCACATCTCCCAGAAGCGGATCCGCGTGGCGCTGGTGGAGTACCACGAGGGCTCCCACGCCTACATCCAGCTCAGGGACCGGAAGCGGCCCTCGGAGATGCGGCGCCTCGCCAGCCAGGTGAAGTACGCGGGCAGCGCAGTGGCCTCCACCAGCGAGGTCCTCAAGTACACGCTGTTCCAAATCTTCGGCAAGATCGACCGCCCCGAGGCCTCCCGCATCGCCCTGCTCCTGACGGCCAGCCAGGAGCCCCAGAAGTTGGGCCGGAACTTGGTCCGCTACGTCCAGGGCCTGAAGAAGAAGAAGGTCATCGTGGTCCCGGTGGGCATCGGGCCACACGCCAACCTCAAGCAGATCCGCCTCATCGAGAAGCAGGCCCCCGAGAACAAGGCGTTTGTGCTCAGCAGCGTGGATGAGCTGGAGCAGCAAAGGGATGAGATTATCAACTACCTCTGTGACCTCGCGCCCGAGGCGCCGGCCCCGACTCAGCCCCCTCCTATGGCCCAAGTCACCGTGGGTCCGGAGCACTTGGCGGTTTCGACGCTAGGGCCCAAGAGGAACTCCATGGTTCTGGATGTGGTGTTTGTTCTGGAAGGGTCGGACCAAATCGGCGAGGCCAACTTCAACAGGAGCAAGGAGTTCATGGAGGCGGTGATCCGGCGGATGGACGTGGGCCAGGAGAGCATCCACRTCTCGGTGCTGCAATACTCGTACACGGTGACCGTGGAGACCACCTTCCGCGAGACACAGTCCAAGCAGGACGTCCTGCAGCGRGTGCGGGAGATCCGCTACCAGGGCGGCAACAGCACCAACACGGGGCTGGCCCTGCAGTACGTGTCGGAGCACACCTTCTCGGCCACAGTTGTATGAAACTCCAGAACACAAACTGAGGCAGCAAAACC-CACAACATCAAAAGCTCACCCCCAAACATCTAAACACAAAGC-C-CATGG-AAGAAAGTC---GTC-TTTTGTGTTTGTCCCCTTCATGTATAGRCAAGCTGTTACCCGAAACCACCGACTTACATACTTCTAGTTCACATATTGAA-T------TTCCTTGGTCAACCAAAAGTAG-CTACAAACCMAC-CAAAATTACCATTCCAG-TAAGR----CAGAGTTTAACCATT-GRCA-AT-ACAACTTAAACATG-TTCGCTAT-AAAA????????????????????????????????????????????????????????????????????????????????????????????????????????????????????????????????????????????????????????????????????????????????????????????????????????????????????????????????????????????????????????????????????????????????????????????????????????????????????????????????????????????????????????????????????????????????????????????????????????????????????????????????????????????????????????????????????????????????????????????????TACTTAAAA?TAAGCGCCCTATTTACT????CAGATGAGTCAATCTTAATCTTATAATACCTACACATA??CCACCCAAGAACAGGGTCTAGTTAAAGTGGCAGAGACCGGTAATTGCATAAAACTTAAGCTTTTAAA?ACCAGAG?TTCAATTCCTCTCTTTAACAATTTCATGGATAGGTTTGGTCCTGGCCTTTCTATTAGTTATTAGTAAACTTACACATGCAAGAATCCCCGTTCCAGTGAGAACGCCCTCCATATCATGATAAAAAGGAGCTGGTATCAAGCACACTATAA-GTAGCTCGTGACACCTCGCTTAGCCACACCCCCACGGGACACAGCAGTGATAAAAATTAAGCAATAAATGAAAGTCTGACTAAGTTATACT---ATAGGACTGGTTAATCTCGTGCCAGCCACCGCGGTCATACGATTAGGCCAAACTAATAGACACTCGGCGTAAAGCGTGTTTTAGATAAAATTAAACTTTATCTAAGCTGTAAAAAGCCTCAGCTATTGTAAAATACACAACGAAAGTGATTTTAAAAAATCTGATTACACGATAGCTAAGATCCAAACTGGGATTAGATACCCCACTATGCTTAGCCCTAAACATAAAAAATTAT--AAACAAAATTATTCGCCAGAGTACTACTAGCAATAGCTTAAAACTCAAAGGACTTGGCGGTGCCTTATATCCATCTAGAGGAGCCTGTTCTATAATCGATAAACCCCGATCCACCTCACCAATCTTTGCTAAATCAGCCTATATACCGCCATCTTCAGCAAACCCTAAAAAGGAACTAAAGTAAGCACAAGTATTAA-CATAAAAACGTTAGGTCAAGGTGTAGCTTATAGATTGGAAAGAAATGGGCTACATTCCCCGAACGAAAACCTATGTGAAA-CCAAAAGTTAAAGGTGGATTTAGCAGTAAATTAAGAGTAGAGCGCTTAATTGAATACGGCCATAAGGCACGCACACACCGCCCGTCACCCTCCTCAAATAATAATA--TTATATTAATCTATGAGAGGAGACAAGTCGTAACAAGGTAAGTGTACTGGAAAGTGCACTTGGATAACACAAAGTGTAGCTTAAAGCACCTAGTTTACACCTAGAAGATTTCATAGGACCACTTTGAACCAAATATAGCTCTAAAATAAAACATTCACAAAATAAAAGTATAGGCGATAGAAATTTTAC---GACGCTATAGAGAAAGTACCGCAAGGGAAAAATGAAAGAAAAC-TTACAAGTAAGAAAAAGCAAAGATTAACTCTTGTACCTTTTGCATAATGATTCAACTAGA--AA-CTTAGCAAAAAGAATTTAAGTTAAACACCCCGAAACTAGACGAGCTACCCATCAGCAGCTTAA---AGAGCAAACTCATCTATGTGGCAAAATAGTGAGAAGACTGATGGGTAGTGGCAATAAACCTATCGAGCCTAGTGATAGCTGGTTGTTCAG-AACGGAATTTTAGTTCTAATTTAAGCTTACCATATAAATGTAAACTTAAATTATAGTCTAAAAGGGTACAGCTTTTTAGACATGGGATACAACCCTCATTAGTGAGTAAACATAAAAA--AACACTCTAGTTGGCTTAAAAGCAGCCATCAAACAAGATAGCGTTCAAGCTCAATAATACAAAAAATTAATTTCAACTATTA--CATACTCCTAATATAAAACTGAACTATTCTAT-TTTTTAATAGAAGCAATAATGTTGATATTAGTAACAAGAATT-ATTTCTCCCTGCATGCGTGTATATCAGAACGAATAGTCACTGATAATTAACAAATATAAATATAATCAACCAACTAAAAACTAACAATGTTAGCCCAACACAGGTATGC----AGGGAAAGATTAAAAAAAGTAAAAGGAACTCGGCAAACATAAACCCCGCCTGTTTACCAAAAACATCACCTCTAGCATAAAAAGTATTAGAGGCACTGCCTGCCCAGTGACTTTA--GTTTAACGGCCGCGGTATCCTGACCGTGCAAAGGTAGCATAATCACTTGTTCTCTAAATAAGGACTTGTATGAATGGCTCCACGAGGGTTTTACTGTCTCTTACTTTCAATCAGTGAAATTGACCTTCACGTGAAGAGGCGTGGATTAAAAAATAAGACGAGAAGACCCTATGGAGCTTTAATTAACCAGCTCACAAACTAAACCTGAGCTGATAATTTGGGTTGGGGTGACCTCGGAACAAAAATTAACTCCCGAGAAAGACAAACTAGTCAAAAT-ATT--ATATATTGACCCGTTGATCAACGAAACAAGTTACCCTAGGGATAACAGCGCAATCCTATTTAAGAGTCCATATCGACAAT-AGGGTTTACGACCTCGATGTTGGATCAGGACACCCCAATGGTGCAGCCGCTATTAATGGTTCGTTTGTTCAACGATTAAAGTCCTACGTGATCTGAGTTCAGACCGGAGTAATCCAGGTCGGTTTCTATCTATTTTAGGTCCCTCCTAGTACGAAAGGACAAGAGAGACAGGGCCTACTTTAAGCGCCCTC------------AGATGAGTCAATCTTAATCTTATAATACCTACACAAAGAACAGGGTC??????????????????????????????????????????????????????????????????????????????????????????????????????????????????????????????????????????????????????????????????????????????????????????????????????????????????????????????????????????????????????????????????????????????????????????????????????????????????????????????????????????????????????????????????????????????????????????????????????????????????????????????????????????????????????ATACAAATCGAATCCACCCTATAAATATAAAGTCTTATGACTCCGCCCTCAAATTCTCTGTGAATTGGTCCTCTGGATTGCTGCCTCAATTTACGGCTTTCTGCATCATAACTCGAACGCACGCTTAATCGTACCAATTGCGGAGTAATAGGTGATCTCGTACTCAGCAAGGGCTCATTTTTATTGCTTACTCAGTGGCGGGCTTATAGGTCTAATTAACGAACTGAAATGGGTATTTCTTTGCGTATGCACGCTTATGGTAGTCTCCTGGGCAATTCTTTGGGGCACGTATACAACTCTTCGCATCCTAATGGACGACTGTGATGATTGGGGGTTTCGTGAAAGCACCTACCGTTTTGCTTCATTCTCTCCTTATATTCGCATGTATGTCACTTTTTCTCAGAACGGTCAAAACCACGGATCCTCAAATGAATATCCTTCACCTATAACATAAGAATCTGGATCTTTATATATACCTCTACCTGTTTTTTCCCGAATCTGGGACCGAAATAACCCGCAACCCTAAACCCCCCAATAACCGATGTATTTTTTGCTAGCATCTCGTCATCCAAAATTGGGGGTCTGCCTGTCTTCATCTATCTATATATCCCTTTCAACTCAACACGAGATACTTCGCCCTAGCATGCTTTTGCTCTGTGCGACTCTACCTACTGATGGGGCACCGTGACACCTAGTATATGGCACTGCTCATCTTATTTCATATATATCTATCCCTACAGCTGTGAAACACTTTAATGATTATTATAATTCTACATATATCCATTTCTGCGTGCTTTTACCTCTGACGAAGTCTGGTAATCACTCGAAGGCCAAATGTGGCCTAGGCTCTCACCATGCGAGCATAACTTTACAAGACCATCACCTCACTCTCCTACCTTTATATGCCCACCTGCCTACCTGCCTATATTGATCCCTCCATCCCACCCTATAAATAATTAGATCTTTATCTGCCTTCAGTTGCGTTAGCATTTTGTCGGTGGCTCAATCAATAGCTTATGGGCCTCGGCGTGCCAACATTCTAGAGTACCTGCATATATCTTCATCTCTATAAGGTCTTACCTACACCTATACACCAGATAATTGTTATATCCTCTGCCCTGCATATTGTTATTCACCTGCGAACAACGGCCCTTGATTACGAGGGATCGACTGTTCGGTTAAGTGATAGCGGGGCCTTGCCTTTTTCTGCGATAGCAAATATATATAAGCCTACACATTTTTTTGGGCTAAAAACCATTTTCGACTTAACATAATTACACAAACCTTTCTACACATTTTTTGATCGGCTCTACCCGTTCGTAGACATTATCATTCTTGAAAATYCTCCCTACCTGTAT??
		</sequence>
		<sequence>
			<taxon idref="Nlep"/>
			GATGTAAAGAATAACCATCTCAAACTGAAGCCTGCAGTTTTCTCTAAGGATTCCTGCTACCTTCCTCCTCTTCGCTACCCAGCCACTTGCACTTTGAAAGGCAGCTTAGAGTCTGAAAAGCAACAATACATTATCCATGGGGGGAAGACCCCAAACAATGAGCTTTCAGATAAGATTTACGTCATGTCTGTTGTATGCAAGAACAACAAAAAAGTGACTTTTTGCTGCACTGAGAAAGACTTGGTAGGAGACGTCCCTGAAGCCAGATATGGTCATTCCATTGATGTGGTGTACAGTCGAGGCAAGAGCATGGGGGTTGTCTTCGGAGGGCGATCATACATACCTTCTGCCCAAAGAACCACAGAAAAATGGAATAGTGTCGCTGACTGCCTGCCCCACATTTTCTTGGTGGATTTTGAATTTGGGTGTTCTACATCGTATATTCTTCCAGAGCTTCAGGATGGGCTATCTTTTCATGTCTCCATTGCCAGAAATGATTCCATTTATATTTTGGGAGGGCATTCACTGGCCAATAACATCCGCCCCGCCAACCTCTACAGGATAAAGGTTGACCTCCCCCTGGGTAGCCCAGCTGTGAACTGCACAGTTCTGCCAGGAGGAATCTCTGTCTCCAGTGCCATCCTAACTCAAACAAACAATGATGAATTTGTTATTGTGGGTGGCTATCAGCTTGAAAATCAGAAAAGACTGGTCTGCAACATCATCTCTTTTGAGGGCAACAAGATAGAAATTCGTGAGATGGAGACCCCAGATTGGACCCCAGACATTAAGCAGAGCAAGATATGGTTTGGAAGCAACATGGGAAATGGAACTGTTTTCCTTGGCATACCAGGAGACAATAAACAGGCTGTTTCAGAAATCTTCTATTTTTACATGCTGAAATGTGCAGAAGATGATGTGACTGAAGATCAGAAAACATTCACAAATAGTCAGACATCAACAGAAGACCCAGGGGACTCCACTCCCTTTGAAGACTCAGAAGAATTTTGTTTCAGTGCAGAAGCAACTAGCTTTGATGGTGATGATGAATTTGACACCTATAATGAAGATGATGAGGAAGATGAGTCTGTAACCGGCTACTGGATTACCTGCTGCCCTACTTGTGATGTGGATATCAACACTTGGGTACCGTTTTATTCAACTGAGCTAAACAAACCTGCCATGATCTATTGCTCTCATGGAGATGGGCACTGGGTCCATGCCCAGTGCATGGATCTGGCAGAAAGCACACTCATCCAACTATCAGAAGGAAGCAACAAGTACTACTGCAATGAGCATGTGGAGATAGCAAAAGCATTGCAAACCCCAAAACGAGTTCCACCCTTGAAAAAGCCTCCACTGTCAAACTTGCATGTGGAGCCATGTGGCACAAATACTCATGCCAACTCGTTACAGCATGAGAACAGCAGCTTACTACTCACTAAAAACGGGATGAATGCAGAAAAGGCTGAATTCTGTAATAAAAGCAAGCAGCCTGGCTTAGCAAGGAGCCAGCAGAGCAGATGGGCTGAAAGTAAAGAAACATGTAATGATAGGCAGACTCCCAGCACAGAGAAAAGGGTAGTTCTGA---ATGCTGATCTCCTGAATGGGAGAAGAGCTTCTCCATGCTCTGACTATCCTAGAGATTCCCAAGATGTTCCATCGATAATACAGAACAGTAGCATACAGAAAGTTAATGAGTGGTTTTCCAGACGTGATGAAATATTAACTTCCGATGGCTCACATGATGGGATGTCTGAATCAAACATGGAAGTAGCTAATGCAATAGAAGTTCCAAATGAAGTAGATGGATATTCTGGTTCTCCAGAGAAAACAACCTCAATGGCCAGTGAGCCTCATGGTGCTTTAATGTGTGAAAGTGAAAGAGTCCACTCCAAAGCAGTAGAAGGTAAT---------ATTGAAGATAAAATATTTGGGAAAACCTATCGGAGGAAGGCAAGCCTCCCTAACTTGAGCCACATAACTGAAAATCTAATGATAGGACTATCTGCTGCAGAACCTCAGATAGCACAAGAGTATCCCCTCACAAATAAACTAAAGCGTAAAAGGAGAACTACATCAGGCCTTCATCCTGAGGATTTTATTAAGAAAGTAGAGTTGGCAGT---TCAGAAGACTCCTGAAAAGATAATTGAGGGAACTGACCAAATAGAACAAAATGGTCATGTGATATCCATTACTAATAATAGTCAGGAGAATGAAACAAAAGGTGATTATGTTCAGAAAGAGGAAAATACTAACGCAGCAGAATCATTGGAAAAAGAATCTACTTTTAGAACTAAAGCTGAACCTATAAGCAGCAGCATAAGCAATATGGAACTAGAATTAAATATCCATAGTTCAAAACCACCCAAGAAAACTAAACTGAGGAGAAAGACATCTTCCAAACACATTTATGCTCTTGAACTCGTAGTCAATAAAAATCCCAGCCCACCTACTCATACTGAACTACGAATTGATAGTTGTTCTAGCAGTGAAGAGGTGAAGGAAAAAAATTCTGACCAAATACCAGCCAGACACAGCAAAAAGCTTCAACTCATGGAAGGTAAAGAACCTGCAACTGGAGCCAAGAAGAGTAACAAGTCAAATGAACAAATAAATGAAAGACTTGCCAATGATGCCTTTCCAGAACTAAATTTACCAAACATACCTTGTATTTTTACTAATGGTTCAAGTTCTAATAAACTTCAAGAGTTTGTCAATTCTAACCTTCATAGGGAAGAAATAGAACAGAACCCAGGAACAATTCAAGTGCCTAATAGTACCAAAGACCTCAAAGATACGATAGTAAGTGGAGGAAGAAGTTTGCAAACTGACAGGTCTATGGAGAGTACCAGTACTTTATTGGTACCTGAAACTGATGATGGTACTCAGGATAGTATCTCATTACTGGAACGTGATACCCAAGGGAAGGCAAAAATGCCATCAAATCAACGTGTATGTGGGTGTACAGCAATTGCAAACCCAAAGGAATTTATCTATAATTGTCCTAAAAATACTAGAAATGACACAGAGGGCTTTAAGGATCTATTGAGATGTGAAGTTAACCACACTCAGGAGACAAGCATAGAAATAGAAGAGAGTGAACTTGATATACAAAATTTACAGAATACATTCAAGGTTTCAAAACGTCAGTCATTTGCTCTGTTTTCAAATCCAGGA---------AAGGAATGTGTAGCTGTCTCTGCTCACTCCAGGTCCACAAGGAAACAAAGTCCAGAAGATACTCTTGAATGTAAAGAAAAAGAAGAA---CAGGGAGAGAAAGAATCTAAAGTCAAGCATGTACAGGCAGTTCACACAACTGCAGGATTCCCTGTGGTTTGTGAGAAAGGCAAAGAGCCAGGAGGGGATGCCAAATATAGCGTGGAAGGAATCTCTAGGCATTGTCAGTCGTCTCAGTTCAGAGACAATGAAACTGAACTCACTATTGAAAGGAAACACAGAACTTCACAAAACCCTTATCATATACCACCCATTTCTCCCATCTGGTCATCTGTTAAAACTATAAATAAGAAAAACTTGTCAGAGGAAAAGTTTGAGGAACATTCAATGTCACCTGAAAGAGCAATGGGAAATGACAACATCATTCAAAGTACAATGAGCACAGTTAGCCAGAGTAACATTGGAGAAAGTACTTTTAAAGAAGGCAGCTCAAGCAGCACTAACGAAGTGTGCTCTAGTATTAATGAAGTAGGTTCCAGTGGTGAAAATATTCAAGCAGAAGTGGGCAGAAACAGAGGATCAAGATTAAGTGCTATTCTCAGATCAGGTTTCACGCAAGCCGAAGTCAATAAGCCAAGCCTTTCAATAAATAATCATAAACGTTCTGAAACAGAAAGGCAAGGAGAAAATGGAAGAATAGTCCAAACTGTCAATGCAGATTTCTCTCCATGTCAAATTTTAGATAACCTGGAACAACCTCTGGAAAGTAGTCCTGCTTCTCAGGTTTGTTCTGAGACACCAGATGACCTGTTAAATGATGACAAAGTAGAGGAGAATAGC---AGCTTTGTTGAAAGTGGCATTAAGGACAGATCTGCCGTTTTTAGCAAAAGTGCCAAGAGAGAG---TTCAGAAGGAGCCCTAGCCCCTTAACTCATACACATTTGGCTCAGGGTTGCCAAAGAAGGGCCAGGAAATTAGAGTCCTCAGAAGAG???TATGTGGAAGACACCCCTGAGCCACCACTGCATGACTTCTACTGCAGCAAGCTGCTGGACCTGGTCTTCCTGCTGGATGGCTCTTCCAAGCTGTCTGAGGCTGAGTTTGAAGTGCTGAAGGTCTTCATGGTGAACATGATGGAGCGCCTGCACATCTCCCAGAAGAGGATCCGCGTGGCCGTGGTGGAGTATCATGAGGGCTCCCATTCCTACATCCAGCTCCGGGACCGGAAGCGGCCCTCAGAGCTGCGGCGTATTGCCAGCCAGGTGAGGTATGTGGGCAGCACGGTGGCCTCCACCAGTGAGGTCCTCAAGTACACACTCTTCCAAGTCTTTGGCAAGGTGGACCGCCCTCAGGCCTCCCGCATTGTCCTGCTCCTGACAGCCAGCCAGGAGCCCCCGAAGTTGACCCGGAACTTGGTCCGCTATGTCCAGGGCCTCAAGAAGAAGAAGGTCATTGTGGTCCCAGTGGGCATTGGGCCCCATGCGAATCTGAAGCAGATCCGCTTAATTGAGAAGCAGGCCCCTGAGAACAAGGCCTTTGTGCTCAGCAGTGTGGATGAGCTGGAGCAGCGAAGGGATGAGATTATCAGCTACCTCTGTGATCTTGCTCCTGAAGTGCCTGCCCCTACGCAGCCCCCTCCCATGGCACAGGTCACTGTGGGTCCGGAGCACTTGGGGATTTCAACCCTGGGACCCAAGAGGAAATCCATGGTTCTGGATGTGGTGTTTGTTCTGGAAGGGTCAGATGAAATTGGTGAGGCCAATTTCAATAAGAGCAGGGAGTTCATGGAGGAGGTGATCCGGCGGATGGATGTGGGCCAGGACAGCATCCACATCACGGTGCTGCAGTACTCATACATGGTGACTGTGGAGTTTACCTTCCGCGAGACACAGTCCAAGGGGGACATCCTGCAGCGGGTGCGTGAGATCCGCTACCGAGGCGGCAACTACACCAACACGGGACTGGCCCTGCAGTACGTGTCTGAGAACAGCTTCTTGGTC????????GAGAGATTCCAGCACACAAACTAAAGCAGCAAAACCACACAGCAGCAAAAACTCACTCCCAAACTTCTGAGCACAGAGT-C-CATGG-AAGAAAGTCATTGTC-TTTTGTGTTTATCTCCTTTACATATAGGCAA-ATGTTACCCAAAACCACAGATATACATACTTCTGTTACACATATTGAA-T------TTTCTTGGCCAACCTAAAGTAA-CTACTAATCCAC-AAAAATTACCATTCCAG-TAAGG----CAGAGTTTAATAACT-GATA-AT-ACAGCTTAAACATG-TTTGCTAT-AAAATACCATCACAAGTAAATGAGCTTTGGGT???GAACCATTGACTGGTTGGGCACAATGCCTACAGGTCTTATAGTCGTGTATCCATCCTCA?GGTCATTGTCACAGT?A??????GGAAAA?????????????CTCCCCGGGCCTC?GAGTCTTTCACG???????GGCCACGTGTTGAAAACAGGCATCTCAGGTTTAGATTCACACACTGTCTCCTG????GGGACGGGAGAATGATTTCCACGTTAGGTGGAAGCCAAACTGCGC???????ATTTACAAA???GCTCTTTGGTTTTGGCAAACGGTTCCCTTTCCGGG?GGACTCATGCAAACTGG?TGAGCCCGTGGCAAGCAGGGTGCGACGCCATG?GTAGGAAACAGCGCTGGTCGCTGTGAGTCCAAGGTCCTTTCTAACCGGTCTCCC??CGCTGACTGGC?????CCTGC?AGGT??????????GAGAGACAGGGCCCACCTTAAAA??AGGCGCCCT??AACAGTTAACAGATGATACAGTCTTAATCTGAAAACTAGTAATTAAA?CTTACCCTAGACCAGGGCTT?GTTAAAGTGGCAGAGACCGGTAATTGCGTAAAACTTAAACCTTTATA?CCC?GAGGTTCAAATCCTCTCTTTAACAA???CATGCACAGGTTTGGTCCCAGCCTTTCTATTAGTTGTTAGTAAGATTACACATGCAAGTATCCGCACCCCAGTGAAAATGCCCTTTAAATCATGACAAGAAGGAGCAGGTATCAAGCACGCACTAACGTAGCTCACAACGCCTTGCTTAGCCACACCCCCACGGGAAACAGCAGTGATAAAAATTAGGCCATAAACGAAAGTTTGACCAAATTATACT---TAAGGGTTGGTAAATTTCGTGCCAGCCACCGCGGTCATACGATTAACCCAAATTAATAGATTAACGGCGTAAAGCGTGTTTAAGATAAAGCCAAACTTTAGCTAATCTGTAAAAAGTCTTAGCTAATGTAAGAACCATAACGAAAGTAGCTTTAA-CATGCTGAACACACGATAGCTAAGACTCAAACTGGGATTAGATACCCCACTATGCTTAGCCATAAACCTAAAAAATTTAACAAACAAAATTATTCGCCAGAGTACTACTAGCTAAAGCCTGAAACTCAAAGGACTTGGCGGTGCTTTATATCCCTCTAGAGGAGCCTGTTCTGTAATCGATAAACCCCGATAAACCTCACCAACACTTGCCAACTCAGCCTATATACCGCCATCTTCAGCAAACCCTAAAAAGGTATAAAAGTAAGCACAATTATATTATATAAAAACGTTAGGTCAAGGTGTAGCTAATGTGTTGGGAAGTAATGGGCTACATTGCCTTAACGAAAATCTTTGTGAAA-TCAAGGATTAAAGGTGGATTTAGCAGTAAACTAAAAATAGAGTGTTTAGTTGAAAGAGGCCATGAAGCACGCACACACCGCCCGTCACCCTCCTCAAATAACCACAGACAATACAAATTTACTAGAGGAGACAAGTCGTAACAAGGTAAGCGTACTGGAAAGTGCGCTTGGAAAATTCAAAGTGTAGCTTAAAGCACCTAGCTTACACCTAGAAGATTTCATGTGACCACTTTGAGCTACAAATAGCCCTAAAACAAAACATTTAAATAAGACTAGTATAGGAGATAGAAACTCAAC---GGAGCTATAGAGATAGTACCGCAAGGGAACAA--AC--AAACT-GTCAAAGCAACAAACAGCAAAGATTACCCCTTATACCTTTTGCATAATGAACTAACTAGACTAA-CTTAGCAAAGAGAACTTAAGTTAATCCCCCCGAAACCAGACGAGCTATCTATGGACAGCCTTT---AGGGCAAACTCATCTATGTGGCAAAATAGTGAGAAGATCTATAGATAGAGGTGAAAAGCCTACCGAGCCTGGTGATAGCTGGTTGTCCAG-AATAGAATCTTAGTTCAAACCTAAATTTACCTAATCAATGTAAATTTAAGTGATAGTCTGAAAAGGTACAGCTTTTCAGACACAGGATACAACCTTTATTAGAGAGTAAGAATTAAAT--TATATTACAGTTGGCCTAAAAGCAGCCACCAATAAAGAA-GCGTTCAAGCTCAACATAACCTCATATTTAATACCAACAATATAAGAACTCCTAATATAAAACTGGACTATTCCAT-ATTCAATTGGAAGCATTACTGTTAGTATGAGTAACAAGAAGT-AATTCTCCCTGCATACGTGTATATCAGAACGCATAAGCACTGATAGTTAACAAAAAATAAACTCAAGCAACAACAGGTACTTTATCTTGTTAACCCAACACAGGAATGC----AAGGAAAGATTTAAAAGAGTAAAAGGAACTCGGCAAACACGAACCCCGCCTGTTTACCAAAAACATCACCTCTAGCATCCCAAGTATTAGAGGCACTGCCTGCCCAGTGACATTA--GTTCAACGGCCGCGGTATTCTGACCGTGCAAAGGTAGCATAATCACTTGTTCTTTAAATAGGGACTCGTATGAATGGCCACACGAGGGTTCTACTGTCTCTTACTCCAAATCAGTGAAATTGACCTTCCCGTGAAGAGGCGGGAATAACTAAATAAGACGAGAAGACCCTATGGAGCTTTAATTACCTACCCTAAAATTAAAACTTAGGGTAGCAATTTAGGTTGGGGTGACCTCGGAATAAAAAACAACTTCCGAGTAAGACTAACTAGTCAACAA-ATC--ATTTATTGATCCAAAGATCAACGGAACAAGTTACCCTAGGGATAACAGCGCAATCCTATTCAAGAGTCCCTATCGACAAT-AGGGTTTACGACCTCGATGTTGGATCAGGACATCCTAATGGTGCAGCCGCTATTAATGGTTCGTTTGTTCAACGATTAAAGTCCTACGTGATCTGAGTTCAGACCGGAGTAATCCAGGTCGGTTTCTATCTATTTCACGCCTCTCCCAGTACGAAAGGATAAGAGAGACAGGGCCCACCTAAGGTGCCCTC------------AGATGATGCAGTCTCAATCTGAAACACAGTAATTATAGACCAGGGCTACCTTATTCTTTGGGCTGGCGGATGTGGACGCCTAGCTATATCGGCGATTGGCACCGGACTTCTGGGAGACAATTAAAGTGTGTACGCCAGCTTGTATATTTTTATGTATCCATATATGGGGTTGGAATGTTGTCCTTATATGGGCCCGAATGCTTCCCGATAAAAATAGTTTGCTCTCCCCTCTTCTTTCTCTGCTCTCATGTGAGCGGGCGGACGGTGACGTTACCCCTTGCGGAATTGCCAGCGGGCTCGTGACTGCATTTTCCTCACTGCGGGTTCTCATCTGGGCATAATTATACACATATAAATAACCCCGCCTTCCATACAACCCCTTTGTTGTCGTCTATACGCGTCTCTTTCTTCCTCCGTCTGCGCGGATACATCTCTACGACGAACTAAACACTTTTGACCTGGGGGGGGACCATCTTACACATTTTATACAATTCGAATCCACCATTTAAATATAATCTCCTGTGACTCCGTCCGTAGATTCTCTGTGAATTGGTCCTCTATGCTGCTGCGTCAATCTACGGTTTTCTGCATCATAACTCGAACGCACGCTTAATCGTACCAATTGCGGAGTAATAGGTGATATCGTACTCAGCAAGGGCTCATTTTTATTGTTTACTCAATGGCGGGCTTATAGGTCTACTTATCGAACTGAAATGGATCTCTCTTTGCACATGCACGCTTATGGTAGTCTCCTGGGCAATTCTTTGGGGCACGTATACAACTTTTCGCATCCTAGTGGACGACTGTCATGATTGGGGGTTTCGTGAAAGCACCTACCGTTTTGCTTCATTCTCTCCTTATATGCGCCTGCATGTCACTTTTTCTCAGAACGGTCAAAACCACGGATCCTCGAACGAATATCCTTCACCTACAACATAAGAATCTGGCTATCTATTTTCGTCTTCGCCTGTTTTTTCCCGACTTTGGGACCGAAATAACCCGCAACCCTAAACCCCCCAATAACCGATGTATTCTTTGCTAGCATCTCGTCATCCAAAACTGGGGGTCTGCCTGTCTTCATCTGTCTGCGTATCCTTCTCAACTCAACACGAGATATTTCGCCCTAGCATGCTTTTGATCTACTCGACTCTATTTACTGATGGGGCACCGTGACACCTAATATATGGCAGTGCTCATATTATTACATATCTATATATCCCTACTCCTTTGAAACACTCTAATGATTTATATAACTCTACATATATCCATCTCTGCGTGCTTCTACCTACGACGAAGTCTGGTAATCACTCGAAGGCCAAGTGTGGCCTAGGCTTTCACCATGCGAGCGTAACTTTACAAGACCCTCACCATACTCTCGTACATTTATATGCCCATCTGCCTACTTGCCTACATTGACCCTTCCATCCAACCTTATAAATAACTGGATCTTTATCTGCATTCAGCTGGGTTATCATCTTGTCGGTGGCTCAATCAATAGCCTATGGGCCTCGGCGTGCCAACATTCTAGAGTACCTGCATATCTCTTCGTCTTTATAGGGTCTTACCTTCACCTAAACACCAAATTATTGTTATATCCTCTGCCCTGCATATTGTTATTCACCTGCGAACAACGGCCCTTGACTACGAGGGATCGACTGTTCGGTTAAGTGATAGCGGGGCCTTGCTTTTTTCTGCGATAGCAAATATATATAAGCCTACACATCTTTCTGGGCTAAACACCGTATCCGACTTAGCCTAATTATATAAACCTCTCTACATCTTTCTTGGTCGGCTCTACCCGTTCGTAGACACTATCACTCTTGAAAATTTTCCATACCTGCCTTG
		</sequence>
		<sequence>
			<taxon idref="Fhor"/>
			GATATAAAGCATAACCATCTCAAACTGAAGCCTGCAGTTTTCTCTAAGGATTCCTGCTACCTTCCTCCTCTTCGCTACCCAGCCACTTGCGTATTCAAAGGCAGTTTAGAGTCTGAAAAGCAACAATACATTATCCATGGGGGGAAAACACCAAACAATGAGCTTTCAGATAAGATTTATGTCATGTCTGTTGTGAGCAAGAACAACAAAAAAGTTACTTTTTGCTGTACTGAGAAAGACTTGGTAGGAGATGTTCCTGAAGCCAGATATGGTCATTCCATTGATGTGGTGTACAGTCGAGGGAAGAGCATGGGTGTTGTCTTCGGAGGACGATCATACATACCTTCCACCCAAAGAACCACAGAAAAATGGAATAGTGTAGCTGACTGCCTGCCCCACATTTTCTTGGTGGATTTTGAATTTGGGTGCTCTACATCATACATACTTCCAGAACTTCAGGATGGGCTCTCTTTTCATGTCTCCATTGCCAGAAATGATACCATTTATATTTTAGGAGGGCATTCACTTGCCAATAACATCCGCCCAGCCAACCTATACAGAATAACAGTTGATCTCCCCCTGGGTAGCCCCGCTGTGAATTGCACAGTTTTGCCAGGAGGAATCTCTGTCTCCAGTGCAATCCTGACTCAAACAAACAGTGATGAATTTGTTATTGTGGGTGGCTATCAGCTTGAAAATCAAAAAAGAATGGTCTGCAACATCATCTCTTTTGAGGGCAATAAGATAGAAATTCGTGAGATGGAGACCCCAGATTGGACCCCAGACATTAAGCACAGCAAGATATGGTTTGGAAGCAACATAGGAAATGGAACTGTTTTTCTTGGCATACCAGGAGACAATAAACAGGCTGTTTCAGAAACATACTATTTCTACATGCTGAAATGTGCTGAAGATGATGTGAATGAAGATCAGAAAACATTCACAAATAGCCAGACATCAACAGAAGACCCAGGGGACTCCACTCCATTTGAAGACTCCGAAGAATTTTGTTTTAGTGCAGAAGCAACTAGTTTTGATGGTGATGATGAATTTGACACCTATAATGAAGATGATGAGGAAGATGAGTCTGTAACTGGCTACTGGATTACCTGCTGCTCTACTTGTGATGTGGATATCAACACTTGGGTACCATTTTATTCAACTGAGCTAAACAAACCTGCCATGATCTATTGCTCTCATGGAGATGGGCACTGGGTCCATGCCCAGTGCATGGATCTGGCAGAAGGCACACTCATCCAATTGTCAGAAGGAAGCAGCAAGTATTACTGCAATGAGCATGTGAAGATAGCAAGAGCATTGCAAACCCCAAAACGAGTTCCACCCTTAAAAAAGCCTCCACTA????????????????????ATGTGGCACAAATACTCATGCCAGCTCATTACACCATGAGAACAACAGTTTACTACTCACTAAAGACAGGATGAATGTAGAAAAGGCTGAATTCTGTAATAAAAGCAAGCAGCCTGGCTTAGCAAGGAGCCAGCAGAGCAGATGGGCTGAAAGTAAAGAAACATGTAGTGATAGGCAGACTCCCAGCACAGAGAAAAGGGTAGTTCTGA---AGGCTGATCCCCCGAATGGGAGAAAAGAATCTCCATGCTCTGACCATCCTAGAGATTCCCCAGATACTCCTTGGATAATACGGAATAGTAGCATACAGAAAGTTAATGAGTGGTTTTCCAGACGTGATGAAATACTCACTTCTGATGGCTCACATGATGAGAGGTCTGAATCAAATATGGAAGTAGTTGATGCAATAGAAGCTCCGAGTGAAGTAAATGGATATTCTGGTTCTCCAGAGAAAATAGTCTCAATGACCAGTGAACCTCCTGGTGCTTTAACATGTGAAAGTGAAAGAGTCCACTCCAAACCAGTAGA???????????????????????????????????????????????????????????????????????????????????????????????????????????????????????????????????????????????????????????????????????????????????????????????????????????????????????????????????????????????????????????????????????????????????????????????????????????????????????????????????????????????????????????????????????????????????????????????????????????????????????????????????????????????????????????????????????????????????????????????????????????????????????????????????????????????????????????????????????????????????????????????????????????????????????????????????????????????????????????????????????????????????????????????????????????????????????????????????????????????????????????????????????????????????????????????????????????????????????????????????????????????????????????????????????????????????????????????????????????????????????????????????????????????????????????????????????????????????????????????????????????????????????????????????????????????????????????????????????????????????????????????????????????????????????????????????????????????????????????????????????????????????????????????????????????????????????????????????????????????????????????????????????????????????????????????????????????????????????????????????????????????????????????????????????????????????????????????????????????????????????????????????????????????????????????????????????????????????????????????????????????????????????????????????????????????????????????????????????????????????????????????????????????????????????????????????????????????????????????????????????????????????????????????????????????????????????????????????????????????????????????????????????????????????????????????????????????????????????????????????????????????????????????????????????????????????????????????????????????????????????????????????????????????????????????????????????????????????????????????????????????????????????????????????????????????????????????????????????????????????????????????????????????????????????????????????????????????????????????????????????????????????????????????????????????????????????????????????????????????????????????????????????????????????????????????????????????????????????????????????????????????????????????????????????????????CCATATGTGGAGGACACCCCTGAGCCGCCACTGCACGACTTCTACTGCAGCAAGCTGCTGGACCTGGTCTTCCTGCTGGACGGCTCCTCCAAGCTATCTGAGGCCGAGTTCGAAGTGCTGAAGGTCTTCGTGGTGAACATGATGGAACGCCTGCAAATCTCCCAGAAGCGGATCCGTGTGGCCCTGGTGGAGTACCACGAGGGCTCCCATGCCTACATCCAGCTCCGGGACCGGAAGCGGCCCTCGGAGCTGCGGCGCATTGCCAGCCAGGTGAAGTATGCGGGCGGCACAGTGGCCTCCACCAGCGAGGTCCTCAAGTACACACTCTTCCAAATCTTCGGCAAGGTGGACCGCCCTGAGGCCTCCCGCATTGCCCTGCTCCTGACGGCCAGCCAGGAGCCCCGGAAGTTGGCTCAGAACTTGGTCCGCTACATGCAGGGCCTGAAGAAGAAGAAGGTCATCGTGGTCCCAGTGGGCATTGGACCCCACGTGAACCTCAAGCAGATCCGCCTCATCGAGAAGCAGGCCCCTGAGAACAAGGCCTTTGTGCTCAGCAGTGTGGACGAGCTGGAGCAGCGCAGGGATGAGATTATCAGCTACCTCTGTGACCTTGCTCCCGAACCGCCTGCCCCAACTCAGCCCCCTCCTGTGGCCCAAGTCACTGTGGGTCAGGAGCACTTGGGGGTTTCGTCCCCGGGACCYAAGAGGAACACCATGGTTCTGGATGTGGCATTTGTTCTGGAAGGGTCGGACCAAATTGGAGAGGCCAACTTCAACAGGAGCAGGGAGTTCCTGGAGGAGGTGATTCAACGGATGGACGTGGGCCAGGACAGCATCCACATCACAGTGCTGCAGTACTCATACACGGTGACCACGGAGTCCACCTTCCACGAGACACAGTCCAAGGGGGACGTCCTGCAGCGGGTGCGCAAGATCCTCTACCAGGGTGGCAATAGCACCAACACAGGACTGGCCCTGCAGTATGTGTCTGAGAACAGCTTCTCGGCTACAGTAGTATGAAACTCCAGAACACAAACTGAAGCAGCAAAACCACACAGCATCAAAAGCTCACTCCCAAACTTCTGAACACAGAGT-C-CATGG-AAGAAAGTCGTTGTC-TTTTGTGTTTGTCTCTTTTATGTATAGACAAGATGTTACCCAAAACCACAGACTTACATACTTTTATTACACATATAGAA-T------TTTCTTGGCCAACCAAAAGTAA-CTACAAATCCAC-AAAAATTACCATTCCAG-TAAGG----CAGAGTTTAATAATC-AATA-AT-ACAACTTAAACATG-TTTGCTAT-AAAA???????????????????????????????????????????????????????????????????????????????????????????????????????????????????????????????????????????????????????????????????????????????????????????????????????????????????????????????????????????????????????????????????????????????????????????????????????????????????????????????????????????????????????????????????????????????????????????????????????????????????????????????????????????????????????????????????????????????????????????????????????????????????????????????????????????????????????????????????????????????????????????????????????????????????????????????????????????????????????????????????????????????AATAGGTTTGGTCCCAGCCTTTTTATTAGTTTCTAGCAAAATTACACATGCAAGTATCCGCACCCCAGTGAAAATGCCCTCCAAGATACGATAAAAAGGAGCAGGTATCAAGCACGCCACA--GCAGCTCACAACACCTTGCTCAGCCACGCCCCCACGGGAGACAGCAGTGATAAAAATTAGGCCATAAACGAAAGTTTGACCAAATTATGCT-ATTTAGGGTTGGTAAATTTCGTGCCAGCCACCGCGGCCATACGATTAACCCTAACTAATAAAACTACGGCGTAAAGCGTGTTTAAAATAAAGCCGAGTTCTAACTAATCCGTAAAAAGTCTTAGTTATAATAAGACCCTTGACGAAAGTAGCTTTAAATATTATGATCCCACGACAGCTAAGATCCAAACTGGGATTAGATACCCCACTATGCTTAGCCTTAAACCCAAGAAGTTAAACTAACAAAACTACTCGCCAGAGTACTACTAGCCAAAGCCTGAAACTCAAAGGACTTGGCGGTGCTTTACATCCCTCTAGAGGAGCCTGTTCTATAATCGATAAACCCCGATAAACCTCACCAACCCTGGCCAATTCCGCCTATATACCGCCATCCTCAGCAAACCCTAAAAAGGAAAAACAGTAAGCTCAAGCATACTACATAAAAACGTTAGGTCAAGGTGTAGCTCATGGGTTGGAAAGCAATGGGCTACATTCCCTGACCGAAAGCCCTTGTGAAA-TCAAGCACTAAAGGTGGATTTAGCAGTAAACTAAGAGCAGAGTGCTTAGTTGAAAAGGGCCATAAAGCACGCACACACCGCCCGTCACCCTCCTCGATTACCTACGATAGTTTCACATGTACTAGAGGAGATAAGTCGTACCAAGGTAAGCGTACTGGAAAGTGCGCTTGGATAATCCAAAGCGTAGCTTAAAGCATCTAGCTTACACCTAGAAGATTTCATATGACCGCTTTGAGCCGTACCTAGCTCTAAAACAAAACATTTAAACCATAAAAGTATAGGAGATAGAAATTACAATA-GAAGCTATAGAAAAAGTACCGTAAGGGAACCATGAAAGAACTTAACCAAAGCAATAAATAGCAAAGCTTACCCCTTCTACCTTTTGCATAATGAATTAACTAGACTGT-CCTAGCAAAGAGAACTCAAGTTAGTCCCCCCGAAACCAGACGAGCTATTTACGAACAACTTTG--CAGAGTAAACTCATCTATGTGGCAAAATAGTGAGAAGATTCGCAGATAGAGGTGACAAGCCAATCGAGCCTGGTGATAGCTGGTTATCCAGGAAAAGAATATTAGTTCAAATTTAAATTTGCCCAAAAACTGTAAGTTTAAATTATAGTCTAAAGAGGTACAGCTCTTTAGACAGAGACTACAATCTTAACTAGAGAGTAAGCATGTAAAC---TATTAAAGTTGGCCTAAAAGCAGCCACCAATTAAGAAAGCGTTCAAGCTCAACATAAACACTACATCAATACCATTACTAAGCCAACTCCTAAAACACAACTGGATTATTCTAT-TATTACATGGAAGAGACACTGTTAATATGAGTAACAAGAATAATTTTCTCCAAGCACATGTGTATAGCAGACCGAATAATCACTGATAGTTAACAAAAGCAAACCCAACCAAACAACAAGACACTTGCCCTGTTAGCCCAACACAGGAGTGCA-TCATGGAAAGATTAAAAAGAGTAAAAGGAACTAGGCAAACACGAATTCCGCCTGTTTACCAAAAACATCACCTCTAGCATAACCAGTATTAGAGGCACTGCCTGCCCAGTGACAATA--GTTAAACGGCCGCGGTATCCTGACCGTGCAAAGGTAGCATAATCACTTGTTCTTTAAATAGGGACTTGAATGAAGGGCCACACGAGAATTCTACTGTCTCTTACTCTAAATCAGTGAAATTGACCTTCCCGTGAAGAGGCGGGAATAACTAAATAAGACGAGAAGACCCTATGGAGCTTTAATTAACTAGCCCAAGAATAAAATGTAGAGCAGTAATTTAGGTTGGGGTGACCTCGGAGTATAACTCAACCTCCGAGTGAGACAAACAAGTCAAAGAAACATCACTTATTGATCCAAAGATCAACGAAATAAGTTACCCTAGGGATAACAGCGCAATCCTATTTAAGAGCCCCTATCGACAAT-AGGGTTTACGACCTCGATGTTGGATCAGGACATCCTAATGGTGCAGCAGCTATTAACGGTTCGTTTGTTCAACGATTAAAGTCCTACGTGATCTGAGTTCAGACCGGAGTAATCCAGGTCGGTTTCTATCTATTATTTGTCCCTCCCAGTACGAAAGGACAAGAGAGACGGGGCCTCCCAAAAGCGCCCTCAAGACTAAC---AGATGATATAGTATAAATCTGAAGCATAAAAACCCTAAACCAGGGTTACCTTAATATTTGGGCTGGCGGATATGGACGCCTAGCTATATCGGCGACTGGCACCGGGCCTATGGGAGACAATTAAAGTGTGTACGCCAGCTTGTATATTTTTATGTATCCATATATGGGGTTGGAATGCTATCCCTATATGGGCCCGAATGCTTCCCGATAAAAATAGTTTGCTCTCCCCTCTTCTCTCTCTGCTCTCATGTGAGCGGGTGGACGGTGACGTTACCCCTTGCGGAACTGCCAGCGGGCTCGTGACTGCATTTTCTTCATTGCGGGTTCTCATTTGGGCATAATTATACACATATAAATAACCCCGCCTAACATACAACCCTTTTGTTGTCGTGTATACGCGTTTCTCTTTTCCTCCGTCTGCGCGGATACATCTTTACGACGAATTAAACACTTTTGACCGCGGGGGGGACCATTTTACACATTTTATACAACTCGAAGTCACCCTTTAAATATAAACTCTTGTGACTCCGCCCGCAGCTTCTCTGTGAATTGGTCCTTTGGGTTGTTGCGTCAATTTACGGTTTTTTGCATCATAACTCGAACGCACGCTTAATCGTACCAATTGCGGAGTAATAGGTGATATCGTAGCCAGCAAGGGCTCATTTTTATTGCTTAATCAGTGGCGGGCTTATAGGTCTAACTATCGAACTGAAATGGATCTCTCTTTGCACATGCACGCTTATGGTAGTCTCCTGGGCAATTCTTTGGGGCACGTATACAACTCTTCGCGTCCTAATGGACGACTGTCATGATTGGGGGTTTCGTGAAAGCACTTACCGTTTTGCTTCATTCTCTCCTTATATTCGCTTGTATGTCACTCTTTCTCAGAACGGTCAAAACCACGGATCCTCGACCGAAAATCCTTCACCTATAACATAAGRATTTGGCTCTTTCTCTACGCCTTCACCTGTCTTTTCCCGACTCTGGGACCGAAATAACCCGCAACCCTAAACCCCCCAATAACCGATGTATTCTTTGCTAGCATTTCGTCATCCAAAACTGGGGGTCTGCCTATCTTCATCTATCTGCATATCCCTTTCAACTCAACACGAGATACTTCGCCCTAGCATGTTTTTGTTCTGTGCAACTATGCCTACTGATGGGGCACCGTGACACCTTATGTATGGCAACGCTCGTCTTATTTCACATCTATCTATCCCTGCGCTTGCGAAAAACTTTAATG??????????????????????????????????????????????????????????????????????????????????????????????????????????????????????????????????????????????????????????????????????????????????????????????????????????????????????????????????????????????????????????????????????????????????????????????????????????????????????????????????????????????????????????????????????????????????????????????????????????????????????????????????????????????????????????????????????????????????????????????????????????????????????????????????????????????????????????????????????????????????????????????????????????????????????????
		</sequence>
		<sequence>
			<taxon idref="Tbra"/>
			GATGTAAAAAATAACCATCTCAAACTGAAGCCTGCAGTTTTTTCTAAGGATTCCTGCTACCTTCCCCCTCTTCGCTACCCAGCCACTTGCACATTCAAAGGAGGCTTAGAGTCTGAAAAGCAACAATACATTATCCATGGAGGGAAAACACCCAACAATGAGCTTTCAGATAAGATTTATGTCATGTCTGTTGTGTGCAAGAACAACAAAAAAGTTACATTTCGCTGCACTGAGAAAGACTTGGTAGGAGATGTTCCTGAAGCCAGATATGGTCATTCCATTGATGTGGTCTACAGTCGAGGGAAAAGCATGGGTGTTGTCTTCGGAGGACGATCATACATACCCTCTGCCCAAAGAATCACAGAAAAATGGAATAGTGTAGCTGACTGCCTGCCCCATGTTTTCTTGGTGGATTTTGAATTTGGGTGCTCTACATCATACATTCTTCCAGAACTTCAGGATGGGCTATCTTTTCATGTCTCCATTGCCAGAAATGATACCATTTATATTTTAGGAGGACATTCACTTGCCAATAACGTCCGCCCTGCCAACCTATACAGAATAAGGGTTGATCTCCCCCTGGGTAGCCCAGCTGTAAACTGCACAGTTTTGCCAAGAGGAATCTCTGTTTCCAGTGCAATCCTGACTCAAACAAACAATGATGAATTTGTGATTGTGGGTGGCTATCAGCTTGAAAATCAAAAAAGAATGGTCTGCAACATCATCTCTTTTGAGGACAACAAGATAGAAATTCGTGAGATGGAGACCCCAGATTGGACCCCAGATATTAAGCATAGCAAGATATGGTTTGGAAGCAACATGGGAAATGGAAGTATTTTTCTTGGCATACCAGGAGACAATAAACAGGCTCTTTCAGAAACATACTATTTCTACATGTTGAAATGTGCTGAAGACGATGCGAATGAAGATCCGCAAACATTCACAAATAGTCAGACATCAACAGAAGACCCAGGGGACTCCACTCCCTTTGAAGACTCAGAAGAATTTTGTTTCAGTGCAGAAGCAAATAGTTTTGATGGTGATGATGAATTTGACACCTATAATGAAGATGATGAGGAAGATGAGTCTGTAACTGGCTACTGGATTACATGCTGCTCTACTTGTGATGTGGATATCAACACTTGGGTACCATTTTATTCCACTGAACTAAACAAGCCTGCCATGATCTATTGCTCTCATGGTGATGGGCACTGGGTCCATGCCCAGTGCATGGATCTGGCAGAACGCACACTCATCCAACTGTCAGAAGGGAGCAACAAGTATTACTGCAATGAGCATGTGGAGATAGCAAGAGCATTGCAAACCCCAAAACGAGCACTACCCTTAAAAAAGCCTCCACTGTTTCACTTGCATGTGGAGCCATGTGGCACAGATACTCATGCCAGCTCATTACAGCATGAGAACAGCAGTTTACTACTCACTAAAGACAGAATGAATGTAGAAAAGGCTGAATTCTGTAATAAAAGCAAGCAGCCTGGCTTAGCAAAGAGCCAGCAGAGCAGATGGGCTGAAAGTAAAGAAACATGTAATGATAGGCAGACTCTCAGCACAGAGAAAAGGGTAGTTCTGA---ATGCTGATCCTCTGAATAGGAGAAAAGAACCTCCAGGCTCTAACTATCCTAGAGATTCCCAAGATGTTCCTTGGATAACACGGAGTAGTAGCATACAGAAAGTTAATGAGTGGTTCTCCAGACGTGATGAAATACTAACTACTGGTGGCTCACATAACGGTAGATTTGAATCAAATGTTGAAGTAGCTGGTGCAGTAGAAGTTCCAAATGAAGTAGATGGATATTCTGGTTCTCCAGAGAAAATAGCCTTAATGGCCTGTGATCCTCCTGATGCTTTAATATGTGAA------AGAGTCTCCTCTAAACCACTAGAAAGTAAT---------ATTGAAGATAAAATATTTGGGAAAACCTATCGGAGAAAGGCAAGCTTCCCTAACTTGAGCCACATAAGTGAAAATCTAATTATAGGAGCATCTGCTATAGAACCCCAGGTAACAAAAGAATGTCCCCTCACAAATAAACTAAAGCGTAAAAGAAGAA---CATCAAGCCTTCATCCTGAGGATTTTATCAAGAAAGTAGATTTGGCAGTTGTTCAAAAGACTCTTGAAAAGGTAATTGAGGGAACTGACCAAATAGAACAGAATGGTCATGTGATGAGTATTACTAGTAATTGTCATGAGAATAAAACAAAAGGTGATTATGTTCAGAAAGAGAAAAATTCTAACCCAACAGAATCATTGGAAAAAGAATCTGCTTTCACAACTAAAGCTGAACCTATAAGCAGCAGCATAAGCAATATGGAACTAGAGTTAAATATCCACAGTTCAAAAGCACCTAAGAAGAATAGGCTGAAGAGGAAGTCCTCTACCAGGCACATTTATGCACTTGAACTAGTAGTCAATAGAAATCCAAGCCCACCTAATCACACTGAACTACAAATTGATAGCTGTTCTAGCAGTGAAGAGGTGAAGGAAAAAAATTCTGACCAAATACCAGTCAGACACAGCAAAAAGCTTCAACTCATGGAAGGTAAAGAACCTGCAACTGGAGCCAAGAAGAGTAACAAATCAAATGAACAAATAAATAAAAAACTTGCCAGTGATGTTTTTCCAGAACTAAACTTAACAAACATACCTGGTTTTTTAAGTAATGATTCAAGTTCTAATAAACTTAAAGAGTTTGTCAATCCTAACCTTCAAAGAGAAGAAATAACAGAGAACCTAGGAACAGTTCACATGTCTAATAGTACCAAAGACCTCAAAGATCTGATATTAAGTGGAGGAAGAAGTTTGCAAACTGATAGATCTATGGAGAGTACCAATATTTTATTGGTACCTGAAACTGATTATGGCACGCAGGATAGTATCTCATTACTGGAACCTGACACCCCAGGGAAGGCAAAAAAAGCTCCAAATCAATATGCGGGTCTGTGTGCAGAAATTAAAAACC?CAAGGAACTTATCCATGGTTGTTCTAACGATAATAGAAATGACAGAGAGGACATTAAGGATCTATTGAGACCTGAAGTTAACCACA??????????????????????GGAAGAGAGTGAACTTGATACACAGTATTTACAGAATACATTCAAGGTTTCAAAACGTCAGTCGTTTGCTCTGTTTTCAAATCCAGAA---------AAGGAATATGCAACAGTCTATGGCCACTCCAGGTCCTTAAGGAAACAAAGTCCAAAAGTCACTCTTGAATGTGGACAAAAAGAAGAAAATCAGGGAGAGAAAGAATCTGAAATCAAGTATGTACGGGGAGTTCACACAACTGCAGGCTTTCCTGTGGTTTGTGAGAAAGACGAAAAGCCAGAAGAATATGCCAAATGTAGCATAAAAGGAACCTCTAGCCTTTGTCAGCCACCTCAGTTCAGAGGCAACGAAACTGAACTCACTATTGCAAATAAACCCGGAATTTCACGAAACCCATATCATATACCATGCATTTCTCCCATCAGGTCCTTTGTTAAAACTATAAATAAGAAAAACCTGTCAGAGGAAAAGTTTGAGGAACATTCAGTGTCACCTGAAAGAGCAATGAGAAATGAGAATAT---TCTAAGTACAGTGAGCCCAATTAGCCTAAATAA---CAGAGAAAGCACTTTTAAAGAAGGCAGCTCAAGCAGTACTAATGAAGTAGGCTCTAGTACCAATGAAGTAGGTTCCAGTGGTGAAAACATTCAAGCAGAACTAGGTAGAAACAGAGGATCAAAAATAAATGCTATGCTCAGATCAGGTCTCATGCAACCTGAAGTCTATAAGCCAAGCCTTTCTGTAAGTAATTGTGAACATCCTGAAATAAAAAGGCAAGGAGAAAATGAAGGAGTAGTTCAGGCTGTTAATGCAGATTTCTCTCCATGTCAAATTTCAGATAACTTAGAACAATCTATGGGAAGTACTCCTGCTTCTCAGGTTTGTTCTGAGACACCAGATGACCTGTTAAATGATGACAAAATAAAGGAGAATAGC---AGCTTTGCTGGAAGTGGCATTAAGGAAAGATCTGCTATTTTTAGCAAAAGTGTCAAGAAAGAAAAATTCAGAAGGAGCCCTAGCCCCTTTGCCCATACACATTTGACTCATACTCGCCAAAGAGGGGCCAGGAAATTAGAGTCCTCAG?????CCGTACGTGGAGGACACCCCCGAGCCACCAATGCACGACTTCTACTGCAGCAAGCTGCTGGACCTGGTCTTCCTGCTGGACGGCTCCTCCAAGCTGTCGGAGGCCGAGTTCGAAGTGCTGAAGGTCTTCGTGGTGAGCATGATGGAGCGCCTGCGCATCTCCCAGAAGTGGATCCGCGTGGCCATGGTGGAGTACCACGAGGGCTCCCATGCCTACATCCAGCTCAGGGACCGGAAGCGGTCCTCGGAGCTGCGGCGCATCGTCAGCCAGGTGAAGTACGCGGGCAGCGCGGTGGCCTCCACCAGTGAGGTCCTCAAGTACACGCTCTTCCAAATCTTCGGCAAGGTTGACCGCCCCGAGGCCTCCCGCATCGCCCTGCTCCTGTCGGCCAGCCAGGAGCCCCCGAAGTTGGCCAAGAACTTGGTCCGCTACGTCCAGGGCCTGAGGAAGAAGAAAGTCACTGTGGTCCCGGTGGGCATTGGGCCCCACGTCAACCTCAGGCAGATCCGCCTCATCGAGAAGCAGGCCCCTGAGAACAAGGCCTTCGTGCTCAGCAGTGTGGACGAGCTGGAGCAGCTGAGGGACGAGATCACCAGCTACCTCTGTGACCTTGCTCCCGAAGCGCCTGCCCCTACCCAGGCCCCTCCTGTGGCACGAGTCACAGTGGGTCCAGAGCACACGGGGGTTTCCACGCTGGGACCCAAGAGGAACTCCATGGTTCTGGATGTGGTGTTTGTTCTGGAAGGCTCAGACCAAGTCGGCGAGGCCAACTTCAACAAGAGTAAGGAGTTCATGGAGCAGGTGATCCAACGGATGGACGTGGGCCAGGACAGCATCCACATCACCGTGCTGCAGTACTCATAC?????????????????????????????????????????????????????????????????????????????????????????????????????????CTGGCCCTGCAGTACGTGTCTGAGCACAGCTTCCTGGCC?CAGTAGTCTGAGACTCCAGTACGCAAACTGAAGCAGCAAAACC-CACAGCATCAAAAGCTCACTCCCAGACTTCTGAACAC--AGT-C-CCTGG-AGGAAAGTC---GTC-TTTTGTGTTTGTCTCCTTTATGCATAGACAAGATGTTACCCCAAACYACAGACTTACATACTTCTACTTCACATATTGAA-T------TTCCTTGGCCAACCAAAAGTAG-CTACAAATCCAC-CAAA-TTACCATTCCCA-TAAGG----CAGAGTTTAACCATC-GATA-AT-ACAACTTAAACATG-TTTGCTAT-AAGATACCATCACAAGTAAATGAGCTTTGGGTGA?????????????????????????????????????????????????????????????????????????????????????????????????????????????????????????????????????????????????????????????????????????????????????????????????????????????????????????????????????????????????????????????????????????????????????????????????????????????????????????????????????????????????????????????????????????????????????????????????????????????????????????????????????????????????????????????????????????????????????????????????????????????????????????????????????????????????????????????????????????????????????????????????????????????????????????????????????????????????CATAGGTTTGGTCCTAGCCTTTCTATTAGTTGTTAGTAAACTTACACATGCAAGTATCCACGCCCCAGTGAGAATGCCCTCTAAATCATGATAAAAAGGAGCAGGCATCAAGCACACTAACAAGTAGCTCATAACGCCTTGCTTAACCACACCCCCACGGGAAACAGCAGTGATAAGAATTAAGCCATAAACGAAAGTTTGACTAAGTTATACTATTATAGGGTTGGTAAATTTCGTGCCAGCCACCGCGGTCATACGATTAACCCAAACTAATAGATTCTCGGCGTAAAGCGTGTTTAAGATAAAGATAAATACTAGCTAAGCTGTAAAAAGCCCCAGCTATCATAAAATAAACAACGAAAGTGACTTTAAAATATCTGAATACACGACAGCTAAGACCCAAACTGGGATTAGATACCCCACTATGCTTAGCCGTAAACCCAAAAAATTTAACAAACAAAATTATTCGCCAGAGTACTACTAGCAAAAGCTTAAAACTCAAAGGACTTGGCGGTGCTTTATATCCATCTAGAGGAGCCTGTTCTATAATCGATAAACCCCGATAAACCTCACCAACCCTTGCTAATTCAGCCTATATACCGCCATCTTCAGCAAACCCTAAAAAGGAATTATAGTAAGCACAAACATTGCACATAAAAACGTTAGGTCAAGGTGTAGCTAATGAGTTGGGAAGAAATGGGCTACATTTCCTTTACGAATATCTCTGTGAAA-TCAGAGATTAAAGGTGGATTTAGTAGTAAGTTAAGAATAGAGAGCTTAACTGAATAAGGCCATGAAGCACGCACACACCGCCCGTCACCCTCCTCAAATAATAACACATAAAATAAACTTATGAGAGGAGATAAGTCGTAACAAGGTAAGCGTACTGGAAAGTGCGCTTGGATAACTCAAAGTGTAGCTTAAAGCATCTAGTTTACACCTAGAAGATTTCACATGACCACTTTGAACTAACATTAGTCCTACAACTAAACATTAAAACAAAACTAGTATAGGTGATAGAAATTTAACT-TGGCACTATAGAGAAAGTACCGCAAGGGAACAATGAAAGAATAA-ATCAAAGTACAAAAAAGCAAAGATTACACCTTCTACCTTTTGCATAATGATTTAACTAGACTAA-ATTAGCAAAAAGAATTTAAGTTAATATTCCCGAAACCGGACGAGCTACCTACGAGCAGCCCTC---AGAGCAAACTCATCTATGTAGCAAAATAGTGAGAAGACTTATAGGTAGAGGTGATAAGCCTATCGAGCCCGGTGATAGCTGGTTATCCAGAAACAGAATTTAAGTTCTAATTTAAATTTACCAAATTAATGTAAATTTAAAGGATAGTCTAAAAGGGTACAGCCTTTTAGATACAGGAAACAACCTTTATTAGAGAGTAATAATTAAAAC---TACCATAGTTGGCCTAAAAGCAGCCATCAATTAAGAAAGCGTTCAAGCTCAACAAACCCCAAAACATAATACCAACAATAATTAAACTCCTAAATTTATACTGGATTATTCTAT-TTATATATAGAAGCAATACTGTTAATATGAGTAATAAGAAGTCTATTCTCCCTGCATATGTGTATATCAGAACGAATAAACGCTGATAGTTAACAGACCATAATAT-AATTAACAAAAAATACTTCAAACTGTTAGTCCAACACAGGAATGCTACAAGGGAAAGATTAAAAAAAGTAAAAGGAACTCGGCAAACACAAACCCCGCCTGTTTACCAAAAACATCACCTCTAGCATTCACAGTATTAGAGGCACTGCCTGCCCAGTGACATCA--GTTTAACGGCCGCGGTATCCTGACCGTGCAAAGGTAGCATAATCACTTGTTCTCTAAATAAGGACTGGTATGAATGGCCCCACGAGGGTTTTACTGTCTCTTACTTTTAATCTATGAAATTGACCTTCCCGTGAAGAGGCGGGAATACACAAATAAGACGAGAAGACCCTATGGAGCTTTAATTAATTAGTTTATAATTAAGACATAAACTAACAATTTAGGTTGGGGTGACCTCGGAACACAAAACAACTTCCGAGTGAGACCTACTAGTCAACAAAATC--ATTTATTGATCCAATGATCAACGGAACAAGTTACCCTAGGGATAACAGCGCAATCCTATTTAAGAGTCCCTATCGACAAT-AGGGTTTACGACCTCGATGTTGGATCAGGACATCCTATTGGTGCAGCAGCTATTAAGGGTTCGTTTGTTCAACGATTAAAGTCCTACGTGATCTGAGTTCAGACCGGAGTAATCCAGGTCGGTTTCTATCTATTATATATTTCTCCCAGTACGAAAGGACAAGAGAAATAAGGCCTACTTAAAAAGCGCCTTAATTGATTAATAGATGATATTATCTTAATCTAAAATCATATAATAATAGAACAGGGTT??????????????????????????????????????????????????????????????????????????????????????????????????????????????????????????????????????????????????????????????????????????????????????????????????????????????????????????????????????????????????????????????????????????????????????????????????????????????????????????????????????????????????????????????????????????????????????????????????????????????????????????????????????????????????????ATACAAATCGAATCCACCCTATAAATATAAGAGCTTATGATTCCGCCCTCAAATTCTCTGTGAATTGGTCCTTTGGGTTGCTGCGTCAATTTACGGCTTTCTGCATCATAACTCGAACGCACGCTTAATCGTACCAATTGCGGAGTAATAGGTGTTCTCGTACTCAGCAAGGGCTCATTTTTATTGCTTACTCAGTGGCGGGCTTATAGGTCTAACTAACGAACTGAAGTGGATATCTCTTTGCGTATGCACGCTTATGGTAGTCTCCTGGGCAATTCTTTGGGGCACGTATACAACTCTTTGCATCCTAATGGACGATTGTGATGATTGGGGGTTTCGTGAAAGCACCTAC???????????????????????????????????????????????????????????????????????????????????????????????????????????????????????????????????????????????????????????????????????????????????????????????????????????????????????????????????????????????????????????????????????????????????????????????????????????????????????????????????????????????????????????????????????????????????????????????????????????????????????????????????????????????????????????????????????????????????????????????????????????????????????????????????????????????????????????????????????????????????????????????????????????????????????????????????????????????????????????CATCTTGTCGGTGGCTCAATCAATAGCCTATGGGCCTCGGCGTGCCAACATTCTAGAGTACCTGCATATCTCTTCGTCTCTATAGGGTCTTACCTTCACCTATGTACCAGATAATTGTTATTTCCTCTGCCCTGCATATTGTTATTCACCTGCGAACAACGGCCCTTGATTG?GAGGGATCGACTGTTCGGTTAAGTGATAGCGGGGCCTTGCTTTTTTCTGCGATAGCAAATATATATAAGTCTACAAAAC?????????????????????????????????????????????????????????????????????????????????????????????????????????????????????????
		</sequence>
		<sequence>
			<taxon idref="Ppar"/>
			GATGTAAAGCATAACCACCTCAAACTGAAGCCTGCAGTTTTCTCTAAGGATTCCTGCTACCTTCCTCCTCTTCGCTACCCAGCCACCTGCACATTCAAAGGCAGCTTAGAGTCTGAAAAGCAACAATACATTATCCATGGGGGGAAAACACCAAACAATGAGCTTTCAGATAAGATTTATGTCATGTCTGTTGTCTGCAAGAACAACAAAAAAGTTACTTTTCGCTGTACTGAGAAAGACTTGGTAGGAGACGTTCCTGAAGCCAGATATGGTCATTCCATTGACATGGTATATAGTCGAGGGAAGAGCATGGGCGTTGTCTTCGGAGGACGATCATACATACCTTCTGCCCAAAGAACCACAGAAAAATGGAATAGTGTACCTGACTGCTTGCCCCACCTTTTCTTGGTGGATCTTGAATTTGGGTGCTCTACATCATACATTCTTCCAGAACTCCAGGATGGGCTATCTTTTCACGTCTCCATTGCCAGAAATGATACCATTTATATTTTAGGAGGGCATTCACTTGCCAATAACATCCGCCCTGCCAACCTGTACAGAATAAGGGTTGATCTCCCCCTGGGTAGCCCAGCTGTGAATTGCACAGTTTTGCCAGGAGGAATCTCTGTCTCCAGTGCAATCCTGACTCAAACAAACAGTGATGAATTTGTTATTGTGGGTGGCTATCAGCTTGAAAACCAAAAAAGAATGGTCTGCAACATCATCTCCCTTGAGGGCAACAAGATAGAAATTCGTGAGATGGAGACCCCAGATTGGACCCCAGATATTAAGCACAGCAAGCTATGGTTTGGAAGCAACATGGGAAATGGAAGTGTTTTCCTTGGCATACCAGGAGACAATAAACAGACTGTTTCAGAAACGTTCTATTTCTACATGCTGAAATGTGCTGAAGATGATGTGAATGAAGATCAGAAAACATTCACAAATAGTCAGACATCAACAGATGACCCAGGGGACTCCACTCCCTTTGAAGACTCAGAAGAATTTTGCTTCAGTGCAGAAGCAAATAGTTTTGACGGTGATGATGAATTTGACACCTATAATGAAGATGATGAGGAAGATGAGTCTGTAACTGGCTACTGGATCACTTGCTGCTCTACTTGTGATGTGGATATCAACACGTGGGTACCATTTTATTCAACTGAGCTAAACAAACCTGCCATGATCTATTGCTCTCATGGAGATGGGCATTGGGTCCATGCCCAGTGCATGGATCTGGCAGAACGCACACTCATCCAACTGTCAGAAGGAAGCAGCAAGTATTACTGCAATGAGCATGTGAAGATAGCAAGAGCATTGCAAACCCCAAAACGCGTTCTGCCCGTAAAAAAGCCTCCACTG???????????????????????????????????????????????????CAGCATGAGAACAGCAGTTTACTACTCACTAAAGACAGGATGAATGTAGAAGAGGCTGAGTTCTGTACTAAAAACAAGCAGCCTGGCTTAGCAAGGAGCCAGCAGAGCAGATGGGCTGAAAGTAAAGAAACATGTAATGATAGGCAGACTGCCAGCACAGAGAAAAGAGTAGTTCTGA---ATGCTGATCCCCTGAATGGGAGAGAAGAATCTCCATGCTCTGACCGTCCTAGAGATTCCCAGGATGCTCCTTGGATAACACGGGGTAGTAGCATACAGAAAGTTAATGAGTGGTTTTCCAGACGTGATGAAACATTAACTTCTGATGGCTCGCGTGAAGGGAGGTCTGAATCAAATATGGAAGTAGCTGATGCACTAGAAGTTCCAAGTGAAGTAGATGAATATTCTGGTTCTCCAGAGAAAATAGTCTCACTGGCCAGTGAACCTCATGGTGCTTTAATATGTGAAAGTGAAAGAGTCCACTCCAAACCAGTAGAAAGTAAC---------ATTGAAGATAAAATATTTGGGAAAACCTATCGGAGGAAGGCAAGCCTCCCTAACTTGAGCCACATAACTGAAAATCTAATTATAGGAGCATCTGCTCCGGAACCTTGGATAACACAAGAGCGTCCCCTCACAAATAAACTAAGGCGTAAACGGAGAACTACACCAGGCCTTCATCCTGAGGATTTTATCAAGAAAGTAGATTTGACAGTTGGTCATAAGACTCCTGAAAATATAATTGAAGGAACTGACCAAATAGAAGAGAGTGGTCATGTGATGRCTATCACTAATAATGGYCATGGAAATGAAACAAAAGGTGATTATGCTCAGAAAGAGAAAAATGCTAACCCAACAGAATCATTGGAAAAAGAATCTGCATTCAGAACTACAGCTGAACCTATAAGCAGCAGCATAAGCAATATGGAATTAGAATTAAATATCCATAGTTCAAAAGTACCCAAGAAGACTAAGCAGAGGAGGAAAACCACTACCAAGCATGTTTATGCACTTGAACTCGTAGTCAGTAAAAATCCAAGCCCACCTACTCATACTGAGCTACAAATTGATAGTTGTTCTAGCAGTGAAGAGTTGAAGAAAAAAAATTCTGACCAAATACCAGTGAGACACAGCAAAAAGCTTCAATTCATGGAAGATAAAGAACTTGAAACTGGAGCCAAGAAGACTAACAAGTCAAATGAAGAAATAGATAAAAGACTTGCCAATGATGCTTTTCCAGAACTAAATTTAACAAACATATCTGGTATTTTTACTAGTGGTTCAAGTTCTAATAAACTTAAAGAGTCTGTCAATTCTAACCTTCAAAGAGAAGAAGTAGAAGAGAACCCAGGAGCAATTCAAGTGTCTAATAGCACCAAAGACCTCAAAGATTTGATTTTCAGTGGAAGAAGAGGTTTGCAAACTGATAGATCTATGGAGAGTCCCAATATTTTATTGGTACCTGAAACTGATTATGACACCCAGGATAGCATCTCACTACTGGCACCTGATACCCCCGGGAAGGCAAAAACGGCACCAAATCAATGTTTGGGTGGGTGTGCAGCAATTGAAAACCCAAAGAAACTTAGCCATGATTGTTCT------------AATGACACAGAGGGCTTTAAGGATCTATTGAGATGTGAAGTT---------CAGGAGACAAGCATAGAAATGGAAGAGAGTGAACTTGATACACAGTGTTTACAGAATACATTTAAGGTTTCAAAGCGTCAGTCATTTGCTCTGTTTTCAAACCCAGGAAATCCAGAAAAGGAATGTGCAACCGTTTATGCCCACTCCAGATCTACAAGGAATCAAAGTCCAAAAGTTACTCTTGAATGTAGACAAAAAGAAGAAAATCAGGGAGAGAAAGAATCTAAAATCGAGCATGTACCAGCAATTCACACAACTGCAGGCTTTCCTGTGGTTTGTGAGAAAGATAAAAAGTCAGGAGAGTATGCCAAATACAGTATGAAAGGAATCTCTAGGCTTTGTCAGTCATCTCAGTTCAGAAGCAATGAAACTGAACTCAGTATTGAAAATAAACACAGAACTTCACAAGACCTGTATCATATACCACCCATTTCTCCCATCAGGTCATCTGTTAAAACTGTAAGTAAGAAAAACTTGTCAGAGGAAAAGTTTGAGGAACATTCAATGTCACCTGAAAGAGCAATGGGAAATGAGAACATCATTCAAAGTACAGTGAGCAGAATTAGCCAGAATAACATTAGAGAAAGTACTTTTAAAGAAGGCAGCTCAAGCAGTACTAATGAAGTAGGCTCC---------------------AGTGGTGAAAATATTCAAGCAGAACCAGGTAGAAACAGAGGATCCAGATTAAGTGCTATTCTCAGAGTAGGTCTCATGCAACCTGAAGTATATAAGCCAAGCCTTCCTATAAGTAATTGTAATCATCCTGAAATAAAAAGGCAAGGAGAAGATGGAGGAGTAGTTCAGGCTGTCGATGCAGATTTCTCTCCTTGTCAAACTTTAGATAACTTGGAACAACCTATGGGAAGTAGTCCTGCTTCTCGGGTTTGTTCTGAGACACCAGATGACCTGTTAAATGATGACAAAATAAAGGAGAATAAC---AGCTTTGTGGAAAGTGGCATTAAAGAAAGATCTGCTGTTTTTAGCAAAAGTGTCCAGAAAGAA---TTCAGAAAGAGCCCTAGTCCCTTAGCCCATACACGT---GCTAAGGGTCACCCAAGACGGGCCAGGAAATTAGAGTCCTCAGAAGAGCCGTACATGGAGGACACCCCCGAGCCGCCCCTGCACGACCTCTACTGCAGCAAGCTGCTGGACCTGGTCTTCCTGCTGGATGGCTCCTCCAAGCTGTCCGAGGCTGAGTTCGAGGCGCTGAAGGTCTTCGTGGTGAACATGATGGAACGCCTGCACATCTCCCAGAAGCGGATCCGTGTGGCCCTGGTGGAGTACCACGAGGGCTCCCATGCCTACATCCAGCTCCAGGACCGGAAGCGGCCCTCGGAGCTGCGGCGCATCGCCAGCCAGGTGAAGTACGCGGGCAGCGCAGTGGCCTCCACCACTGAGGTCCTCAAGTACACGCTCTTCCAAATCTTCAGCAAGGTTGACCGCCCCGAGGCCTCCCGCATAGCCCTGCTCCTGATGGCCAGCCAGGAGCCCCGGAAGTTGGCCCGGAACTTGGTCCCTTATGTCCAGGGCCTGAAGAGGAAGAAGGTCATTGTGGTCCCGGTGGGCATTGGGCCCCATGTGAACCTCATGCAGATCCGCCTCATTGAGAAGCAGGCCCCTGAGAACAAGGCCTTTGTGCTTAGCAGTGTGGATGAGCTGGAGCAGCAAAGGGATGAGATTATCAGCTACCTCTGTGACCTTGCACCTGAAGCGCCGGCCCCTACTCAGCCCCCTCCTGTGGCACAAGTCACTGTGGGTCCGGTGCACCTGGAGGTTTCGTCCCTGGGACCCAAGAGGAACTCCATGGTCCTGGATGTGGTGTTTGTTCTGGAAGGGTCAGACCAAATTGGTGAGGCCAACTTCAACAAGAGCAGGGAGTTCATGGAGGAGGTGATCCAGCGGATGGACGTGGGCCAGGACAGCATCCACATCACAGTGCTGCAGTACTCATACACGGTGACCGTGGAGTCTGCCTTCCGCGAGACACAGTCCAAAGGGGACATCCTGCAGCGGGTGCGCGAGATCCGCTACCAGGGCGGCAACAGCACCCGCACGGGACTGGCCCTGCAATATGTGCGGGAGCACAGCTTCTCGGCCACAGTAGTATGAAACTCCAGAACACAAACTGACGCAGCAAAACTACACAGCATCAAAAGCTCACTCCCAAACTTCTGAACACAGAGT-C-CATGG-AAGAAAGTCGTTGTC-GTTTGTGTTTGTCTCCTTTATGTATAGACAAGATGTTACCCAAAACCACAGACTTACATACTTCTACTTCACATACTGAA-T------TTTCTTGGCCAACCAAAAGTAA-CTACAAATCCACAAAAAATTACCATTCCAG-TAAGG----CAGAGTTTAGCCATT-GGTA-AT-ACAACTTAAACATG-TTTGCTAT-AAAA??????????????????????????????CGAACACTTACTTGATTGGGCAAAATATCTGCAAGCCTTTTATTGTTA?GTCTGTCCTCACGGTA?TTGC?ACAGTAA??????GGGAAAGCCGGTCACATGGCCTCAGACGTCTTCAAGCTCTGTTCATGAAACTGGCAACGTACTGACAATGTACATCTCAGTTTTAGATTCACAA?CTGTCTCCTG????GGGACA?GAAAACTATTTCCACGCGGG?CAGAAGCCGAATCGCAC???????ATTTAGAAACACTTTTTTTTTTTTTGCCATTT?GGCC?CCCCCCGGG?GGA??CC?GCC?CCCGG?GGGGC?GGGGGCCCCC?GGGGGGGA??CC?TT????AAAAA?????TTGG?CCC?GG????CCA?GG?C?TTTTT?????GCCCCCC?CCCC??CCCG?C?????CCCC??AGG????????????????????????????TTTAACCAAAGCGCCCTCAAATC???AACAGATGACTTC?TCTCAATCTGATAATTTACTTAAWAC??TACCCCTAGACCAGGGTTC?GTTAAAGTGGCAGAGTCCGGTAATTGCGTAAWAYTTAAACCTTTATCTCTCAGAGGTTCAACTCCTCTCTTTAACAT???TATGCATAGGTTTGGTCCCAGCCTTTCTATTGGTTGTTAGTAAAACTACACATGCAAGTATCCACATTCCGGTGAAAATGCCCTCTAAATCATGATAAAAAGGAGCAGGTATCAAGCACACTATTAAGTAGCTCATAACGCCTTGCTTAGCCACACCCCCACGGGAAACAGCAGTGATAAAAATTAAGCAATGAACGAAAGTTTGACTAAGTTATACT---ATAGGGTTGGTAAATCTCGTGCCAGCCACCGCGGTCATACGATTAACCCTAATCAATAGACATACGGCGTAAAGCGTGTTTAAGATAAAGCCAAATCTTAGCTAAACTGTAAAAAGTCCTAGCTATTGTAAGACCTATTACGAAAGTAGCTTTAAATGATCTGAATACACGACAGCTAAGATCCAAACTGGGATTAGATACCCCACTATGCTTAGCCTTAAACTTAAAATATTAAAATAACAAAATTTCTCGCCAGAGTACTACTAGCCACAGCCTAAAACTCAAAGGACTTGGCGGTGCTTCACATCCCCCTAGAGGAGCCTGTTCTATAATCGATAAACCCCGATAGACCTCACCAACCCTTGCCAACTCAGCCTATATACCGCCATCTTCAGCAAACCCTTAAAAGGAACCATAGTAAGCTCAATTATCTCACATAAAAACGTTAGGTCAAGGTGTAGCTTATGGGTTGGAAAGAAATGGGCTACATTTCCTACACGAAAGTACTTGTGAAA-TCAAGAACTAAAGGTGGATTTAGCAGTAAATTAAGAATAGAGTGCTTAATTGAATAAGGCCATGAAGCACGCACACACCGCCCGTCACCCTCCTCAAATATTAAAGATAAATACACATATACTAGAGGAGATAAGTCGTAACAAGGTAAGCGTACTGGAAAGTGCGCTTGGACAACTCAAAGTGTAGCTTAAAGCATCTAGCTTACACCTAGAAGATTTCACATGACCACTTTGAGCCGTACTTAGCCCTAAAACAAACCATTCATTAAACTAAAGTATAGGAGATAGAAATTTTAA---GGCGCTATAGAGACAGTACCGCAAGGGAAAAATGAAAGAATCA-ACTAAAGCAACAAAAAGCAAAGTTTACCCCTTCTACCTTTTGCATAATGATTTAACTAGACATA-CTTAGCAAAGAGAACTTAAGTTAAGCCCCCCGAAACCAGACGAGCTATCCACGAGCAGCCTAA---AGGGCAAACTCATCTATGTGGCAAAATAGTGAGAAGACTCTTGGATAGAGGTGACAAGCCTACCGAGCCTGGTGATAGCTGGTTGTCCAG-AAAAGAATTTAAGTTCAAATTTAAGTCTACCCAATACCTGTAGGCTTAAATTATAGTCTAAAGGGGTACAGCCCTCTAGACCAAGGATACAACCTTCATTAGAGAGTAAGCTCATCAT--TAAACCATAGTTGGCCTAAAAGCAGGCCCCAATTAAGAAAGCGTTCAAGCTCAACAACCCTATAACCTTAATACCAAAAATAAGCCAACTCCTAATATAAAACTGGACTATCCCAT-TACCATATGGGAGAAATAATGTTAATATGAGTAACAAGAATT-AATTCTCCTAGCACAAGCATATATCAGAACGGATAACCGCTGATAGTTAACAACCATAGAATAAATCTAACAACAAGATTTCTATACTGTTAACCCAACACAGGAGTGC----AAGGAAAGATTAAAAAGAGTGAAAGGAACTCGGCAAACACAAACCCCGCCTGTTTACCAAAAACATCACCTCTAGCATAACCAATATTAGAGGCACTGCCTGCCCAGTGACATTA--GTTCAACGGCCGCGGTATCCTGACCGTGCAAAGGTAGCATAATCACTTGTTCTCTAAATAGGGACTCGTATGAATGGCCACACGAGGGTTTTACTGTCTCTCACTCCCAATCAGTGAAATTGACCTTCCCGTGAAGAGGCGGGAATACTAAAATAAGACGAGAAGACCCTATGGAGCTTTAATTAATCAGACTAAAAACAAAACATAGACTGACAATTTAGGTTGGGGTGACCTCGGAGTACAAAAAACCCTCCGAGTAAGACTTACTAGTCAAAGC-ATC--ACTTATTGATCCAAAGATCAACGGAACAAGTTACCCTAGGGATAACAGCGCAATCCTATTCTAGAGTCCCTATCGACAAT-AGGGTTTACGACCTCGATGTTGGATCAGGACATCCCAATGGTGCAGCCGCTATTAATGGTTCGTTTGTTCAACGATTAAAGTCCTACGTGATCTGAGTTCAGACCGGAGCAATCCAGGTCGGTTTCTATCTATTTAATGTCTCTCCCAGTACGAAAGGATAAGAGAGGCAGGGCCCACTTAAAGCGCCCTC------------AGATGAC-TAATCTCAATCTGATAATTTATTCACATAGACCAGGGTTACCTTACTCTTTGGGCTGGCGGATGTGGACGCCTAGCTCTATCGGCGACTGGCACCGGGCCTCTGGGAGACAATTAAAGTGTGTACGCCAGCTTGTATATTTTTATGTATCCATATATGGGGTTGGAATGCTGTCCCTATATGGGCCCGAATGCTTCCCGATAAAAATAGTTTGCTCTCCCCTCTTCTCTTTCTGCTCTCATGTGAGCGGGCGGACGGTGACGTTACCCCCTGCGGAATTGCCAGCGGGCTCGTGACTACATTTTCCTCACTGCGGGTTCTCATTTGGGCATAATTATACACATATAAATAACCCCGCTTTCCATACAACCCCTTTGTTGTCGTTTATACGCGTCTCTCTCTTCCTCCGTCTGCGCGGATACATCTCTACGACGAACTAAACACTTTTGACCGCGGGGGGGACCATCTTACACACTT?ATACAAATCGAAACCACCCTTTAAATATAAGATCCTGTGACTCCGTCCTCAGGTTCTCTGTGAATTGGTCCTTTGCGCTGCTGCGTCAATCTACGGTTTTCTGCATCATAACTCGAACGCACGCTTAATCGTACCAATTGCGGAGTAATAGGTGATCTCGTACTCAGCAAGGGCTCATTTTTATTGCTTAATCAATGGCGGGATTATAGGTCTAATTATCGAACTGAAATGGATATCTCTTTGCGTATGCACGCTTATGGTAGTCTCCTGGGCAATTCTTTGGGGCACGTATACAACTTTTCGCATCCTAATGGACGATTGTCATGATTGGGGGTTTCGTGAAAGCACTTACCGTTTTGCTTCATTCTCTCCTTATATGCGCCTGTGTGTCACTCTTTCTCAGAACGGTCAGAACCACGGATCCTCGACCGAATGTCCTTCACCTACAACATAAGAATCTGGATCTACATCTACCTCTTCATCTGTCTTTTCCCGACTCTGGGACCGAAATAATCCGCAACCCTAAACCCCCCAATAACCGATGTATTCTTTGCTAGCATCTCGTCATCCAAAACTGGGGGTCTGCCTGTCTTCATCTGTCTGCGTATCCTTCTCAACTCAACACGACATATTTCGCCATAGCATGCTTTTGCTCTATGCGACTCTACCTACTGATGGGGCACCGTGACACCTAATATATGGCAATGCTCATATTATTACATATCTATCTATCCGCACAGACATGAAATACTCTAATGATTTCTATAACTTTTCATATGTCCATCTCTGCGTGCTTCTACCTGTGACGAAATTTGGTAATCACTCGAAGGCCAAGTGTGGCCCAGGCTCTCACCATGCGAGCGTAACTTTACAAGACCTTCGCCCTACTCTCATACATTTATATGCCCATCTGCTTACCTGCCTACATTGGTCCCTCCATCCCACCTTATAAATAACTGGGTCTTTATCTGCATTCAGCTGCGTTAGCATCTTGTCGGTGGCTCAATCAATAGCCTATGGGCCTCGGCGTGCCAACATTCTAGAGTACCTGCATATCTCTTCGTCTCTATAAGGTCTAACTTTCACCTATACACCAGATAATTGCTATATCCGCTGCCCTGCATATTGTTATTCACCTGCGAACAACGGCCCTTGACTACGAGGGATCGACTGTTCGGTTAAGTGATAGCGGGGCCTTGCCTTTTTCTGCGATAGCAAATATATATAAGCCTACACATCTTTTTGGGCTAAAAACCATATCCGACTTAACACAATTATGTAAACCTCTCTACATTCTTCTTGATCGGCTCTACCCGTTCGTAGACATTATCATTTTTGAAAATTCTCGCTTC????????
		</sequence>
		<sequence>
			<taxon idref="Mwat"/>
			GATGTAAAGCATAACCACCTCAAACTGAAGCCTGCAGTTTTCTCTAAGGATTCCTGCTACCTTCCTCCTCTTCGCTACCCAGCCACTTGCACATTCAAAGGCAGTGTAGAGTCTGAAAAGCAACAATACATCATCCATGGGGGCAAAACACCAAACAACGAGCTTTCCGATAAGATTTATGTCATGTCTGTTGTGTGCAAAAACAACAAGAAAGTTACTTTTTGCTGTACCGAGAAAGACTTGGTGGGAGACGTCCCCGAAGCCAGATACGGTCATACCATCGATGTGGTGTACAGTCGAGGGAAGAGCATGGGCGTTCTCTTCGGAGGTCGATCATACATACCTTCTGCCCAAAGAACCACAGAAAAATGGAATAGTGTAACTGACTGCCTGCCCCACGTTTTCTTGGTGGATTTTGAATTTGGGTGCTCTACATCATACATTCTTCCAGAACTTCAGGATGGGCTATCTTTTCATGTCTCCATTGCCAGAAATGATACCGTTTATATTTTAGGAGGGCACTCACTTGCCAATAACATCCGCCCTGCCAACCTATACAGAATAAGGGTTGATCTCCCCCTGGGTAGCCCAGATGTGAATTGCACAGTTTTGCCAGGAGGAATCTCTGTCTCCAGTGCAATCCTGACTCAAACAAACAGCGATGAATTTGTTATTGTGGGTGGCTATCAGCTTGAAAATCAGAAAAGAATGGTCTGCAACGTCATCTCTCTTGAGGACAACAAGATAGAAATTCGTGAGATGGAGACCCCAGATTGGACCCCAGACATTAAGCACAGCAAGATATGGTTTGGAAGCAACATGGGAAATGGAGCTGTTTTCCTTGGCATACCAGGAGACAATAAACAGACTGTTTCAGAAACATTCTATTTCTACATGCTGAAATGTGCTGAAGACGATGTGAATGAAGAACAGAAAACATTCACAAATAGTCAGACATCAACAGAGGACCCAGGGGACTCCACTCCCTTTGAAGACTCAGAAGAATTTTGCTTCAGTGCAGAAGCAAATAGTTTTGATGGTAATGATGAATTTGACACCTATAATGAAGATGATGAGGAAGATGAGTCTGTAACCGGCTACTGGATTACTTGCTGCTCTACTTGTGATGTGGATATCAACACGTGGGTACCATTTTATTCAACTGAGCTAAACAAACCTGCCATGATCTATTGCTCTCATGGAGATGGGCACTGGGTCCATGCCCAGTGCATGGATCTGGCAGAACGCACACTCATCCAACTGTCAGAAGGAAGCAGCAAGTATTACTGCAATGAACATGTGAAGATAGCAAGAGCATTGCAGACCCCGAAACGAACTCTACCCTTAAAAAAGCCTCCACTG??????????????????????????????????????????????????????????????????????????????????????????????????????????????????????????????????????????????????????????????????????????????????????????????????????????????????????????????????????????????????????????????????????????????????????????????????????????????????????????????????????????????????????????????????????????????????????????????????????????????????????????????????????????????????????????????????????????????????????????????????????????????????????????????????????????????????????????????????????????????????????????????????????????????????????????????????????????????????????????????????????????????????????????????????????????????????????????????????????????????????????????????????????????????????????????????????????????????????????????????????????????????????????????????????????????????????????????????????????????????????????????????????????????????????????????????????????????????????????????????????????????????????????????????????????????????????????????????????????????????????????????????????????????????????????????????????????????????????????????????????????????????????????????????????????????????????????????????????????????????????????????????????????????????????????????????ACAAGTCAAATGAACAAATAAATACAAGACTTGRCAATGACGCTTTTCCAGAACTAAGTTTAACAAACATACCTGCTATTTTTACTAATGGTTCAAATTCTACTAAACTTAAAGAATTTGTCGATTCTAACCTTCAGAGAGAAGAAATAGAAGAGAATGTAGGAACAATTCAAATGTCTAAGAGCACCAAAGACCTCAAAGATCTGATATTCAGTGGAGGAAGAAGTTTGCAAACTGACAGATCTATGGAGAGTACCAATATTTTATTGGTACCTGAAACTGACTATGACACTCAGGACAGTGTCTCACTGCTGGCACCTGACACCCCAGGGAAGACAAAAACAGCACCCGATCAAGGCGTGAGTGGGTGTGCAGCAATTGGAAACCCAAAGGAACTTACCCACGATTGTTCT------------AATGACACAGAGGGCGTTAAGGATCTATTGAGATGTGAAGTT---------CAGGAGACAAGCATAGAAATGGAAGAGAGTGAACTTGATATACAGTATTTWCACAATACATTTAAGGTTTCAAAGCGTCAGTCGTTTGCTCTGTGTTCAAATCCAGGAAATCCAGAAAAGGAATGTGCAACCGTCTGTGCCTACTCCAGGTCCGCAAGGAAACAAAGTCCAAAAGTTACTCTTGAATGTGGACAAAAAGAAGAAAATCAGGGAGAGCAGGAATCTAGTACCGAGCGTGTCCAGGCACCTCACACAACTGCAGGCTTTCCTGTGGTTTGTGAGAAAGACAAAAAGCCAGGAGAGTATGCCAAATACAGTATGAAGGGAGTCTCTAGGCTTTGTCCGTCCTCTCAGTTCAGAGGCAATGAAACTAAACTCACTATTGAAAGTAAATACAGAATTTCACAAAACCCGTACCATATACCATCCATTCCTCCTGTCAGGCCATTCGCRAAAACTGTAAGTAAGGAAAACCTGTCAGAGGAAAGGTTGGAGGAACCCCCAGTGTCACCTGAAAGAGCCRTGGGAACGGAGACCGTCRCTCACGGCACAGCAAGCACGGTGAGCCAGAACAGAACTAGAGAAAGCACCGTTAGGGAAGGCAGCTCAAGCAGTACCAATGAAGTAGGCTCC---------------------AGTGGTGAAAATATTCAGGCAGAACCAGGCAGAGACAGAGGATCCAAATTAAGTGCTATTCTCAGATTAGGTCTCCTGCAACCCGAAGTCTATAAGCCAAGTCTTCCTTTGAGTAATTGTAAAGATCCTGAAATAAAAAGGCAAGGGGAAGATGGGGGAGTAGTTCAGGCTGTTGTTGCAGATTTCTCTCCATGTCAAATTTTAGATAGCCCAGAACAACCTCTGGGAAGTAGTCCTGCCTCTCAGGTRTGTTCCGAGACACCAGATGACCTGTTAAATGATGACAAGATGAAGGACAATAAC---AGCTTTGCTGAAAAG------AAGGAAAGATCTGCTGTTTTTAGCAAAAGTGTCCCGAAAGAA---TTAAGAAGGAGCCCTAGTCCCTTAGCCCATACACGCTTGGCTCGGGGTCACCAAAGAAGGGCCAGGAAATTAGAGTCCTCAGAAGAC???TATGTGGAGGACACCCCAGAGCCGCCACTGCACGACTTCTACTGCAGCAAGCTGCTGGACCTGGTCTTCCTGCTGGACGGCTCCTCCAARCTGTCCGAGGCCGAGTTCGAGGTGCTGAAGGTCTTTGTGGTGGACATGATGGAGCGCCTGCACATCTCCCAGAAGCGGATCCGCGTGGCCCTGGTGGAGTACCACGAGGGCTCCCACGCCTACATCCAGCTCCGGGACCGGAAGCGGCCCTCCGAGCTGCGGCGCATCGCCAGCCAGGTGAAATACGCGGGCAGCACATTGGCCTCCGCCACAGAGGTCCTCAAGTACACGCTCTTCCAAATCTTCAGCAAGATTGACCGCCCCGAGGCCTCCCGCATTGCCCTGCTCCTGACGGCCAGCCAGGAGCCCCCGAAGTTGGCCCGGAACTTGGCCCGCTACGTCCAGGGCCTGAAGAAGAAGAAGGTCATAGTGGTCCCGGTGGGCATTGGGCCGCACGTGAACCTCAGGCAGATCCACCTCATTGAGAAGCAGGCTCCTGAGAACAAGGCCTTTGTGCTCAAYAGTGTGGACCAGCTGGAGCAGCGACGGGATGAGATTATCAGCTACCTCTGTGACCTTGCTCCCAATGTGCCGGCACCGACTCAGCCTCCTCCRGTGGCACTAGTCACCGTGGGTCCAGAGCACCTGGGGGTTTCGTCCCTGGGGCCCAAGAGGAACTCCATGGTTCTGGATGTGGTRTTTGTTCTGGAAGGGTCAGACCAAATTGGTGAGGCCAACTTCAACAGGAGCAGGGAGTTCATGGAAGAGGTGATCCAGCGGATGAACGTGGGCCAGGACACCATCCACATCACRGTGCTGCAGTACTCATACATGGTGACYGTGGAGGCCACCTTCCTCGAGACCCAGTCCAAGGGGGAYGTCCTGCAGCGGGTGCGCGAGATCCGCTACCAGGGCGGCAACAGCACCAACACGGGGCTGGCCCTGCAGTATGTGTCCGAGCACAGCTTCTCGGCC??????????GAAACTCCAG-ACACAAACTGAGGCAACAAAACCACACAGCATCAAAAGCTCACTCCGAAACTTCTGAACACAGAGT-C-CATGG-AAGAAAGTCGGTGTC-GTT--TGTTTGTCTCCTTCACGTATAGACAAGGTGTTACCCCAAACCACAGACTAACATACTTCTACTTCACATACTGAATT------TTTCTTGGCCAACCAAAAGTAA-TTACAAATCCAC-AAAAATTACCATTCCAG-TAAGG----CAGAGTCTAACCATT-GATA-AT-ACAACTTAAACATG-TTTGCTAT-AAAATCCCATCACAAGTAAATGAGCTTTGG????AAGATGTTTATTTGATTGGGCAACATAGCCACAAGCCTTTTATTACTATTATTGTC?T?GTGCT?GT?GTGAC?GTAACAGTAAGGGAAA??????CACGTGGCCTCCTAGGTCTCTAAGTCCCCCA?GTGAAATCAGCACCATAC?GAAAATGGACACCTCGGTTTTAGGTCCACACACTATCTCACA????GGAACGTGGAAACTATCTCCACGCACGTCGGAAGCCAAATGTCAC???????ATTTACAAACATGC??TCTTGTTCTGGCATTCTGTTCGTTTTCCCAC?GGACTCGTGCA?CCTGG?GGGGCCGGCGGCAAGCAGGGCGTGCAGTCACC?GTAGGAAACAG?GCTGGTTGCTGTGAGTCCGAGGCCCTTTCTCACCTGTCCCCC?ACCCCGCCTGGC?????CCCCCCAGG?CGAAGGACAAGAGAGACGAGG?CCTACCTAACCATAGGCGCCTTCAAGCAACAAACAGATGATATAATCTTAATCTGATCTATCATAATTAT?CGACCCCCTAGACCAGGGTTCAGTTAAAGTGGCAGAGACCGGTAATTGCGTAAAACTTAAGCCTTTATTTACCAGAGGTTCARTTCCTCTCTTTAACAT???AATGACTAAGGTTGGTA-TAGCCTTTC-ATTAGTTGCTAGCAAAACTACACATGCAAGTATCCGCCCGCCAGTGAGAATGCCCTTTAACCCAGGTATAAATGGAGCAGGTATCAAGCACACTATATTGTAGCTCATAACACCTTGCTCAGCCACACCCCCACGGGAAACAGCAGTGACAAAAATTAAGCCATGAACGAAAGTTTGACTAAGTTATGCT---ATAGGGCTGGTAAATTTCGTGCCAGCCACCGCGGCCATACGATTAGCCCTAATTAATGAATTAACGGCGTAAAACGTGTTTAAGATAAAGTTAAACCGTAGCTAAGCTGTAAAAAGCCCCAGCTACTGTAAAACCTCCTACGAAAGTAACTTTAATCTGTCTGAAGACACGACAGCTAAGGCCCAAACTGGGATTAGATACCCCACTATGCTTAGCCCTAAACTAAAAAAATCTATACAACAAGATTTTTCGCCAGAGTACTACTAGCCACAGCCTAAAACTCAAAGGACTTGGCGGTGCTTTATATCCTTCTAGAGGAGCCTGTTCTATAATCGATACACCCCGATAAACCTCACCAACTCTTGCCAACTCAGCCTATATACCGCCATCTTCAGCAAACCCTAAAAAGGAGCTAAAGTAAGCCCAATAATAACACATAAAAACGTTAGGTCAAGGTGTAGCCCATGAGTTGGAAAGAAATGGGCTACATTTCCTAAACGAGAGTCATTGTGAAA-CCAGTGACCAAAGGTGGATTTAGCAGTAAATTAAGAATAGAGCGCTTAATTGAATAAGGCCATGAAGCACGCACACACCGCCCGTCACCCTCCTCAAACACTAACGGCAACTACCTATTAGCTAGAGGAGATAAGTCGTAACATGGTAAGCGTACTGGAAAGTGCGCTTGGACAATTCAAAGTGTAGCTTAAAGCATCTAGCTTACACCTAGAAGATTTCACATGACCACTTTGAGCTGAACTTAGCCCTAAAACAAAACATTTACTACATAAAAGTATAGGAGATAGAAATTTTAA---GGCGCTATAGAGATAGTACCGCAAGGGAATAATGAAAGAATCA-TCCAAAGCAACAAACAGCAAAGATTACCCCTTGTACCTTTTGCATAATGATTTAACTAGAAATA-GCTAGCAAAGAGAACTTAAGTTAGCCATCCCGAAACCAGACGAGCTATCCATGAGCAGCCCTC---AGAGCAAACTCATCTATGTGGCAAAATAGTGAAAAGACTTGTGGATAGAGGTGACAAGCCTACCGAGCCTGGTGATAGCTGGTTGTCCAG-AAAAGAACTTTAGTTCAAACTTAAACTTACCTAACTGCCGTAAGCTTAAGGAATAGTCTAAAAGGGGACAGCCTTTTAGACACAGGCTACAACCTTAACTAGCGAGTAAATAATAAAA--CATACCATAGTAGGCCTAAAAGCAGCCACCAACAAAGAAAGCGTTCAAGCTCAACAATATTAATACCTAAATACCCAAAATAAACCAACTCCTAGCATAAAACTGGACCACTCTAT-TATAATATAGAAGAGATAATGTTAATATGAGTAACAAGAAGTAACTTCTCCCCGCACAAGTGTATATCAGAGCGGATGCCCACTGATAGTTAACACAACTAAAGAAAGTCTAACGACAAGCCCTTTACATTGTTAACCCAACACAGGAGTGC----AAGGAAAGATTAAAAAGAGCAAAAGGAACTCGGCAAACATAAACCCCGCCTGTTTACCAAAAACATCACCTCTAGCATATATAGTATTAGAGGCACTGCCTGCCCAGTGACTTAA--GTTCAACGGCCGCGGTATCCTGACCGTGCAAAGGTAGCATAATCACTTGTTCTCTAAATAAGGACTTGTATGAAAGGCCACACGAGGGTTTTACTGTCTCTTGCTCCCAATCAGTGAAATTGACTTCCCCGTGAAGAGGCGGGGATACCCCAATAAGACGAGAAGACCCTATGGAGCTTTAATTAATTAACCCACAAATAA-CCATGGGTTAACAATTTAGGTTGGGGCGACCTCGGAGCATAACAAACCCTCCGAGTAAGACTTACAAGTCAAAAC-ATC--ACATACTGATCCAATGATCAACGGAACAAGTTACCCTAGGGATAACAGCGCAATCCTATTTAAGAGTTCCTATCGACAAT-AGGGTTTACGACCTCGATGTTGGATCAGGACATCCCAATGGTGCAGCAGCTATTAACGGTTCGTTTGTTCAACGATTAAAGTCCTACGTGATCTGAGTTCAGACCGGAGTAATCCAGGTCGGTTTCTATCTATTTTATGTCTTTCCCAGTACGAAAGGATAAGAAAGACAAGGCCCACCTCAGGCGCCTTA------------AGATGACATATTCTCAATCTGATCTATCATAACCATAGACCGGGGTC??????????????????????????????????????????????????????????????????????????????????????????????????????????????????????????????????????????????????????????????????????????????????????????????????????????????????????????????????????????????????????????????????????????????????????????????????????????????????????????????????????????????????????????????????????????????????????????????????????????????????????????????????????????????????????ATACAAATCGAAACCACCCTTTAAATATAAAATCTTGTGACTCCACCCTCAGTTTCTCTGTGAATTGGTCCTCTGGGTTGTTGCGTCAATATACGGTTTTCTGCATCATAACTCGAACACACGCTTAATCGTACCAATTGCGGAGTAATAGGTGCTCTCGTACTCAGCAAGGGCTCATTTTTATTGCTTACTCAGTGGCGGGCTTATAGGTCTAACTACTGAACTGAAATGGATATCTTTTTGCGTATGCACGCTTATGGTAGTTTCCTGGGCAATTCTTTGGGGCACGTATACAACTCTTCGCATCCTAATGGACGATTGTCATGATTGGGGGTTTCGTGAAAGCACCTACCGTTTTGCTTCATTCTCTCCTTATATTCGCCTGTATGTCACTCTTTCTCAGAACGGTCAAAACCACGGATCCTCAATCGAATATCCTTCACCTATAACATAAGAATTTGGTTCTATATTTACACCTTCCTCTGTTTTTTCCCGATTCTGGGACCGAAATAATCCGCAACCCTAAACCCCCCAATAACCGATGTATTCTTTGCTAGCATCTCGTCATCCAAAACTGGGGGTTTGCCTGTCTTCATCTATCTGCATATCCATCTCAACTCAACACGAGATATTTCGCCACAGCATTTTTTTGCTCTGTGCGACTCTACCTACTGATGGGGCACCGTGATACCTAATATATGGCAGTGCTCATCTTATTCTACATCTATCTATCCCTATAGACATGAAACAATCTAATGATTTTTATAACTCTTCATATATCCATCTCTGCGTGCTTCTACCTATGACGAAATCTGGTAATCATTCGAAGGCCAAGTGTGGCCTAGGCTCTCACCATGCGAGCGTAACTTTACAAGACCATCGCCCTACTCTCACATATTTATACGCCCATCTGCCTGCCTGCCTACATTGGTCCCTCCATCCTACCCTATAAATAACTAGATCTTTATCTGCATTCAGCTGCGTTAGCATCTTGTCGGTGGCTCAATCAATAGCCTATGGGCCTCGGCGTGCCAACATTCTAGAGTACCTGCATATCTCTTCGTTTCTATAGGGTCTATCCTTATCCTATATACCAGACAACTGCTATTTTCTCTG?CCTATA?ATTGTTATTCACCTGCGAACAACGGCCCTTGACTACGAGG????GATT????????????????????????????????????????????????????????????????????????????????????????????????????????????????????????????????????????????????????????????????????????????????????????????
		</sequence>
		<sequence>
			<taxon idref="Mmic"/>
			????????????????????????????????????????????????????????????????????????????????????????????ATTGAAAGGCAGTTCAGAGACTGAAAAGCAACRGTACATTATCSATGGGGGGAAAACACCAAACAACGAGCTTTCCGATAAGATTTATGTCATGTCTGTTGTGTGCAAGAACAACAAGAAAGTTACTTTCTGCTGTACTGAGAAAGACTTAGTGGGAGACGTCCCAGAAGCCCGATATGGTCATACCATCGATGTGGTGTACAGTCGAGGGAAGAGCGTGGGTGTTGTCTTCGGAGGGCGATCGTACATACCCTCTGCCCAAAGAACCACGGAAAAATGGAATAGTGTAGCTGAYTGCCTGCCCCACATTTTCCTGGTGGATTTTGAATTTGGGTGCTCTACATCATACAGTCTTCCAGAACTTCAGGATGGGCTATCTTTTCATGTCTCCATTGCCAGAAATGATACCATTTATATTTTAGGAGGGCATTCACTTGCCAATAACATCCGCCCTGCCAACCTCTACAGAATAAGGGTTGATCTTCCCCTAGGTAGCCCAGCTGTGAATTGCACGGTTCTGCCAGGAGGGATCTCTGTCTCCAGTGCAATCCTGACTCAAACAAACAGTGACGAATTTGTTATTGTGGGTGGCTATCAGCTTGAAAATCAGAAAAGAATGGTCTGCAACGTCGTCTCTCTTGAGGGCAACAAGATAGAAATTCGTGAGATGGAGACCCCAGATTGGACCCCAGATATTAAGCACAGCAAGATATGGTTTGGCAGCAACATGGGAAATGGAGCTGTTTTCCTTGGCATACCAGGAGACAATAAACAGGCTGCTTCAGAAACATTCTATTTCTACATGCTGAAATGTGCTGAAGACGATGTGAATGAAGAACAGAAAGCATTCACAAACAGTCAGACATCAACAGAAGACCCAGGGGATTCCACTCCCTTTGAGGACTCAGAAGAATT?????????Y?CAGAAGCAAATAGTTYY????????????????????????????????????????????????????????CACCGGCTACTGGATTACTTGTTGCTCTACTTGTGATGTGGATATCAACACATGGGTACCATTTTATTCAACCGAGCTAAACAAACCTGCCATGATCTATTGCTCTCATGGAGATGGGCACTGGGTCCACGCCCAGTGCATGGATCTGGCAGAACGCACACTCATCCAACTGTCTGAAGGAAGCAGCAAGTATTACTGCAATGAGCATGTGAAGATAGCAAGAGCATTGCAGACCCCCAAACGAGCTGTACCCTTAAAAAAGCCTCCACTG??????????????????????????????????????????????????????????????????????????????????????????????ATGTGGA?AAG?ATGAGTTCTGTAATAAAAGCAAGCGGCCTGGCTTAGCA?GGAGCCAGCAGAGCAGATGGGCTGAATATAAAGAAACATGTAATGATAGGCAGAGTCCCAGCACAGAGGAAAGGGTAGTTCTGA---ATGCTGATCCCCTGAATAGGAGAGAAGAATCTCCATCCTCTGACCGTCCTAGAGATTCCCAAGATGTCCCTTGGATAACACGGAACAGTAGCATACAGAAAGTTAATGAGTGGTTTTCCAGACGTGATGAAATAGTAACTTCTGAT?GCTCACACGATGGGAGGCCTGAATCAAATATGGAAGTTGCTGACGCAGCAGAAGTTCCAAATGAAGTAGATGGATATTCTGGTTCTCCAAAGAAAGTAGCCTCACTGGCCAGCGAGCCCCATGGTACTTTAATATGTGAAAGGGAAAGAGTCCACTCCAAACCAGTAGAAAGTAAT---------ATTGAAGATAAAATATTTGGGAAAACCTATCGGAGGAAGGCAAGCCTCCCTAACTTGAGCCACATAACTGAAAATCTGACTATAGGAGCATCTGCTCCAGAACCTCAGACCACACAAGGGCGTCCCTTCACAAATAAACTCAAGCGCAAAAGGAGAACGACACCAGGCCTTCACCCAGA?GATTTTATCAAGAAAGTAGATTTGACAGCTGTTCAAAAGACTCCTGAAAAGATAATTGAGGGAACTGACCAAATAGAACAGAATAGTCATGTAATGAATATTACTAATAACGTTCATGGAGCTGAAACAAAAGGTGATGGTGTTCAGAAAGAGAAAAATACTAACCCAACAGAATCCCTGGAAAAAGAATC???????????????????????????????????????????????????????????????TATCCATAGTTCAAA?GCACCCAAGAAGACTAGGCTGAGGAAGAAGACCACTACCAAGCATATTTATGCACTTGAACTCGTAGTCAGTAAAAATCCAAGCCCACCTACTCATACTGAACTACAAATTGATAGTTGTTCTAGCAGTGAAGAGGCAAAAAGAAAAAATTCTGAGCAAATAGCAGTCAGACACAGCAAGAAGCTTCAACTCCTGGAAGGTAAAGGACCTGCAACTGGAGCCAGCAAGGGTAACAAGTCAAATGAACAAGTAAATAAAAGACTTGCCAGTGATGCTTTTCGAGAACTAAATTTAACAAGCGTATCTGATGTTTTTACTAATGGTTCAGGTTCTACTAAGCTTAAAGAGTTTGTCGAGTCTAACCTTCAAAGAGAAGAAATAGAAGAGAACCTAGGAACAATTCAAGTGTCT?ATAGCACCAAAGACCTCAAAGATCTGATGTTCAGTGGAGGAAGAAGTTTGCAAACCGACAGATCTATGGAGAGTACCAGTATTTTATTGGTTCCTGAAACTGACTATGACACTCAGGACAGTGTCTCACTGCTGGCACGTGACACCCCAGGAAAGGCAAAAACAGCACCAAATCAATGTGTGGGTGAGTGTGCAGCAATCGGAAACCCAAAGGAACTTATCCAGGATTGTCCT------------AATGACACAGAGGGCGTTAAGGATCTCTTGAGATGTGAAGTT---------CAGGAGACAAGCATAGAAATGGAAGAGAGCGAACTTGATACGCAGTATTTACAGAATACATTTAAGGTTTCAAAGCGTCAGTCGTTTGCTCTGTGTTCAAATCCAGGAAATCCAGAAAAGGAATGTGCAACCGCCTATGCCCACTCCAGGTCCACAAGGAAACAAAGTCCAAAAGTGACTCTTGAATGTGGACAAAAAGAA---CATCAGGGAGAGAAGGAATCTAATATCGAGCAGGTACAGGCACCGCACACAACCGCAGGCTTTCCTGAGGTTTGTGAGAAAGACAAAAAGCGAGGAGAGGACGCCACATATAGTGTGAAAGGCATCTCTAGGCC?TGCCGGTCGTCTCCGTGCAGAGGCAATGAAACTAAGCTCACTATTGAAAATAAATACAGAATTTCACAAAACCCATATCATATACCATCCATTTCTCCCGTCAGGCCATCTGTTAAAACTATAAATAAGGAAAACCTGCCAGAGGAAAAGTTTGAGGAACATTCAGTGTCACCTGAAAGAGCGATGGGAAATGAGAACGTCACTCAAAGTAAAGTGAGCACAGTTAGCCAGAATAAAACCAGAGAAAGCGCTGTTAAAGAAGGCAGCTCGAGCAGCACCAATGAAGTGGGCTCC---------------------AGTGGTGAAAACGCTCAAGCAGAGCCAGGCAGAAACAGAGGGTCAAGGTTAAGTGCTATTCTCAGATTAGGTCTCCTGCAACCCGAAGTCTATAAGCCAAGTCTTCCTATAAGTAACTGGAAAGATCCTGAGCAAA---GGCAAGGAGAAGATGGAGGAGTAGTTCAGGCTGCTAATGCAGATTTCTCTCCATGTCAAATTTTAGATAACCTGGAACAACCTCTGGGAAGTAGTCCTGCTTCTCGGGTTTGTTCTGAGACCCCAGAGGACCTGTTCAATGATGACAAGATAAAGGAGAATAAC---AGCTTTGCTGAAAGTGGCATTCAGGAAAGATCTGCTGTGTTTAGCAAAAGTGTCCC?AAAGAG---TTCAGAAGGAGCCCTAGTCCCTTACCCCACACACGTTTGGCTCAGGGTCACCAAAGAAGGGCCAGGAAACTGGAGTCCTCGGAAGAG???TACATGGAGGACACCCCGGAGCCGCCACTGCACGACTTCTACTGCAGCAAGCTGCTGGACCTGGTCTTCCTGCTGGATGGCTCCTCCAAGCTGTCCGAGGCCGAGTTCGAGGTGCTGAAGGTCTTCGTGGTGAACATGATGGAGCGCCTGCACATCTCCCAGAAGCGGATCCGCGTGGCCCTGGTGGAGTACCACGAGGGCTCCCATGCCTACATCCAGCTCCGGGACCGGAAGCGGCCCTCTGAGCTGCGGCGCATCACCAGCCAGGTGAAGTACGCGGGCAGCACCGTGGCCTCCGCCACCGAGGTCCTCAAGTACACGCTCTTCCAAATCTTCGGCAAGATCGACCGCCCTGAGGCCTCCCGCATCGCCCTGCTCTTGATGGCCAGCCAGGAGCCCCCGAGGCTGGCCCGGAACTTGGCCCGCTATGTCCAGGGCCTGAAGAAGAAGAAGGTCGTCGTGGTGCCGGTGGGCATCGGGCCGCACGTGAATCTCAGGCAGGTCCACCTCATCGAGAAGCAGGCCCCCGAGAACAAGGCCTTTGTGCTCAGCAGCGTGGACGAGCTGGAGCAGCACAGGGACGAGATCATCAGCTACCTCTGTGACCTTGCTCCCGAAGCGCCGGCACCTACGCAGCCCCCTCCCGTGGCACAAGTCACTGTGGGTCCCGAGCACCTGGGGGTTTCATCCCTGGGGCCCAAGCGGAACTCCATGGTTCTGGATGTGGTGTTTGTTCTAGAAGGGTCGGACCAGATCGGCGAGGCCAACTTCAACAGGAGCAGGGAGTTCATGGAGGCGGTGATCCAGCGGATGGACGTGGGCCAGGACGCCATCCACATCACGGTGCTGCAGTACGCGTACACGGTGACCGTGGAGGCCACCTTCCGCGAGACCCAGTCCAAGGGGGACGTCCTGCAGCGGGTGCGCGAGATCCGCTACCAGGGCGGCAACAGCACCAACACGGGCCTGGCCCTGCAGTACGTGTCCGAGCACAGCTT?????????????????GAAACTCCAG-ACACAAACTGACGCAGCAAAACTACACAGCATCAAAAGCTCACTCCCAAACTTCTGAACACAGAGT-C-CATGG-AAGAAAGTCGTTGTC-GTTTGTGTTTGTCTCCTTTATGTATAGACAAGATGTTACCCAAAACCACAGACTTACATACTTCTACTTCACATACTGAA-T------TTTCTTGGCCAACCAAAAGTAA-CTACAAATCCACAAAAAATTACCATTCCAG-TAAGG----CAGAGTTTAGCCATT-GGTA-AT-ACAACTTAAACATG-TTTGCTAT-AAAATACCATCACAAGTAAATGAGCTTTGGGT????????????????????????????????????????????????????????????????????????????????????????????????????????????????????????????????????????????????????????????????????????????????????????????????????????????????????????????????????????????????????????????????????????????????????????????????????????????????????????????????????????????????????????????????????????????????????????????????????????????????????????????????????????????CGAAGGACCAGAGAGACAAGG?CCCACTTTA?CCAGAAGCGCCTTCAAGAATCAACAGATGACACAATCTCAATCTGACTTCAACAAATATAT???TCCCCAAAATCAGGGCCCAGTTAAAGTGGCAGAGTCCGGTAATTGCGTAAAACTTAAACCTTTATCTACCAGAGGTTCAACTCCTCTCTTTAACAA???AATGCACAGGTTTGGTCCTAGCCTTTCTATTAGTTGTTAGCAAAACTACACATGCAAGTATCCGCACCCCAGTGAGAATGCCCTACAAGTCGCGACAAAAAGGAGCGGGCATCAAGCACACCACAAGGTAGCTCATGACGCCTTGCTTAACCACACCCCCACGGGAAACAGCAGTGATAAAAATTAAGCAATAAACGAAAGTTTGACTAAGTTATGCT---TAAGAGTTGGTAAATTTCGTGCCAGCCACCGCGGTCACACGATTGACTCTAATTAATAGACATACGGCGTAAAACGTGTTTAAGATAAAGCCAAACTTTAGCTAAGCTGTAAAAAGCCACAGCTACTGGAAGTCCCACTACGAAAGTAACTTTAAACCATCTGAACACACGACAGCTGAGACCCAAACTGGGATTAGATACCCCACTATGCTCAGCCTTAAACCCAGAAAATTAA-ATAACAAAATTCTTCGCCAGAGTACTACTAGCCAAAGCTTAAAACTCAAAGGACTTGGCGGTGCTTTATATCCATCTAGAGGAGCCTGTTCTATAATCGATAAACCCCGATAAACCCCACCAACCCTTGCCAACTCAGCCTATATACCGCCATCTCCAGCAAACCCTAAAAAGGAACAACAGTAAGCCCAATTATACTACATAAAAACGTTAGGTCAAGGTGTAGCCTATGGGTTGGGAAGAAATGGGCTACATTACCTAAACGAAAATCTCTGTGAAA-TCAGAGATCAAAGGTGGATTTAGCAGTAAATTAAGAATAGAGCGCTTAATTGAATCAGGCCATGAAGCACGCACACACCGCCCGTCACCCTCCTCAAATAC-AACGGCAACTACACAATTACTAGAGGAGATAAGTCGTAACAAGGTAAGCGTACTGGAAAGTGCGCTTGGATAACCCAAAGTGTAGCTTAAAGCATCTAGCTTACACCTAGAAGATTTCATATGACCACTTTGAGCAGTACTTAGCCCTAAAATAAAACATTCACTACCCAAAAGTATAGGAGATAGAAATTCTAA---GGCGCTATAGAGACAGTACCGCAAGGGAACAATGAAAGAAACA-ACCAAAGCACTAAACAGCAAAGCTTACCCCTTCTACCTTTTGCATAATGATTTAACTAGAACAA-CTTAGCAAAGAGAACTTAAGTTAACACCCCCGAAACCAGACGAGCTATTCACGAGCAGCACAA---AGAGCAAACTCGTCTATGTAGCAAAATAGTGAGAAGACTCATGAATAGAGGTGATAAGCCTACCGAGCCTGGTGATAGCTGGTTGTCCAG-AAATGAATTTCAGTTCAAACTTAAGCTTACCTAACAACTGTAAACTTAAGAGATAGTCTAAAAGGGGACAGCCTTTTAGACACGGGTTACAACCCTCACTAGAGAGTAAGTATAAAAA--CAGACCATAGTTGGCCTAAAAGCAGCCACCAATAAAGAAAGCGTTCAAGCTCAACAACACAACCATCTAAATCCCAAAAACAAACTAACTCCTAGCACAAAACTGGACCACTCTAT-AACAATATAGAAGAGACACTGTTAATATGAGTAACAAGAAATTATTTCTCCCCGCACAAGTGTATATCAGACCGGATGCCCACTGATAGTTAACAAGTACAAAGCAAACCAAACCACAAGCCCTTTTCACTGTTAACCCAACACAGGCGTGC----AGGGAAAGATCGAAAGAAGTGAAAGGAACTCGGCAAACACAAACCCCGCCTGTTTACCAAAAACATCACCTCTAGCATATCTAGTATTAGAGGCACTGCCTGCCCAGTGACATAC--GTTCAACGGCCGCGGTATCCTGACCGTGCAAAGGTAGCATAATCACTTGTTCCCTAAATAGGGACTTGTATGAATGGCCACACGAGGGTTTTACTGTCTCTCACCTCCGATCAGTGAAATTGACCTCTCCGTGAAGAGGCGGAGATATCATAATAAGACGAGAAGACCCTATGGAGCTTTAATTAACTAGCCTAAATATAAACAATAGGCTAGCAATTTAGGTTGGGGTGACCTCGGAGCACAAAAAACCCTCCGAGCAAGACCTACCAGTCAAAAT-ACC--ACTTATTGATCCAAAGATCAACGGAACAAGTTACCCTAGGGATAACAGCGCAATCCTATTTAAGAGTCCCTATCGACAAT-AGGGTTTACGACCTCGATGTTGGATCAGGACATCCCAATGGTGCAGCAGCTATTAACGGTTCGTTTGTTCAACGATTAAAGTCCTACGTGATCTGAGTTCAGACCGGAGTAATCCAGGTCGGTTTCTATCTATTACAAGTCTCTCCCAGTACGAAAGGACCAGAGAGACAAGGCCCACTTGAAGCGCCTTC------------AGATGACACAATCTCAATCTGACTT-CAACAAACAAAAATCAGGGCC??????????????????????????????????????????????????????????????????????????????????????????????????????????????????????????????????????????????????????????????????????????????????????????????????????????????????????????????????????????????????????????????????????????????????????????????????????????????????????????????????????????????????????????????????????????????????????????????????????????????????????????????????????????????????????ATACAAATCGAAACCACCCTCTAAATCTAACATCCTGTGACTCCGCCCTCAGCTACTCTGTGAATTGGTCCTTTGGGTTGTTGGGTCAATTTACGGTTTTCTGCATCATAACTCGAACGCACGCTTAATCGTACCAATTGCGGAGTAATAGGTGATCTCGTACTCAGCAAGGGCTCATTTTTATTGCTTACTCAGTGGCGGGCTTATAGGTCCAACTAACGAACTGAAGTGGATCTCTCTTTGCGTATGCACGCTTATGGTAGTCTCCTGGGCAATTCTTTGGGGCACGTATACAACTCTTCGCATCCTAATGGACGACTGTCATGATTGGGGGTTTCGTGAAAGCACCTACCGTTTTGCTTCATTCTCTCCTTATATGCGCCTGTATGTCACTCTTTCTCAGAACGGTCAAAACCACGGATCCTCGACTGAATATCCTTCACCTATAACATAAGAATCTGGCTCTATATCTACGCCTTCACCTGTCTTTTCCCGACTCTGGGACCGAAATAATCCGCAACCCTAAACCCCCCAATAACCGATGTATTCTTTGCTAGCATCTCGTCATCCAAAACTGGGGGTCTGCCTGTCTTCATCTGTCTGCATGTCCATCTCAACTCAACACAAGATATTTCGCCCTAGCATGCTTTTGCTCTGTGCGACTCTACCTACTGATGGGGCACCGTGACACCTAGTATATGGCAGCGCTCATCTTATTTCATATCTATTTATCCCTATGGACATGAAACACTCTAATGATTTCTATAACTCTTCCTATATCCGTCTCTGCGTGCTTTTACCTGTGACGAAATCTGGTAATCACTCGAAGGCCAAGTGTGGCCCAGGCTCTCACCATGCGAGCGTAACTTTACAAGACCCTCGCCCTACTCTCATACATTTATATGCCCATCTGCCTACCTGCCTACATTGATCCCTCCATCCAACCCTATAAATAACTAGGTCTTTATCTGCATTCAGCTGCGTTAGCATCTTGTCGGTGGCTCAATCAATAGCCTATGGGCCTCGGCGTGCCAACATTCTAGAGTACCTGCATATCTCTTCGTTTCTATAGGGTCTTTCTTTCACCTATACACCAGATTACTGCTATCTCCTCTGCCCTGCATATTGTTATTCACCTGCGAACAACGGCCCTTGATTACGAGGGATCGACTGTTCGGTTAAGTGATAGCGGGGCCTTGCCTTTTTTTGCGATAGCAAATATATATAAGCCTACACATCTTTCTGGGCTAAAAACCACTTTCGACTTAACACAATTGCATAAGCCTCTCTACATTCTTCTTGATCGGCTCTACCCGTTCGTAGACACTATCACTCTTGAAAATTCTCCCTACCTGCCTTG
		</sequence>
		<sequence>
			<taxon idref="Drot"/>
			GATGTAAAGCAAAACCATCTCAAACTGAAGCCTGCAGTTTTCTCTAAGGATTCCTGCTACCTGCCACCTCTTCGCTACCCAGCGACTTGCACATTCAAAGGCAGTTCGGAGCCTGAAAAGCAACAATACATTATCCATGGGGGGAAAACACCAAACAATGAGCTTTCCGATAAGATCTATGTCATGTCTGTTGTGTGCAAGAACAACAAGAAAGTTACTTTTTGCTGTACTGAGAAAGACTTGGTGGGAGACATCCCCGAAGCCAGATACGGCCATACCATTGATGTGGTGTACAGTCGAGGGAAGAGCATGGGTGTTGTCTTCGGAGGGCGATCATACATACCTTCTGCCCAAAGAACCACGGAAAAATGGAACAGTGTAGCTGACTGCCTGCCCCACATTTTCTTGGTGGATTTTGAATTTGGGTGCTCAACATCATACATTCTTCCAGAACTTCAGGATGGGCTATCTTTTCATGTGTCCATTGCCAGAAATGATACCGTCTATATTTTAGGAGGGCATTCACTTGCCAATAATATCCGCCCTGCCAACCTATACAGAATAAGGGTTGATCTCCCCCTGGGTAGCCCAGCTGTGAATTGCACGGTTTTGCCAGGAGGAATCTCTGTCTCCAGTGCAATCCTGACTCAAACAAACAGTGATGAGTTTGTTATTGTGGGTGGCTATCAGCTTGAAAATCAGAAAAGAATGGTCTGCAACATCATCTCTCTTGAGGGCAACAAGATAGAAATTCGTGAGATGGAGACCCCAGACTGGACCCCAGACATTAAACACAGCAAGATATGGTTTGGAAGCAACATGGGAAACGGAGCTGTTTTCCTTGGCATACCAGGAGACAATAAACAGGCTGCTTCAGAAACATTCTATTTCTACATGCTGAAATGTGCTGAAGACAATGTGAATGAAGAACAGAAAACACTCACAAATAGTCAGACATCAACAGAAGACCCAGGGGATTCCACTCCCTTTGAAGACTCAGAAGAATTTTGCTTCAGTGCAGAAGCAAATAGTTTTGATGGTGATGATGAATTTGACACCTATAATGAAGATGATGAGGAAGATGAGTCTGTCACCGGCTACTGGATTACTTGCTGCTCTACTTGCGATGTGGATATCAACACGTGGGTACCATTTTATTCAACTGAGCTAAACAAGCCTGCCATGATCTACTGCTCTCACGGAGACGGGCACTGGGTCCATGCCCAGTGCATGGATCTGGCAGAACGCACACTCATCCAGCTGTCAGAAGGAAGCAGCAAGTATTACTGCAATGAGCACGTGAAGATAGCAAAAGCATTGCAGACCCCCAAACGAGCTCTACCCTTAGAAAAGCATCCACTGTTAAACTTGCATGTGAAGCCACGTGGCACAAGTACTCATGCCAACTCATTACAGCCTGAGAACAGCAGTTTACTGCTCACTAAAGACAAGATGAATGTAGAAAAGACTGAATTCTGTAATAAAAGCAAGCAGCCTGGCTTAGCAAGGAGCCAGCAGAGCATATGGGCTGAAAGTGAAGAAACATGTGATGATAGGCAGACTCCCAGCACAGAGAAAAGGGTAGTTCTGA---ATGCTGATCTCCTGAGTGGGAGAAGAGAATCTCCATCCTCTGACCGTCCTAGAGGTTCCCAAGATGTTCCTTGGATAGCACGGAATAGCAGCATACAGAAAGTTAATGAGTGGTTTTCCAGGCGTGATGAAATGTTCACTTCTGAGGGCTCACATGATGGGAGGCCTGAATCAAATATGGAAGTAGCTGATGCGGTAGAAGTTCCGAACGAAGGAGGTGTATATCCTGGTTCTCCAGAGGAAATAGCCTCACTGTCCAGTGAGCCTCATGGTACTGTAATATGTGAAAGCGAAAGAGTCCACTCCAAACCAGTAGAAAGTAAT---------ATCGAAGATAAGATATTTGGGAAAACCTATCGGAGGAAGGCCAGCCTCCCTAACTTGAGCCACATAACTGAAACTCTAACTGTAGGAGCATCTGCCCCAGAGCCTTGGATAACACAAGAGCGTCCCTTCACAAATAAACTAAAGCGCAA---GAGAACTACCCCAGGCCTTCATCCAGAGGATTTTATCAAGAAAGTAGATCTGACAGTTGATCAAAAGGCTCCTGAAAAGATAATTGAGGGAACTGACCAAATAGAACAGAATGGTCGTGTGATGGATATTACTGATAATGGTCATGGGAATGAAACAAAAGGCGACTGTGTTCAGAAAGAGAAAAATGCTAACCCAACAGAATCACTGGGAAAAGAATCTGCTTGCAGAACTAAAGCTGAACCTATAAGCAGCAGCATAAGCAATATGGAACTAGAATTAAATATCCATGGTTCAAAAGCACCCAAGAAGACTAAGCCAAGGAAGAAGACCACTACCAGGCATATTTATGCACTTGAACTCGTAGTCAGTAAAAATCCAAGCCCACCTACTCATACTGAACTACAAATTGATAGTTGTTCTAGCAGTGAGGAGGCGAAGAAAAAAAATTCTGAGCAAATACCAGTCAGACAGAGCAAAAAGCTTCAACTCATGGAAGGGAAAGAACCTGCAACTGGAGCCAACAAGGGTAACAAGTCAAATGACCAAATAAATAAAAGACTTGCCAGTGAAGCTTTTGCAGAACTAAATTTAACAAACATACCTGGTGTTTTTAGTAGTGGTTCGAGTTCTACTAAACTTAAAGAAGTTGTCGATTCTAACCTTCAAAGAGAAGACGTAGGAGAGAACCTAGGAACCATCCAAGTGTGTAATAGCACCAAAGGCCTCAGAGACCTGATATTCAGTGGAGGAAGAAGTCTGCAAACTGACAGGTCTATGGAGAGCACCAATATTTTACTGGTGCCTGACACTGACTGTGACACTCAGGAGAGTGTCTCACTGCTGGCTCCTGACACCCCAGGGGAGGCAAAAACAGCACCACATCAATGTGGGGGTGGGGGTGCAGCAATTGGAAACCCAAAGGAGCTGATCTGTGATTGTTCT------------GATGACACAGAGGGCGTTAAGGATCTCTTGAGATGTGAAGTT---------CAGGAGAC????????????????????????????????????????????????????????????????AAGCGCCAATCATTTGCTCTGTGTTCAAATCCAGGAAATCCAGAAAAGGAATGTGCATCCGTCTTTGCCCACTCCGGGTCCACAAGGAAACAAAGTCCAAAGGTTACTCTTGAATGTGGACAAAAAGAA---AATCGAGGAGGGAAGGAATTTAGTATCGAGCACGCACAGGCACCTCACACAACAGCAGGCTTTCCTGTGGTTTGTGAGAAAGACAAAAAGCCAGGAGAGTATGCCAAATATAGTCCGAAAGGAACCTCTAGTCCTTGTCAGTCATCTCAGTTTAGAGGCAATGAAACTAAACTCACTATTGAAAATAAATACAGCATTTCACAAAACCCATATCATATACCATCCATTTCTCCCTTCAGGTCATCTGTTAAAACTGTAAGTAAGGAAAACCTGTCAGAGGAGAAGTTGGAGGAACATTCAGCGTCAGCTGAAAGAGCAGTGGAAAATGAGAACATCATTCAAAGTACAGTGAGCCCAATTAGCCAGAATAAAACTAGAGAAAGTACTGCTAAAGAAGGCAGCTCCTGCAGTACTAATGAAGTAGGCTCC---------------------AGTGGCGAAAATATTCAGGCAGAACCAGGCAGAAACAGAGCATCAGAATTAAGTGCTATTCTCAGATTAGGTCTCATGCAACCTGAAGTCTATAAGCCAAGTCTTTCTCTAAGTAATTGTAAAGATCTGGAAATAAAAAGGCAAGGGGAAGCTGGAGGAGTAGTTCAGGTGGTCAACGCAGATTTCTCTCCATGTCAAACTTTAGATAACCTAGAACGACCTCTGGGAAGTAGTCCTGCTTCTCGGGTTGGTTCTGAGACCCCAGATGACCTGTTAAATGATGACAAGGTAAAGGAGAACAAC---AGCTTTGCTGAAAGTGCCATTAAGGAAAGATCTGCTGTTTTTAGCAAAAGTGTCCCGAAAGAA---CTCAGAAGGAGCCCCAGTCCCTTAGTCCACACACGTTTGGCCCAGGGTCACCAAAGAAGGGCCAGGAAACTAGAGT???????????CCGTATGTGGAAGACACCCCGGAGCCGCCGCTGCACGACTTCTACTGCAGCAAGCTGCTGGACCTGGTCTTCCTGCTGGACGGCTCCTCCAAGCTGTCCGAGGCCGAGTTCGAGGTGCTGAAGGTCTTCGTGGTGAACATGATGGAGCGCCTGCACATCTCCCAGAAGCGTATCCGTGTGGCCCTGGTGGAGTACCATGAGGGCTCCCACTCCTACATCCAGCTCCGGGACCGGAAGCGGCCCTCCGAGCTGCGGCGCATCGCCAGCCAGGTGAAGTATGCGGGCAGCACGGTGGCCTCCGCCACTGAGGTCCTCAAGTACACGCTCTTCCAAATCTTCAGCAAGGTCGACCGCCCCGAGGCCTCCCGCATTGCCCTGCTCCTGACGGCCAGCCAGGAGCCCCAGAGGATGGCCCGGAACTTGGCCCGTTACGTCCAGGGCCTGAAGAAGAAGAAAGTCACCGTGGTCCCAGTGGGTATTGGGCCACACGTGAACCTCAGGCAGATCCACCTCATCGAGAAGCAGGCCCCTGAGAACAAGGCCTTTGTGCTCAGCAGTGTGGACGAGCT???GCAGCGAAGGGACGAGATTATCAGCTACCTCTGTGACCTTGCTCCTGACGTGCCGGCACCTACTCAACCCCCTCCTGTGGCACGAGTCACTGTGGGTCCAGAGCACCTGGAGGTTTCGTACCTGGGGCCCAAGAGGAACTCCATGGTTCTGGATGTGGTGTTTGTTCTGGAAGGGTCGGACCAGATTGGTGAGGCCAACTTCAACAGGAGCAGGGAGTTCATGGAGGAGGTGATCCAGCGGATGGACGTGGGCCAGGACGCCATCCACATCACGGTGCTGCAGTACTCATACACGGTGACCGTGGAGGCCACCTTCCGTGAGACCCAGTCCAAGGGGGACGTCCTGCGGCGGGTGCGCGAGATCCGCTACCAGGGCGGCAACAGCACCAACACGGGGCTGGCCCTGCAGTACGTGTCCGAGCACAGCTTCTCGGCC?CAGTAGTTGGACATTCCAG-ACACAAACTGAGGCAGCAAAACCACACGGCATCAAAAGCTCACTCCCAAACTTCCGAAGACAGAGT-C-CATGGTAAGAAAGTTGT-GTC-TTTTGTGTTTGTCTCC-TTATGTATAGACAAAGTGTTACCCCAAACCACAGACTAATGTACTTCTACTTCACATATTGAATT------TTTCTTGGCCAAGCAAAAGTAA-CTACAAATCCAC-AAAAATTACCATTCCAG-TAAGG----CAGAGTGTAACCATT-GACA-AT-ACAACTTAAACATGTTTTGCTATTAAATAACCATCACAAGTAAATGAGCTTTGGGTGA??????????????????????????????????????????????????????????????????????????????????????????????????????????????????????????????????????????????????????????????????????????????????????????????????????????????????????????????????????????????????????????????????????????????????????????????????????????????????????????????????????????????????????????????????????????????????????????????????????????????????????????????????????????GAAAGG?CAAGAGA?GCGGGGCCCCCCCTGAAAC?AAGCGCCCTCTAACAAACAACGGATGACAAAATCTCAACCCGACATGTAGTAAACAAGC?CCGCCCTAAACCAGGGCCCAATTAGAGTGGCAGAGACCGGTTACTGCTTAAAACTTAAACCTTTACTCAC?AGAGGTTCAAATCCTCTCTCTAATAA???AATGCACAGGTTTGGTCCCGGCCTTTCCGTTAGCTGCAGGCAAG-CTACACATGCAAGCATCCACCCCCCTGTGAAAATGCCCTCCAAGACGCGACCAAGAGGAGCGGGTATCAAGCACGCCACTAGGCTGCTCACAACACCTTGCTTAGCCACGCCCCCACGGGAAACAGCAGTGACAAATATTAAGCAATGAACGAAAGTTTGACTAAACTATGCCTCTTAAGGGTTGGTAAACTTCGTGCCAGCCACCGCGGTCATACGATTAACCCCAGTTAACAGACATACGGCGTAAAGTGTGTTCAAGGGAAAGCCAAACCCTAGCTACGCCGTAAAAAGCCCTAGCTACTGTAAGCCCCCCTACGAAAGTGACTTTAAAATGCCCAAAGACACGAAAGCTAAGGCTCAAACTGGGATTAGATACCCCACTATGCTTAGCCCTAAACCTACAGAATCTACATAACAAAATTCTTCGCCAGAGTACTACGAGCCACCGCTTAAAACTCAAAGGACTTGGCGGTGCTTCACATCCACCTAGAGGAGCCTGTTCTATAATCGATAAACCTCGATAAACCACACCAACCCTTGCCACTCCAGCCTGTATACCGCCATCTTCAGCAAACCTTAAAAAGGAAGTACAGTAAGCCCAACCGCAGTACGCAAAAACGTTAGGTCAAGGTGCAGCCCATGGGTTGGGAAGTAATGGGCTACATTTCCTATGCGAAAGTCCCCGTGAAA-CCGGTGACTAAAGGAGGATTTAGCAGTAAACTGAGAGTAGAGTGCCCAGTTGAACAAGGCCATGAAGCACGCACACACCGCCCGTCACCCTCCTCAAATACTAACAACACACCCACACCTACTAGAGGAGACAAGTCGTAACAAGGTAAGCGTACTGGAAGGTGCGCTTGGACCATCCAAAGTGTAGCTTAAAGCATCTAGCTTACGCCTAGAAGATATCATCTGACCACTTTGAGCCGTACCTAGCCCTTAATCAAAACATTTACCTTAGAGAAGTATAGGAGATAGAAAGTCCAAT-CGGCGCTATAGAGAAAGTACCGCAAGGGAATGCTGAAAGAAGCT-ACTAAAGCAACAAACAGCAAAGCTTACCCCTTGTACCTTTCGCATAATGATTTAACTAGACTGA-CTTAGCAAAGAGAACTTAAGTTAATGGCCCCGAAACCAGACGAGCTATTTATAAGCAGCCTAAC--AGGGCAAACTCATCTATGTGGCAAAATAGCGAGAAGACTTATAAATAGAGGTGACACACCTACCGAGCCTGGTGATAGCTGGTTGTCCAGTAAAAGAACCTTAGTTCAAACTTAAGCCTACCCAAATTCCGTAGACTTGAGAACTAGTCTAAAAAGGGACAGCTTTTTAGACACAGGCTACAACCTTTACTAGAGAGTAAAAACCCAAGACTGTACCATAGTGGGCCTAAGAGCAGCCACCAATAAAGAAAGCGTTCAAGCTCAACAACCTACCCCCCCCCCTTCCAAGAGCTATTCAACTCCTAGAATAAACCTGGACCATTCTAT-AGCAGCATAGAAGAGACAATGTTAATATGAGTAACAAGAAATATTTTCTCCCCGCACAAGTGTATATCAGAACGAATACCCACTGATAGTTAACGCACATGAACCTAGCACAAACAGCAAGCTTTTCATTCGTTAGCCCAACACAGGAGTGCC-CCAGGGAAAGATTAAAAGGAGAAAAAGGAACTCGGCAAACACAAACCCCGCCTGTTTACCAAAAACATCACCTCTAGCATCCAAAGTATTAGAGGCACTGCCTGCCCAGTGACATACACGTTCAACGGCCGCGGTATCCTAACCGTGCAAAGGTAGCACAATCACTTGTTCCCTAAATAGGGACTTGTATGAATGGCCACACGAGGGTTTCACTGTCTCTTTCTCCCAATCCGTGAAATTGACCTCCCCGTGAAGAGGCGGGGATTCCACGACAAGACGAGAAGACCCTATGGAGCTTCAATTAACCAGCCTAAAAACAAAACCTAGGCTGGCAATTTAGGTTGGGGCGACCTCGGAGTATAAAAAACCCTCCAAGCAGGACTTACCAGTCAAAGCCACACGAACCACCGATCCAAGGATCAACGAAACAAGTTACCCTAGGGATAACAGCGCAATCCTATTCAAGAGTCCATATCGACAATTAGGGTTTACGACCTCGATGTTGGATCAGGACATCCCGATGGTGCAGCAGCTATCAACGGTTCGTTTGTTCAACGATTAAAGTCCTACGTGATCTGAGTTCAGACCGGAGCAATCCAGGTCGGTTTCTATCTATCCTACGCCTCTCCCAGTACGAAAGGACAAGAGAAGCGGGGCCCCCCTGAAGCGCCCTCTACACAAACAACGGATGACAAAATCTCAACCCGACATGTAGTAAACATAAACCAGGGCCACCTTAATATTTGGGCTGGCGGATGTGGACGCCTAGCTCTATCGGCGACTGGCACCGGGCCTTTGGGAGACAATTAAAGTGTGTACGCCAGCTTGTATATTTTTATGTATCCATATATGGGGTTGGAATGCTGTCCCTATATGGGCCCGAATGCTTCCCGATAAAAATAGTTTGCTTTCCCCTCTTCTCTCTCTGCTCTCACATGAGCGGGTGGACGGTGACGTTACCCCTTGCGGAACTGCCAGCGGGCTCGTGACTGCATTTTCCTCACTGCGGGTTCTCATCTGGGCATAATTATACACATATAAATAACCCCGCACTCCATACAACCCTTTTGTTGTCGTCTATACGCGTCTCTCTCTTCCTCCGTCTGCGCGGATACATCTTTTCGACGAACTAAACACTTTTGACCGCGGGGGGGACCATCTTACACACTTTATACGAATTGAAACCACCCTCTAAATATAAAATCCTACGACTCCGCCCTCAACTTCACTGTGAATTGGTCCTCTGGATTGCTACACCAATCTACGGCTTTCTGCATCATAGCCCGAACGTACGCTTAATCGTGCCAATTGCGGAGTAATAGGTGGCCTCGTACTCAGCAAGGGCTCATTTTTATTGCTTAATCAGTGGCGGGCTTACAGGTCTAACTACTGAACTGAAATGGATCTCTCTTTACACATGCACGCTTATGGTAGTCTCCTGGGCAATTCTTTGGGGCACGTATACAACTCTTCGCATCCTAATGGACGACTGTCATGATTGGGGGTTTCGTGAAACCACCTTCCGTTTTGCTTCATTCTCTCCTTATATTCGCCTGTGCGTCACTCTTTTTCAGAACGGTCAAAACCACGGATCCTCGACCGAATGTCCTTCACCTATTACACAAGAGCCTGGTTCTATATCTACCTCTTCGCCTACCTTTTCCCGACTCTGGGACCGAAATAACCAGCAACCCTAAACCCCCCAATAACCGATGTATTCTTTGCTAGCATCTCGTCATCCAAAACTGGGGGTCTGCCTGTATTCATCTATCTGCATTTCCTTCTCAACTCAACACGAGATGCTTCGCCCTAGCATGCTTTTGCTCTACGCACCTCTACCTACTGATGGGCCACCGTGACACCTAATATATGGCAGCGCTCATCTTATTCTACCTCTACCTATCCCTACAGACATGAAACACTCTAATGATTTTTCCAACTTTATACATGCCCGTCTCTGCGTGCTTCTACCTATGACGAAATTTGGTAATCACTCGAAGGCCATGTGTGGCCTAGGCTCTCACCATGCGAGCATAACTTTACAAGACCCTCGCCCTACTCTCACACATTTCTCTGCCCATCTGCCTACCTGCCTACATTGATCCATCCATCCCACCCTACAAATAACTAGCTCTTTATCTGCATTCAGCTGCGTTATCATCTTGTCGGTGGCTCAATCAATAGCCTATGGGCCTCGGCGTGCCAACATTCTAGAGWACCTGCATATCTCTTCGTCTCTATAAGGTCTATCCTTCTCCTATCCACCAGACAACTGTTATCTCCTCTGCCCTATATATTGTTACTCACCTGCGAACAACGGCCCTTGACTACGAGGGATCGACTGTTCGGTTAAGTGATAGCGGGGCCTTGCCTTTTTCTGCGATAACAAATATATATAAACCTACACACCTTTCTGGGCTAAAAACCAAACCCGACTTAACACAACTACACAAACCTCTCTACACGCTTTTTGGTCGGCTCTACCCGTTCGTAGACACTATCACTCTTGAAAATTCTCCCTACCTGCCTTG
		</sequence>
		<sequence>
			<taxon idref="Lrob"/>
			?????????????????????????TGAAGMCTGCAGTTTTCWCTAAGGATTCCTGCTACCTGCCTCCTCTTCGCTACCCAGCCACTTGCATATTCAAAGGCAGTTTAGACTCTGAAAAGCAACAATACATTATCCATGGGGGGAAAACACCAAACAATGAGCTTTCCGATAAGATTTATGTCATGTCTGTTGTGTGCAAGAACAACAAGAAAGTTACTTTTTGTTGTACTGAGAAAGACTTGGTGGGAGACGTCCCTGAAGCCAGATATGGTCATACCATTGATGTGGTGCACAGTCGAGGGAAGAGCATGGGTGTTGTCTTTGGAGGGCGATCATACATACCTTCTGCCCAAAGAACCACAGAAAAATGGAATAGTGTCGCTGACTGCCTGCCCCACATTTTCTTGGTGGATTTTGAATTTGGGTGCTCTACATCATACATTCTTCCAGAACTTCAGGATGGACTATCTTTTCATGTCTCCATTGCCAGAAATGATACCGTTTATATTTTAGGAGGGCATTCACTTGCCAATAACATCCGCCCTGCCAACCTATACAGAATAAAGGTTGATCTCCCCCTGGGTGCCCCCGCTGTGAATTGCACGGTTTTGCCAGGAGGAATCTCTGTCTCCAGTGCAATCCTGACTCAAACAAACAGTGATGAATTTGTTATTGTGGGTGGCTATCAGCTAGAAAATCAGAAAAGAATGGTCTGCAATGTCATCTCTCTTGAGGGCAACGAGATAGAAATTCGTGAGATGGAGACCCCAGATTGGACCCCAGACATTAAGCACAGCAAGATATGGTTTGGAAGCAACATGGGAAATGGAGCTGTTTTCCTTGGCATACCAGGAGACAATAAACAGGCTGCTGCAGAAACATTCTATTTCTACATGCTGAAATGTGCTGAAGACGATGCAAATGAAGAACAGAAAACATTCACAAATAGTCAGACATCAACGGAAGACCCAGKGGATTCCACTCCCTTTGAAGACTCAGAAGAATTCTGCTTCAGTGCAGAGGCAAATAATTTTGATGGTGATGATGAATTTGACACCTATAATGAAGATGATGAGGAAGATGAGTCTGTCACTGGCTACTGGATTACTTGCTGCTCTACCTGTGATGTGGATATCAACACGTGGGTACCATTTTACTCAACTGAGCTAAACAAACCCGCCATGATCTATTGCTCTCATGGAGATGGGCACTGGGTCCACGCCCAATGCATGGACCTGGCAGAACGCACACTCATCCAACTGTCAGAAGGAAGCAGCAAGTATTACTGCAATGAGCATGTGAAGATAGCAAGAGCATTGCAGACCCCAAAACGAACTCTACCCTTAAAAAGGCCTCCACTGTCAAACTTGCATGTGGAGCCACGTGGCACGAGTACTCGTGCCGGCTCATTACAGCATGAGAACAGCAGTTTACTACTCACTAAAGACAAGATGAATGTAGAAACAACCGAATTCTGTAATAAAAGCAAGCAGCCTGGCTTAGCAAGGAGCCAGCAGAGCAGATGGGCTGAGAGTAAAGAAACATGTAATGATAGGCAGACACCCAGCACAGAGAAAAGGGTAGTTCTGA---ATGATGATCCTCAGAATGAGAGAAAAGAATCTCCGTCCTCTGACCATCCTAGAGATTCCCAAGATGTTCCTTGGATAACACGGAATAGTAGCATACAGAAAGTTAATGAGTGGTTTTCCAGACGTGATGAAATACTAACTTCCGATGGCTCCCATGATGGGATGCCTGAGTCAAACATGGAAGTAGCTGATGCAGTAGAAGTTCCAAATGAAGTAGATGGATATCCTGGTTCTCCAGAGAAAGCAGCCTCACTGGCCAGTGAGCCTCATGGTGCTTTAATATGTGAAAGTGAAAGAGTCCACTCCAAACCAGTAGAAAGTAAT---------ATTGAAGATAAAATATTTGGGAAAACCTATCGGAGGAAGGCAAGCCTCCCAAACTTGAGCCACATAACTGAAAATTTAACTATAGGAGCATCTGCTCCAGAATCTCAGATGACACAAGAGCGGCCCTTCACAAATAAACTAAAGCGTAAAAGGAGAACTACACCGGGCCTTCATCCAGAGGATTTTATCAAGAAAGTAGATTTGACAGTTATTCAAAAGACTCCTGAAAAGATAATTGAGGAAACTGACCAAGTAGAACAGAATGGTCGTGTGATGAATATTACTAATAATGGTCATGGGAATGAAACAAAAGGTAATTATGTTCAAGATGAGAAAAAGTCCAACCCAACAGAACCGCTGGAAAAAGAATCTGCTTTCAGAGCTAAAGCTGAACCTATAAGCAGCAGCATAAGCAACATGGAACTGGAATTAAATATCCATAGTTCAAAAGCACCCAAGAAGACTAAGCTGAGGAAGAAGACCACTACCAAGCATATTTATGCACTCGAACTTGTAGTCAGTAAAAATCCAAGCCCACCTACTCATACTGAACTACAGATTGATAGTTGTTCTAGCAGTGAAGAGGCAAAGAAAAAAAATTCTGAGCAAATACCAGTCAGACAGAGCAAAAAGCTTCTACGCATGGAAGGTAAAGAACCTGCAACTGGAGCCAACAAGAGTAACAAGTCAAATGAACAAATAAATAAAAGACTTGCCAATGATGCTTTTCCAGAACTAAATTTAACAAACATATCTGGTGTTTTTACTACTGGTTCAGGTTCTACTAAACTTAAAGAATTTGTTGATTCTAACCTTCAAAGGGAAGAAATAGAAGAGAACCTAGGAACAATTCAAGTGTCTAATAGCACCAAAGACCTCAAAGATCTGATATTCAGTGGAGGAAGAAGTTTGCAAACTGACAGATCTATGGAGAGTACCAATATTTTATTGGTACCTGAAACTGACTATGACACTCAGGATAGTGTCTCCCTGCTGGCACCTGACACCCCAGGGAAGGCAAAAACAGCACCAAATCAATGTGTGGGTGGGTGTGCAGGAATTGGAAACCCAAAGGAACTTATCCATGATTGTTCT------------AATGACACAGAGGGCGTTAAGGATCTCTTGAGATGTGAAGTT---------CAGGAGACAAGCATAGAAATGGAAGAGAGTGAACTTGATACACAGTATTTACAGAATACGTTTAAGGTTTCAAAGCGTCAGTCATTTGCTCTGTGTTCAAATCCAGGAAACCCAGAAAAGGAATATGCAACCGTCTATTCCCACTCCAGGTCCACAAGGAAACAAAGTCCAAAAGTTACTCCTGAATGTGGACACAAAGAAGAAAATCAGGGAGAGAAGGAATCTAATATGGAGCATGTACAGCCACCTCACACAACGGCAGGCTTTCTTGAGGTTTGTGAGAAAGACAAAAATCCAGGAGAGTATGCCAAATATAGTATGAAAGGAATCTCTAGGCCTTGTCAGTCATCTCAGTTCAGAGGCAATAAAACTAAACTCACTATTGAAAATAAATACGGAATTTCACAAAATCCGTATCATATACCATCCATTTCTCCTGTCAGGTCGTCTGTTAAAACTATAAGTAAGGATAACCTGTCAGAGGGAAAGTTTGAGGAACATTCAGTGTCACCTACAAGAGCAATGGAAAATGAGAACATCATTCAAAGTACAGTGGGCACAATCAGCCAGAATAAAACTAGAGAAAGTACTGTTAAAGAAGGCAGCTCAAGCAGCACAAATGAAGTAGGCTCC---------------------AGTGGTGAAAATATTCAAGCAGAACCAGGCAGAAACAGAGGATCAAAATTAAGTGCTATTCTCAGATTAGGTCTCATGCAACCTGAAGTCTATAAGCCAAGTCTTCCTCTAAGTAATTGTAAAGACCCTGAAATAAAAAGGCAAGAAGT---TGGAGGAGTAGTGCAGGCTGTTAATGCAGATTTCTCTCCGTGTCAAATTTTAGATAACCTAGAACAACCTCTGGGAAGTAGTTCTGCTTCTCAGGTTTATTCTGAGACCCCAGACGACCTGTTAAATGATGACAAGGTAAAGGAGAATAAC---GACTTTGCTGGAAGTGGCATTAAGGAAAGATCTGTTGTTTTTAGCAAAAGTGTTCCAAAAGAA---CTCAGAAGGAGCCCCAGTCCCTTAGCCCACACGCGTTTGGCTCAGGGGCGCCAGAGAAGGGCCCGGAAGCTAGAGTCCTCAGAAGAG???TACATGGAGGACACCCCGGAGCCTCCACTGCATGACTTCTACTGCAGCAAGCTGCTGGACCTGGTCTTCCTGCTGGACGGCTCCTCCAAGCTGTCTGAGGCCGAGTTCGAAGTACTGAAGGTCTTCGTGGTGGGCATGATGGAGCGCCTGCACATCTCCCAGAAGCGGATCCGCGTGGCCCTGGTGGAGTACCACGAGGGCTCCCACGCCTACCTCCAGCTCCGGGACCGGAAGCGGCCTTCTGAGCTGCGGCGCATTGCCAGCCAGGTGAAGTATGCGGGCAGCATGGTGGCCTCTACCACCGAGGTCCTCAAGTACACGCTCTTCCAAATCTTCAGCAAGATTGACCGCCCCGAGGCCTCCCGAGTTGCCCTGCTCCTGACGGCCAGCCAGGAGCCCCTGAGGTTGGCCCGGAACTTGGTCCGTTATGTCCAAGGCCTGAAGAAGAAGAAGGTCATCGTGGTCCCAGTGGGCGTTGGGCCACATGTGAACCTCAGGCAGATTCACCTCATTGAGAAGCAGGCCCCTGAGAACAAAGCCTTTGTGCTCAGCAGTGTGGACGAGCTAGAGCAGCGAAGGGATGAGATTATCAGCTACCTCTGTGACCTTGCTCTCGAAGTGCCGGTACCTACGCAGCCCCTGCCTGTGGCGCAAGTCACTGCGGGTCTGGAGCACCTGGGGACTTCATCCCTGGGGCCCAAGAGGAACTCCATGGTTCTGGATGTGGTGTTTGTTCTGGAAGGGTCGGACCAAATTGGTGAGACCAACTTCAACAGGAGCAGGGAGTTCATGGAGGAGGTGATCCAGCGTATGGATGTGGGCCAGGACGCCATCCACATCACAGTGCTGCAGTACTCATACACAGTGACCGTGGAGGCCTCCTTCCATGAGACCCAGTCCAAGGGGGATGTCCTGCAACGGGTGCACGAGATCCGCTACCAGGGTGGCAACAGCACCAACACGGGGCTGGCCCTGCAGTATGTGTCTGAGCACAGCTTCTT?GCC???????ATAGAAACTCCAGTACACAAACTGAGACAGCAAAACCACACAACATCAAAAGCTCACTCCCAAACTTCTGAACACAGATT-C-CATGGAAAGAAAGTTGT-GTC-TTTTGTGTTTGTCTCCTTTATGTATAGACAAGGTGTTACCCCAAACCACAGACTAACGTACTTCTACTTCACATATTGAA-T------TTTCTTGGCCAACCAAAAGTAA-CTATAAATCCAC-AAAAATTACCATTCCAG-TAAGG----CAGAGTGTAACCATT-GATG-AT-ACAACTTAAACATG-TTTGCTAT-AAAATACCATCACAAGTAAATGAGCTTTGGGTGAAAAACATTTATTTGATTGGGCAGAATGTCTGCAAGCCTTTTATGATTGTGTTTGTCCTTGTGGTAACTGTAACAGTGA??????GGGAAA??????CGCGTGGCCTCCCAGGCCTTTACATTCCATACGTTAAATTGGCAACGTACTGAAAATGTACATCTC?GTTTTAGATTTGCACACTGTCTCATA????GGAACGTGAAAGCTATTTCCATGCACGGTGGAAGCCAAATCACAC???????ATTGATAAACACGC??TTG?GTTTTGGCATTCTGCTCGCTTTCCAAT?GGACTCATGTAACCTGG?GGGGC?GG?G?C??GCGGGGCATGAAGTCACC?GTAAAAAACAGTGCCGGTTGCTGTGAGTCCAAGGTCCTTTCTCAC?????????????????????????????????????????????AAGAGAGACAAGG?CCTCCTTAAACCTAAGCGCCTTCTAGCTA??AACAAATGATTCAACCTCAATTTGGCATGCAATAAACATT??ACGCCCCAGACCAGGGCTCAGTTAAAGTGGCAGAGACCGGTAATTGCGTAAACCTTAAACCTTTACT?CCCAGAGGTTCAAGTCCTCTCTTTAACACT??AATG??????????????????????????????????????????????????????????????????????????????????????????????????????????????????????????????????????????????????????????????????????????????????????????????????????????????????????---???????????????????????????????????????????????????????????????????????????????????????????????????????????????????????????????????????????????????????????????????????????????????????????????????????????????????????????????????????????????????????????????????????????????????????????????????????????????????????????????????????????????????????????????????????????????????????????????????????????????????????????????????????????????????????????????????????????????????????????????????????????????????????????????????-?????????????????????????????????????????????????????????????????????????????????????????????????????????????????????????????????????????????????????????????????????????????????????????????????????????????????????????????????????????????????????????????????????????????????????????????????????????---???????????????????????????????????????????-????????????????????????????????????????????????????????????????-???????????????????????????????????????????????????????????????---??????????????????????????????????????????????????????????????????????????????????????????-??????????????????????????????????????????????????????????????????????????????????????????????????????????????????????--????????????????????????????????????????????????????????????????????????????????????????????????????????????????????-????????????????????????????????????????????????????????????????????????????????????????????????????????????????????????????????????????????????????????----???????????????????????????????????????????????????????????????????????????????????????????????????????????????????--?????????????????????????????????????????????????????????????????????????????????????????????????????????????????????????????????????????????????????????????????????????????????????????????????????????????????????????????????????????????????????????????????????????????????????-???--????????????????????????????????????????????????????????????????????????????????-???????????????????????????????????????????????????????????????????????????????????????????????????????????????????????????????????????????????????????????????????????????????????????????????------------?????????????????????????????????????????????????????????????????????????????????????????????????????????????????????????????????????????????????????????????????????????????????????????????????????????????????????????????????????????????????????????????????????????????????????????????????????????????????????????????????????????????????????????????????????????????????????????????????????????????????????????????????????????????????????????????????????????????????????????????????????ATACAAATCGAAACCACCCTCTAAATCTAAAGTCTTGTGACTCCACCCTCAACTTCTCTGTGAATTGGTCCTTTGGGTTGCTGCGTCAATTTACGGCTTTCTGCATCATAACGCGAACGCACGCTTAATCGTGCCAATTGCGGAGTAATAGGTGCTCTCGTACTCAGCAAGGGCTCATTTTTATTGCTTACTCAGTGGCGGGCTTATAGGTCTAACTAACGAACTGAAGTGGATCTCTCTTTACGTATGCACGCTTATGGTAGTTTCCTGGGCAATTCTTTGGGGCACGTATACAACTCTTCGCATCCTAATGGACGACTGTCATGATTGGGGGTTTCGTGAAAGCACCTACCGTTTTACTTCATTCTCTCCTTATGTGCGCCTGTATGTCACTCTTTCTCAGAACGGTCAAAACCACGGATCCTCGACCGAATATCCTTCACCTATAACATAAGAATCTGGTTCTATATCTACGCCTTCACCTGTCTTTTCCCGACTCTGGGACCGAAATAACCCGCAACCCTAAACCCCCCAATAACCGATGTATTCTTTGCTAGCATCTCGTCATCCAAAACTGGGGGTCTGCTTGTCTTCATCTATCTGCATGTCCATCTCAACTCAACACGAGATATTTCGCCCTAGCATGTTTTTGCTCTGTGCGTTTCTACCTACTGATGGGGCACCGTGACACCTAGTATATGGCAACGCTCGTCTTATTATATCTCTATCTATCCCTATAGATATGAAAAACTCTAATGATTTATATAACTCTACATATGTCCATCTCTGCGTGCTTTTACCTGTGACGAAATCTGGTAATCACTCGAAGGCCAAGTGTGGCCTAGGCTCTCACCATGCGAGCGTAACTTTACAAGACCCTCGCCCTACTCTCCCACATTTATATGCCCATCTGCCTGCCTGCCTACATTGGTCCCTCCATCCTACCCTCTAAATAACTGGGTCTTTCTCTGCATTCAGCTGCGTTAGCCTCTTGTCGGTGGCTCAATCAATAGCCTATGGGCCTCGGCGTGCCAACATTCTAGAGTACCTGCATATCTCTTCACCTTTATAGGGTCTATCCTCCACCTATACACCAGACAATTGCTATCTCCTCTGCCCTACATATTGTTATTCACCTGCGAACAACGGCCCTTGACTACGAGGGATCGACTGTTCGGTTAAGTGATAGCGGGGCCTTGCCTTTTTCTGCGATAGCAAATATATATAAGCCTACACACCTTTCTGGGMWGAAAACCACATCCGACTTAATACAATTGCGTAAACCTTBCTACATTCTTCTTGATCGGCTCTACCCGTTCGTAGACACTATCACTCTTGAAMATTCTCCCTACCTGCCT??
		</sequence>
		<sequence>
			<taxon idref="Rpum"/>
			GATGTAAAGCAAAACCATCTCAAACTGAAGCCTGCAGTTTTCTCTAAGGATTCCTGCTACCTGCCTCCTCTTCGCTACCCAGCCACTTGCACATTCAAAGGCAGTTTAGAGTCTGAAAAGCAACAATACATTATCCATGGGGGGAAAACACCAAACAATGAGCTTTCCGATAAGATTTATGTCATGTCTGTTGTGTGCAAGAACAACAAGAAAGTTACTTTTTGCTGTACTGAGAAAGACTTGGTAGGAGACATCCCTGAAGCCAGATATGGTCATACCATTGATGTGGTGTACAGTCGAGGGAAGAGCATGGGTGTTGTCTTTGGAGGGCGATCGTACATACCTTCTGCCCAAAGAACCACAGAAAAATGGAATAGTGTAGCTGACTGCCTGCCCCAGGTATTCTTGGTGGATTTTGAATTTGGGTGCTCTACATCATACATTCTTCCAGAACTTCAGGATGGGCTATCTTTTCATGTCTCCATTGCCAGAAATGACACCGTGTATATTTTAGGAGGGCATTCACTTGCCAATAATATCCGCCCTGCCAACCTATACAGAATAAGGGTTGATCTTCCCCTGGGTAGCCCCGCTGTGAATTGCACAGTTTTGCCAGGAGGAATCTCTGTCTCCAGTGCAATCCTGACTCAAACGAACAGTGATGAATTTGTTATTGTGGGTGGCTATCAGCTTGAGAATCAGAAAAGAATGGTTTGCAACGTCATCTCTCTTGAGGGCAACAAGATAGAAATTCGTGAGATGGAGACCCCAGACTGGACCCCAGACATTAAGCACAGCAAGCTATGGTTTGGAAGCAACATGGGAAATGGAGCTGTTTTCCTTGGCATACCAGGAGACAATAAACAGGCTGCTTCAGAAACGTTCTATTTCTACATGCTGAAATGTGCTGAAGACGATGTGAACGAAGAACAGAAAACATTCACAAATAGTCAGACATCAACAGAAGACCCAGGGGATTCCACTCCCTTTGAAGACTCAGAAGAATTTTGCTTTAGTGCAGAAGCAAATAATTTTGATGGTGATGATGAATTTGACACTTACAACGAAGAAGATGAGGAAGATGAGTCTGTTACCGGCTACTGGATTACTTGCTGCTCTACCTGTGATGTGGATATCAATACATGGGTACCCTTTTATTCAACTGAGCTGAACAAACCTGCCATGATCTATTGCTCTCATGGAGATGGGCACTGGGTCCATGCCCAGTGCATGGATCTGGCAGAACGCACACTCATCCAGCTGTCAGAAGGAAGCAGCAAGTATTACTGCAATGAGCATGTGAAGATAGCAAGAGCACTGCAGACCCCAAAACGGACTCTACCCTTAAAAAGGCCTCCACTG?????????????????????????????????????????????????????????????????????????????????????????????????????????????????????????????????????????????????????????????????????????????????????????????????????????????????????????????????????????????????????????????????????????????????????????????????????????????????????????????????????????????????????????????????????????????????????????????????????????????????????????????????????????????????????????????????????????????????????????????????????????????????????????????????????????????????????????????????????????????????????????????????????????????????????????????????????????????????????????????????????????????????????????????????????????????????????????????????????????????????????????????????????????????????????????????????????????????????????????????????????????????????????????????????????????????????????????????????????????????????????????????????????????????????????????????????????????????????????????????????????????????????????????????????????????????????????????????????????????????????????????????????????????????????????????????????????????????????????????????????????????????????????????????????????????????????????????????????????????????????????????????????????????????????????????????????????????????????????????????????????????????????????????????????????????????????????????????????????????????????????????????????????????????????????????????????????????????????????????????????????????????????????????????????????????????????????????????????????????????????????????????????????????????????????????????????????????????????????????????????????????????????????????????????????????????????????????????????????????????????????????????????????????????????????????????????????????????????????????????????????????????????????????????????????????????????????????????????????????????????????????????????????????????????????????????????????????????????????????????????????????????????????????????????????????????????????????????????????????????????????????????????????????????????????????????????????????????????????????????????????????????????????????????????????????????????????????????????????????????????????????????????????????????????????????????????????????????????????????????????????????????????????????????????????????????????????????????????????????????????????????????????????????????????????????????????????????????????????????????????????????????????????????????????????????????????????????????????????????????????????????????????????????????????????????????????????????????????????????????????????????????????????????????????????????????????????????????????????????????????????????????????????????????????????????????????????????????????????????????????????????????????????????????????????????????????????????????????????????????????????????????????????????????????????????????????????????????????????????????????????????????????????????????????????????????????????????????????????????????????????????????????????????????????????????????????????????????????????????????????????????????????????????????????????????????????????????????????????????????????????????????????????????????????????????????????????????????????????????????????????????????????????????????????????????????????????????????????????????????????????????????????????????????????????????????????????????????????????????????????????????????????????????????????????????????????????????????????????????????????????????????????????????????????????????????????????????????????????????????????????????????????????????????????????????????????????????????????????????????????????????????????????????????????????????????????????????????????????????????????????????????????????????????????????????????????????????????????????????????????????????????????????????????????????????????????????????????????????????????????????????????????????????????????????????????????????????????????????????????????????????????????????????????????????????????????????????????????????????????????????????????????????????????????????????????????????????????????????????????????????????????????????????????????????????????????????????????????????????????????????????????????????????????????????????????????????????????????????????????????????????????????????????????????????????????????????????????????????????????????????????????????????????????????????????????????????????????????????????????????????????????????????????????????????????????????????????????????????????????????????????????????????????????????????????????????????????????????????????????????????????????????????????????????????????????????????????????????????????????????????????????????????????????????????????????????????????????????????????????????????????????????????????????????????????????????????????????????????????????????????????????CAAAGGTTTGGTCCCAGCCTTTCTATTGGCTGCTAGCAAAACTACACATGCAAGTATCCGCCCACCAGTGAGGATGCCCTATTAACTTAGATGAAGAGGAGCAGATATCAGGCACACCCTA-TGTAGCTCAAGACGTCTTGCTCAACCACACCCCCACGGGAAACAGCAGTGATAAAAATTAAGCGATGAACGAAAGTTTGACTAAGTTATGCTTGCTAAGGGTTGGTAAATCTCGTGCCAGCCACCGCGGTCATACGATTAACCCCAGTCAATAAACATACGGCGTAAAGCGTGTTTAAAAAAAAATCAAATCTTAGCTACGCTGTAAAAAGCCCCAGCTACTGTAAGCTCTAATGCGAAAGTAATTTTAAAA-TTTTGAACACACGATAGCTAGGACCCAAACTGGGATTAGATACCCCACTATACCTAGCCTTAAACCCAAAGAGTCAGCCCAACAAGACTCTTCGCCAGAGTACTACTAGCCAAAGCTTAAAACTCAAAGGACTTGGCGGTGCTTTATATCCTCCTAGAGGAGCCTGTTCTATAATCGATACACCCCGATAAACCTCACCAACTCTTGCCAATACAGCCTATATACCGCCATCTTCAGCAAACCCTGAAAAGGAGTCATAGTAAGCCTAATCACAATAAGTAAAAACGTTAGGTCAAGGTGTAGCCCATGAGTTGGAAAGAAATGGGCTACATTCTCTAGTCGAAAACTTCTATGAAAACTAGAAGTCAAAGGTGGATTTAGCAGTAAGCTAAGAATAGAGTGCTTAGTTGAACAAGGCCATGAAGCACGCACACACCGCCCGTCACCCTCCTCAATTATACAACAGCAACACAAAACTACTAGAGGAGATAAGTCGTAACAAGGTAAGCGTACTGGAAAGTGCGCTTGGATAATTCAAAGCATAGCTTAAAGCACCTAGCTTACACCTAGAAGATGTCACATGACTGCCTTGAGCTGTACCTAGCCCTAAAACAAAACATTTACCATACTAAAGTATAGGAGATAGAAATATAACCCCGGAGCAATAGAGATAGTACCGCAAGGGAATGATGAAAGAAAAT-ACTAAAGCAATAAATAGCAAAGATTACACCTTGTACCTTTGGCATAATGATTTAACTAGACACATATTAGCAAAGAGAACTTAAGTTAATCCCCCCGAAACCAGACGAGCTACTTGTAGACAGCCTTA--TAGGGCAAACTCGTCTATGTGGCAAAATAGTGAGATGATCTACAAATAGAGGTGATAAGCCTATCGAGCCTGGTGATAGCTGGTTGTCCAATAAAAGAATCTAAGTTCTGATTTAAGCCTACCTTCCTACTGTAGACTTAAAACATAGTCTAAGGGAGGACAGTTCCTTAGACAAAGGATACAACCTTTACTAGAGAGTAAGTGTAAAAAA-TAAACCATAGTTGGCCTAAAAGCAGCCATCAATAAAGAAAGCGTTCAAGCTCAACAAACTATATAGCTTAATTCCAAAATTTAACCAACTCCTAATATTTTATTGGACTATTCCAT-AACTATATGGAAGAAATACTGTTAATACGAGTAACAAGAATACTATTCTCCCGGCACAAGTATATATCAGAACGAATAATCACTGATAGTTAACGTATGCCAAGCAAACT-AATAACAAGACCCTTACCACGTTAATCCAACACAGGAGTGCC-CCAGGGAAAGATTAAAAGGAGTAAAAGGAACTCGGCAAACACAAACCCCGCCTGTTTACCAAAAACATCACCTCTAGCATACCCAGTATTAGAGGCACTGCCTGCCCAGTGACATAT--GTTTAACGGCCGCGGTATCCTGACCGTGCAAAGGTAGCATAATCACTTGTTCTTTAAATAAGGACTTGTATGAATGGCCACACGAGGGTTTAACTGTCTCTTACTCCCAATCAGTGAAACTGACCTTCCCGTGAAGAGGCGGGGATATTATAATAAGACGAGAAGACCCTATGGAGCTTTAATTAAGCAGTCCAACAGTAAAATATGGACTGACAATTTCGGTTGGGGTGACCTCGGAGCACAAAAAACCCTCCGAGTAAGACCAGCTAGTCCAAGCCACATAATTCATTGATCCAACGATCAACGGAACAAGTTACCCTAGGGATAACAGCGCAATCCTATTCAAGAGTTCCTATCGACAAT-AGGGTTTACGACCTCGATGTTGGATCAGGACATCCTAATGGTGCAGTCGCTATTAATGGTTCGTTTGTTCAACGATTAAAGTCCTACGTGATCTGAGTTCAGACCGGAGTAATCCAGGTCGGTTTCTATCTATTATATGCCTCCCCCAGTACGAAAGGACAAGGGAGACAGGGCCTCCTTACAGTGCCCTC-AACTTAAC---AGATGATTTAATCTCAATCTGA-AAATATTATAAATAGACCAGGGCTACTTTATTTTTTGGGCTGGCGGATGTGGACGCTTAGCTCTATCGGCGATTGGCACCGGGCTTCTGGGAGACAATTAAAGTATGTACGCCAGCTTGTATATTTTTATGTATCCATATATGGGGTTGGAATGTTGTCCCTATATGGGCCCGAATGCTTCCCGATAAAAATAGTTTGCTTTCCCCTCTTCTCTCTTTGCTCTCACGTGAGCGGGTGGACGGTGACGTTACCCCCTGCGGAACTGCCAGCGGGCTCGTGACTGCATTTTCCTCACTGCGGGTTCTCATCTGGGCATAATTATACACATATAAATAACCCCGCCTTCCATACAACCCTTTTGTTGTCGTTTATACGCGTTTCTCTCTTCCTCCGTCTGCGCGGATACATCTCTACGACGAACTAAACACTTTTGACCGCGGGGGGGACCATCTTACACATTTTATACAAATCGAAACCACCCTCTAAATATAAAGTCTTGTGACTCCGCCCTCAGCTTCACTGTGAATTGGTCCTCTGGGTTGTTGCGTCAATTTACGGTTTTCTGCATCATAACTCGAACGCACGCTTAATCGTACCAATTGCGGAGTAATAGGTGCTATCGTACTCAGCAAGGGCTCATTTTTATTGCTTACTCAGTGGCGGGCTTATAGGTCTAACTATCGAACTGAAGTGGATATCTCTTTGCGTATGCACGCTTATGGTAGTTTCCTGGGCAATTCTTTGGGGCACGTATACAACTCTTCGCATCCTAATGGACGACTGTCATGATTGGGGGTTTCGTGAAAGCACCTACCGTTTTGCTTCATTTTCTCCTTATGTGCGCTTGTATGTCACTCTTTCTCAGAACGGTCAAAACCACGGATCCTCGATCGAATATCCTTCACCTATAACATAAGAATTTGGTTCTATATCTACGCTTTCGGCTGTTTTTTCCCGACTCTGGGACCGAAATAACCCGCAACCTTATACCCCCCAATATACGATGTATTCTTTGCTAGCATCTCGTCATCCAAAACTGGGGGTCTGCTTGTATTCATCTATCTGGGTATCCATCTCAACTCAACACGAGATATTTCGCCCTAGCATGTTTTTGCTCTACGCGTCTCTACTTACTGATGGGGCACCGTGACACCTTATATATGGCAACGCTCATCTTATTCTATATCTGTCTATCCATACAGCTACGAAATACTCTAATG??????????????????????????????????????????????????????????????????????????????????????????????????????????????????????????????????????????????????????????????????????????????????????????????????????????????????????????????????????????????????????????????????????????????????????????????????????????????????????????????????????????????????????????????????????????????????????????????????????????????????????????????????????????????????????????????????????????????????????????????????????????????????????????????????????????????????????????????????????????????????????????????????????????????????????????
		</sequence>
		<sequence>
			<taxon idref="Cbre"/>
			GATGTAAAGCACAACCATCTCAAACTGAAGCCTGCAGTTTTCTCTAAGGATTCCTGCTACCTGCCTCCTCTTCGCTACCCAGCCACTTGCACATACAAAGGCAGTTTAGAGTCTGAAAAGCAACAATACATTATCCATGGGGGGAAAACTCCAAACAATGAGCTTTCTGATAAGATTTATGTCATGTCTGTGGTGTGCAAGAACAACAAGAAAGTTACTTTTTGCTGTACTGAGAAAGACTTGGTGGGAGACGTCCCTGAAGCCAGATACGGTCATACCATTGATGTGGTGTACAGTCGAGGGAAGAGCATGGGTGTTGTCTTCGGAGGACGATCATACATACCTTCTGCCCAAAGAACCACGGAAAAATGGAATAGTGTAGCTGACTGCTTGCCCCACATTTTCTTGGTGGATTTTGAATTTGGGTGCTCTACATCATACATTCTTCCAGAACTTCAGGATGGGCTATCTTTTCATGTCTCCATTGCCAGAAATGATACCATTTATATTTTAGGAGGGCATTCACTTGCCAATAACATCCGCCCTGCCAACCTATACAGAATAAGGGTTGATCTTCCCCTGGGTAGCCCCGCTGTGAATTGCACAGTTTTGCCAGGAGGAATCTCTGTCTCCAGTGCTATCCTGACTCAAACAAACAGTGATGAATTTGTTATTGTGGGTGGCTATCAGCTTGAAAATCAGAAAAGAATGGTCTGCAACGTCATCTCTCTTGAGGGAAACAAGATAGAAATTCGTGAGATGGAGACCCCAGATTGGACCCCAGACATTAAACACAGCAAGATATGGTTTGGAAGCAACATGGGAAATGGAGCTGTTTTCCTTGGCATACCAGGAGACAACAAACAGGCGGCTTCAGAAACGTTCTATTTCTACATGCTGAAATGCGCTGAAGACGATGCGAATGAAGAACAAAAAACATTCACAAATAGTCAGACATCAACAGAAGACCCAGGGGATTCCACTCCCTTTGAAGATTCAGAAGAATTTTGCTTCAGTGCAGAAGCAAATAATTTTGATGGTGACGATGAATTTGACACTTATAACGAAGATGATGAGGAAGATGAGTCTGTCACCGGCTACTGGATTACTTGCTGCTCTGCCTGTGATGTGGATATCAACACGTGGGTACCATTTTATTCAACCGAGCTGAACAAGCCTGCCATGATCTACTGCTCTCACGGAGATGGGCACTGGGTCCACGCCCAGTGCATGGATCTGGCAGAACGCACACTCCTCCAGCTGTCAGAAGGAAGCAGCAAGTATTACTGCAATGAGCATGTGAAGATAGCAAGAGCATTGCAGACCCCAAAACGAACTCTGCCCTTAAAAAGGCCTCCACTG???????????????????????????????????????????????????????????????????????????????????????????????????????????????????????????????????????????????????????????????????????????????????????????????????????????????????????????????????????????????????????????????????????????????????????????????????????????????????????????????????????????????????????????????????????????????????????????????????????????????????????????????????????????????????????????????????????????????????????????????????????????????????????????????????????????????????????????????????????????????????????????????????????????????????????????????????????????????????????????????????????????????????????????????????????????????????????????????????????????????????????????????????????????????????????????????????????????????????????????????????????????????????????????????????????????????????????????????????????????????????????????????????????????????????????????????????????????????????????????????????????????????????????????????????????????????????????????????????????????????????????????????????????????????????????????????????????????????????????????????????????????????????????????????????????????????????????????????????????????????????????????????????????????????????????????????????????????????????????????????????????????????????????????????????????????????????????????????????????????????????????????????????????????????????????????????????????????????????????????????????????????????????????????????????????????????????????????????????????????????????????????????????????????????????????????????????????????????????????????????????????????????????????????????????????????????????????????????????????????????????????????????????????????????????????????????????????????????????????????????????????????????????????????????????????????????????????????????????????????????????????????????????????????????????????????????????????????????????????????????????????????????????????????????????????????????????????????????????????????????????????????????????????????????????????????????????????????????????????????????????????????????????????????????????????????????????????????????????????????????????????????????????????????????????????????????????????????????????????????????????????????????????????????????????????????????????????????????????????????????????????????????????????????????????????????????????????????????????????????????????????????????????????????????????????????????????????????????????????????????????????????????????????????????????????????????????????????????????????????????????????????????????????????????????????????????????????????????????????????????????????????????????????????????????????????????????????????????????????????????????????????????????????????????????????????????????????????????????????????????????????????????????????????????????CCGTACGTGGAGGACACTTCGGAGCCGCCACTGCAYGACTTCYACTGCAGCAAGCTGCTGGACCTGGTCTTCCTSCTGGACGGCTCCTCCAAGCTGTCYGAGGCYGAGTTCGADGTGCTSAAGGTCTTTGTGGTGGGCATGATGGAGCGCCTGCACATCTCCCAGAAGCGSATCCGCGTGGCCCTGGTGGAGTACCACGAGGGCTCCCATGCCTACCTCCAGCTCCGGGACCGGAAGCGGCCCTCCGAGCTGCGGCGCATCGCCAGCCAGGTGAARTATGCGGGCAGCDCGGTGGCCTCCACCACTGARGTCCTCAAGTACACGCTMTTCCAAATCTTCAGCAAGATTGACCGCCCTGAGGCCTCCCGCGTTGCCCTGCTCCTGATGGCCAGCCAGGAGCCCCCGAGGYTGGCCCGGAACTTGGCCCGTTACGTCCAGGGCCTGAAGAAGAAGAAGGTCATCGTGGTCCCRGTGGGCATCGGGCCGCACGTGAACCTCAAGCAGATCCRCCTCATCGAGAAGCAGGCCCCYGAGAACAAGGCCTTTGTGCTCAGCAGTGTGGACGAGCTGGAGCAGCGAAGGGACGAGATCATCAGCTACCTCTGTGACCTTGCTCCCGAAGTGCCGGCSCCTACACCGCCCCCRCCTGTGGCGCAAGTCACTGTGGGTCCGGAGCACCTGGGGGCTTCGTCCCYGGGGCCCAAGAGGAACTCCATGRTTCTGGATGTGGTGTTTGTTCTGGAAGGGTCGGACCAAATTGGTGAGGCCAACTTCAACAGGAGCAGGGAGTTCATGGAGGAGGTGATCCAGCGGATGGACGTGGGCCAGGACGCCATCCACATCACGGTGCTGCAGTACTCGTACACGGTGACCGTGGAGGCCACCTTCCGCGAGACCCAGTCCAAGGGGGACGTCCTGCAGCGGGTGCGCGAGATCCGCTACCAGGGCGGCAACAGCACCAACACGGGGCTGGCCCTGCAGTA?GTGTACGAGCACAGC?T??????????????ATAGAAACTCCAG-ACACAAACTGAGGCAGCAAAACCACACAGCATCAAAAGCTCACTCCCACACTTCTGAGCACAGAGT-C-CATGGAAAGAAAGTCGT-GTC-TTTTGTGTTTGTCTCCTTTATGTATAGACAAGGTGTTACCCCAAACCACAGACTAACATACTTCTACTTCACATATTGAA-T------TTTTTTGGCCAGACAAAAGCAA-CTACAAATCCAC-AAAAATTACCATTCCAG-GAAGG----CAGAGTGTAACCATT-GATA-AT-ACAACTTAAACATG-TTTGCTAT-AAAATACCATCACAAGTAAATGAGCTT??????????????????????????????????????????????????????????????????????????????????????????????????????????????????????????????????????????????????????????????????????????????????????????????????????????????????????????????????????????????????????????????????????????????????????????????????????????????????????????????????????????????????????????????????????????????????????????????????????????????????????????????????????????????????????????????????????????????????????????????????????????????????????????????????????????????????????????????????????????????????????????????????????????????????????????????????????????????????????????????????????????????????????????????????????????????????????????????????????????????????????????????????????????????????????????????????????????????????????????????????????????????????????????????????????????????---???????????????????????????????????????????????????????????????????????????????????????????????????????????????????????????????????????????????????????????????????????????????????????????????????????????????????????????????????????????????????????????????????????????????????????????????????????????????????????????????????????????????????????????????????????????????????????????????????????????????????????????????????????????????????????????????????????????????????????????????????????????????????????????????????-?????????????????????????????????????????????????????????????????????????????????????????????????????????????????????????????????????????????????????????????????????????????????????????????????????????????????????????????????????????????????????????????????????????????????????????????????????????---???????????????????????????????????????????-????????????????????????????????????????????????????????????????????????????????????????????????????????????????????????????????---??????????????????????????????????????????????????????????????????????????????????????????-??????????????????????????????????????????????????????????????????????????????????????????????????????????????????????--????????????????????????????????????????????????????????????????????????????????????????????????????????????????????-????????????????????????????????????????????????????????????????????????????????????????????????????????????????????????????????????????????????????????----???????????????????????????????????????????????????????????????????????????????????????????????????????????????????--?????????????????????????????????????????????????????????????????????????????????????????????????????????????????????????????????????????????????????????????????????????????????????????????????????????????????????????????????????????????????????????????????????????????????????-???--????????????????????????????????????????????????????????????????????????????????-???????????????????????????????????????????????????????????????????????????????????????????????????????????????????????????????????????????????????????????????????????????????????????????????------------???????????????????????????????????????????????ACCTTACTCTTTGGGCTGGCGGATGTGGACGCCTAGCTCTATCGGCGACTGGCACCGGGCTTTTGGGAGACAATTAAAGTATGTACGCCAGCTTGTATATTTTTATGTATCCATATATGGGGTTGGAATGCTATCCCTATATGGGCCCGAATGCTTCCCGATAAAAATAGTTTGCTCTCCCCTCTTCTTTTTCTGCTCTCACGTGAGCGGGTGGACGGTGACGTTACCCCCTGCGGAACTGCCAGCGGGCTCGTGACTGCATTTTCCTCACTGCGGGTTCTCATCTGGGCATAATTATACACATATAAATAACCCCGCCTTCCATACAACCCCTTTGTTGTCGTCTATACGCGTCTCTCTCTTCCTCCGTCTGCGCGGATACATCTCTACGACGAACTAAACACTTTTGACCGCGGGGGGGACCATCTTACACACTTTATACAAATCGAAACCACCCTCTAAATGTAAAGTCTTGTGACTCCGCCCTCAGCTTCTCTGTGAATTGGTCCTTTGGGTTGCTGCGTCAATTTACGGTTTTCTGCATCATAACTCGAACGCACGCTTAATCGTACCAATTGCGGAGTAATAGGTGGTCTCGTACTCAGCAAGGGCTCATTTTTATTGCTTATTCAGTGGCGGGCTTATAGGTCTAACTATCGAACTGAAGTGGATCTCTCTTTGCGTATGCACGCTTATGGTAGTCTCCTGGGCAATTCTTTGGGGCACGTATACAACTCTTCGCATCCTAATGGACGACTGTCATGATTGGGGGTTTCGTGAAAGCACCTACCGTTTTGCTTCATTCTCTCCTTGTGTACGCCTGTATGTCACTCTTTTTCAGAACGGTCAAAACCACGGATCCTCGATCGAATATCCTTCACCTATAACATAAGAATCTGGTTTTGTATCTACGCCTTCACCTGTCTTTTCCCGACTCTGGGACCGAAATAACCCGCAACCCTAGACCCCCCAATAACCGATGTATTCTTTGCTAGCATCTCGTCATCCAAAACTGGGGGTCTGCCTGTCTTCATCTGTCTGCATGTCCATCTCAATTCAACACGAGATATTTCGCCCTAGCATGCTTTTGCTCTGTGCGTCTTTACCTACTGATGGGGCACCGTGACACCTAATATATGGCAATGCTCGTCTTATTCTATATCTGTCTATCCCTACAGATGTGAAACGCTTTAATG??????????????????????????????????????????????????????????????????????????????????????????????????????????????????????????????????????????????????????????????????????????????????????????????????????????????????????????????????????????????????????????????????????????????????????????????????????????????????????????????????????????????????????????????????????????????????????????????????????????????????????????????????????????????????????????????????????????????????????????????????????????????????????????????????????????????????????????????????????????????????????????????????????????????????????????
		</sequence>
		<sequence>
			<taxon idref="Ccas"/>
			????????????????ATCTCAA?CTGAAGCCTGCWGTTTTCKCTR?GGATTCCTGCTRCCTGCCTCCTCTTCGCTACCCAGCCACTTGCACATACAAAGGCAGTTTASAGTCTGAAAAGCAACAATACATTATCCATGGGGGGAAAACTCCMAABRRKGAGSWTWMTGATAAGATTTATGTCATGTCTGTGGTGTGCAAGAACAACAAGAAAGTTACTTTTTGCTGTACTGAGAAAGACTTGGTGGGAGACGTCCCTGAAGCCAGATATGGTCATACCATTGATGTGGTGTACAGTCGAGGGAAGAGCATGGGTGTTGTCTTCGGAGGGCGATCATACATACCTTCTGCCCAAAGAACCACGGAAAAATGGAATAGTGTAGCTGACTGCTTGCCCCACATTTTCTTGGTGGATTTTGAATTTGGGTGCTCTACATCATACATTCTTCCAGAACTTCAGGATGGGCTATCTTTTCATGTCTCCATTGCCAGAAATGATACCATTTATATTTTAGGAGGGCATTCACTTGCCAATAACATCCGCCCTGCCAACCTATACAGAATAAGGGTTGATCTTCCCCTGGGTAGCCCCGCTGTGAATTGCACAGTTTTGCCAGGAGGAATCTCTGTCTCCAGTGCAATCCTGACTCAAACAAACAGTGATGAATTTGTTATTGTGGGTGGCTATCAGCTTGAAAATCAGAAAAGAATGGTCTGCAACATCATCTCTCTTGAGGGAAACAAGATAGAAATTCGTGAGATGGAGACCCCAGATTGGACCCCAGACATTAAACACAGCAAGATATGGTTTGGAAGCAACATGGGAAATGGAGCTGTTTTCCTTGGCATACCAGGAGACAACAAACAGGCGGCTTCAGAAACGTTCTATTTCTACATGCTGAAATGTGCTGAAGACGATGCGAATGAAGAACAGAAAACATTCACAAATAGTCAGACTTCAACAGAAGACCCAG?GGATTCCACTCCCTTTGAAGACTCAGAAGAATTTTGCTTCAGTGCAGAAGCAAATAATTTTGATGGTGACGATGAATTTGACACTTATAACGAAGATGATGAGGAAGATGAGTCTGTCACCGGCTACTGGATTACTTGCTGCTCTGCCTGTGATGTGGATATCAACACGTGGGTACCATTTTATTCAACTGAGCTGAACAAGCCTGCCATGATCTATTGCTCTCATGGAGATGGGCACTGGGTCCATGCCCAGTGCATGGATCTGGCAGAACGCACACTCCTCCAGCTGTCAGAAGGAAGCAGCAAGTATTACTGCAACGAGCATGTGAAGATAGCAAGAGCACTGCAGACCCCAAAACGAACTCTGCCCTTAAAAAGGCCTCCACTG?????????????????????????????????????????????????????????????????????????????????????????????????????????????????????????????????????????????????????????????????????????????????????????????????????????????????????????????????????????????????????????????????????????????????????????????????????????????????????????????????????????????????????????????????????????????????????????????????????CGGGAGGCCTGCGTCAAACATGGAAGTAGCTGATGCAGCAGAATTTCCGAATGAMGTAGATGGATACCCTGGTTCTCCAGAGAAAATAGCCTCAGTGGCCAGTGAGCCTCATGGTGCTTTAATATGTGAACGTGAWAGAGTGCACTCCAAACCAGTAGAAAGTAAT---------ATCGAAGATAAAATATTTGGGAAAACCTATCGGAGGAAGGCAAGCCTCCCTAACTTGAGCCACGTWCCTGACAGTCGGACTGTGGGAGCATCTGCTTCGGAACCTCAGATGACACAAGAGCGGCCCTTCACAAATAAGCTAAAGCGTAAAAGGAGAACCGCACCAGGCCTTCTTCCAGAGGATTTTATCAAGAAAGTAGATTTGACGGTTGTTCGAAAGACTCCGGAAAAGATCATTGAGGGAACTGACCAAATAGAACAGAATGGTCATGTGATGAATATTGCTAATAATGGTCACGGGGATGAAACAAAAGGTGATTGTGTTCAGAATGAGCAAAATTCTAACCCAGCCCAACCHCTGGAAAAAGAATCTGCTTTCAAAA?????????????????????????????????????????????????????????????????????????????????????????????????????????????????????????????????????????????????????????????????????????????????????????????????????????????????????????????????????????????????????????????????????????????????????????????????????????????????????????????????????????????????????????????????????????????????????????????????????????????????????????????????????????????????????????????????????????????????????????????????????????????????????????????????????????????????????????????????????????????????????????????????????????????????????????????????????????????????????????????????????????????????????????????????????????????????????????????????????????????????????????????????????????????????????????????????????????????????????????????????????????????????????????????????????????????????????????????????????????????????????????????????????????????????????????????????????????????????????????????????????????????????????????????????????????????????????????????????????????????????????????????????????????????????????????????????????????????????????????????????????????????????????????????????????????????????????????????????????????????????????????????????????????????????????????????????????????????????????????????????????????????????????????????????????????????????????????????????????????????????????????????????????????????????????????????????????????????????????????????????????????????????????????????????????????????????????????????????????????????????????????????????????????????????????????????????????????????????????????????????????????????????????????????????????????????????????????????????????????????????????????????????????????????????????????????????????????????????????????????????????????????????????????????????????????????????????????????????????????????????????????????????????????????????????????????????CCGTATGTGGAGGACACCCCGGAGCCGCCACTGCACGACTTCCACTGCAGCAAGCTGCTGGACCTGGTCTTCCTGCTGGACGGCTCCTCCAAGCTGTCCGGGGCCGAGTTCGAGGTGCTGAAGGTCTTTGTGGTGGGCATGATGGAGCGCCTGCACATCTCCCAGAAGCGCATCCGCGTGGCCCTGGTGGAGTACCACGAGGGCTCCCACGCCTACCTCCAGCTCCGGGACCGGAAGCGGCCCTCTGAGCTGCGGCGCATCGCCAGCCAGGTCAAATATGCGGGCAGCGCGGTGGCCTCCACCACCGAGGTCCTCAAGTACACGCTCTTCCAAATCTTCAGCAAGATTGACCGCCCTGAGGCCTCCCGCGTTGCCCTGCTCCTGATGGCCAGCCAGGAGCCCCCGAGGTTGGCCCGGAACTTGGCCCGTTACGTCCAGGGCCTGAAGAAGAAGAAGGTCATCGTGGTCCCGGTGGGCATCGGGCCGCACGTGAACCTCAGGCAGATCCGCCTCATCGAGAAGCAGGCCCCCGAGAACAAGGCCTTTGTGCTCAGCAGTGTGGACGAGCTGGAGCAGCGAAGGGACGAGATCATCAGCTACCTCTGTGACCTGGCCCCCGAAGTGCCGGCCCCTACGCAGCCCCCGCCTGTGGCGAAAGTCACTGTGGGTCCGGAGCACCTGGGGGCTTCGTCCCTGGGGCCCAAGAGGAACTCCATGGTCCTGGATGTGGTGTTTGTTCTGGAAGGGTCGGACCAAATTGGTGAGGCCAACTTCAACAGGAGCAGGGAGTTCATGGAGGAGGTGATCCAGCGGATGGATGTGGGCCAGGACGCCATCCACATCACGGTGCTGCAGTACTCGTACACGGTGACCGTGGAGGCCACCTTCCGCGAGACCCAGTCCAAGGGGGATGTCCTGCAGCGGGTGCGCGAGATCCGCTACCAGGGCGGCAACAGCACCAACACGGGGCTGGCCCTGCAGTACGTGTCCGAGCACAGCTTCTCGGCC???????ATAGAAACTCCAG-ACGCAAACTGAGGCAGCAAAACCACACAGCATCAAAAGCTCACTCCCACTTTTCTGAGCGCAGAGT-C-CATGG-AAGAAAGTCGT-GTC-TTTTGTGTTTGTCTCCTTCATGTATAGACAAGGTGTTACCCCAAACCACAGACTGACATACTTCTACTTCACATATTGAA-A------TTT-TTGGCCAGACAAAAGCAA-CTACAAATCCAC-AAAAATTACCATTCCATTCCAGGAAGGCAGAGTGTAACCATT-GATA-AT-ACAACTTAAACATG-TTTGCTAT-AAAATACCATCACAAGTAAATGAGCTTTGGGG??AAAACGTTTGTTCGATTGGGCAAA??????????GCCTTTTACTATGACGTTTGTCCTTGCGGTAACTGTAGCAGTAA??????GGGACA??????CGCATGGCCTCCCGGGCCTTTGAGTTCCGTACGTGAAATTGGCAACGTACTGAAAATGTACATCTCGGGTTTAGATTGACACACTGTCTCATA????GGAACGTGGAAACCACTTCCACGCACGGCGGAAGCCACGTCACAC???????ATTGATTAAAACGC??TTTTGTTTTGGTGTTCTGTTTGCTCTC?GAT?GGACTCGTGTAACCTGG?GGGGCCGG?GGCAAGCAGGGCACGAAGTCACC?ACAGAAAACAG?GCCAGTTGCTGTGAGTCCAAGG?CCTTTCTCACCC??CCCCC??????GACTG?C?????CCCCCCAGGTGAAAGGACAAGAGAGACAAGG?CCTCCTTAGTACTAAGCGCCTTCTAGCTC??AACAGATGACTTAGTCTCAATCTGGCATGCAATAATCACA?CTACCCCTAGACCAGGGCTATGTTAAAGTGGCAGAGACCGGTAATTGCGTAAAACTTAAACCTTTACCCCCCAGAGGTTCAAATCCTCTCTTTAACAC???AATG??????????????????????????????????????????????????????????????????????????????????????????????????????????????????????????????????????????????????????????????????????????????????????????????????????????????????????---???????????????????????????????????????????????????????????????????????????????????????????????????????????????????????????????????????????????????????????????????????????????????????????????????????????????????????????????????????????????????????????????????????????????????????????????????????????????????????????????????????????????????????????????????????????????????????????????????????????????????????????????????????????????????????????????????????????????????????????????????????????????????????????????????-?????????????????????????????????????????????????????????????????????????????????????????????????????????????????????????????????????????????????????????????????????????????????????????????????????????????????????????????????????????????????????????????????????????????????????????????????????????---???????????????????????????????????????????-????????????????????????????????????????????????????????????????????????????????????????????????????????????????????????????????---??????????????????????????????????????????????????????????????????????????????????????????-??????????????????????????????????????????????????????????????????????????????????????????????????????????????????????--????????????????????????????????????????????????????????????????????????????????????????????????????????????????????-????????????????????????????????????????????????????????????????????????????????????????????????????????????????????????????????????????????????????????----???????????????????????????????????????????????????????????????????????????????????????????????????????????????????--?????????????????????????????????????????????????????????????????????????????????????????????????????????????????????????????????????????????????????????????????????????????????????????????????????????????????????????????????????????????????????????????????????????????????????-???--????????????????????????????????????????????????????????????????????????????????-???????????????????????????????????????????????????????????????????????????????????????????????????????????????????????????????????????????????????????????????????????????????????????????????------------?????????????????????????????????????????????????????????????????????????????????????????????????????????????????????????????????????????????????????????????????????????????????????????????????????????????????????????????????????????????????????????????????????????????????????????????????????????????????????????????????????????????????????????????????????????????????????????????????????????????????????????????????????????????????????????????????????????????????????????????????????ATACAAATCGAAACCACCCTCTAAATATAAAGTCTTGTGACTCCGCCCTCAGCTTCTCTGTGAATTGGTCCTTTGGGTTGCTGCGTCAATTTACGGCTTTCTGCATCATAACTCGAACGCACGCTTAATCGTACCAATTGCGGAGTAATAGGTGGTCTCGTACTCAGCAAGGGCTCATTTTTATTGCTTACTCAGTGGCGGGCTTATAGGTCTAACTATCGAACTGAAGTGGATCTCTCTTTGCGTATGCACGCTTATGGTAGTCTCCTGGGCAATTCTTTGGGGCACGTATACAACTCTTCGCATCCTAATGGACGATTGTCATGATTGGGGGTTTCGTGAAAGCACCTACCGTTTTGCTTCATTCTCTCCTTGTATGCGCCTGTATGTCACTCTTTCTCAGAACGGTCAAAACCACGGATCCTCGATCGAATATCCTTCACCTATAACATAAGAATCTGGTTCTGTATCTACGCCTTCACCTGTCTTTTCCCGACTTTGGGACCGAAATAACCCGCAACCCTAGACCCCCCAATAACCGATGTATTCTTTGCTAGCATCTCGTCATCCAAAACTGGGGGTCTGCCTGTCTTCATCTATCTGCATGTCCATCTCAGTTCAACACGAGATATTTCGCCCTAGCATGCTTTTGCTCTGTGCGTCTTTACCTACTGATGGGGCACCGTGACACCTAGTATATGGCAACGCTCGTCTTATTCTATATCTGTTTATCCCTATAGATATGAAACGCTTTAATGATTATTATAACTCTACACATGTCCGTCTTTGCGTGCTTCTACCTGTGACGAAGTCTGGTAATCATTCGAAGGCCAAGTGTGGCCTAGGCTCTCACCATGCGAGCGTAACTTTACAAGACCCTCGCCCTACTCTCATACATTTATATGCCCATCTGCCTACCTGCTTACATTGATCCCTCCATCCCACCCTATAAATAACTAGGTCTTTATCTGCATTCAGCTGCGTTAGCATCTTGTCGGTGGCTCAATCAATAGCCTATGGGCCTCGGCGTGCCAACATTCTAGAGTACCTGCATATCTTTTCGTCTTTATAAGGTCTATCCTTCACCTATACACCAGATTATTGCTATCTCCTCTGCCCTACATATTGTTATTCACCTGCGAACAACGGCCCTTGATTACGAGGGATCGACTGTTCGGTTAAGTGATAGCGGGGCCTTGCCTTTTTCTGCGATAGCAAATATATATAAGCCTACACATCTTTTTGGGCTACAAACCACTTCCGATTTAACACAATTGCATAAACCTGTCTACATTCTTCTTGATCGGCTCTACCCGTTCGTAGACACTATCACTCTTGAAAATTCTCCCTACCTGCCTTG
		</sequence>
		<sequence>
			<taxon idref="Gdav"/>
			GATGTGAAGCATAACCATCTCAAACTGAAGCCTGCAGTTTTCTCTAAGGACTCCTGCTACCTGCCTCCTCTTCGCTACCCAGCCACCTGCACATTCAAAAGCAGTTTAGAGTCTGAAAAGCAACAATACATTATCCATGGGGGGAAAACACCAAACAATGAGCTTTCCGATAAGATTTATGTCATGTCTGTGGTGTGCAAGAACAACAAGAAAGTTACTTTTTGCTGTACTGAGAAAGACTTGGTGGGAGACATCCCTGAAGCCAGATATGGCCATACCATCGATGTGGTGTACAGTCGAGGGAAGAGCATGGGTGTTGTCTTCGGAGGGCGATCATATATACCTTCTGCCCAAAGAACCACGGAAAAATGGAATAGCGTAGCTGACTGCCTGCCCCACATTTTCTTGGTGGATTTTGAATTTGGGTGCTCTACATCATACATTCTTCCAGAACTTCAGGATGGGCTATCTTTTCATGTCTCCATTGCCAGAAATGATACCATTTATATTTTAGGAGGGCATTCACTTGCCAATAACATCCGTCCTGCCAACCTATACAGAATAAGGGTTGATCTTCCCCTGGGTAGCCCCGCTGTGAATTGCACAGTTTTGCCAGGAGGAATCTCTGTCTCCAGTGCAATCCTGACTCAAACAAACAGTGATGAATTTGTTATAGTGGGTGGCTATCAGCTTGAAAATCAGAAAAGAATGGTCTGCAACGTCATCTCTCTTGAGGGCAACAAGATAGAAATTCGTGAGATGGAGACCCCAGATTGGACCCCAGACATTAAGCACAGCAAGATATGGTTTGGAAGCAACATGGGAAATGGGGCTGTTTTCCTTGGTATACCAGGAGACAATAAACAGGCTGCTTCGGAAACATTCTATTTCTACATGCTGAAATGTGCTGAAGACGATGTGAATGAAGAACAGAAAACATTCACAAATAGTCAGACATCAACAGAAGACCCAGGGGATTCCACTCCCTTTGAAGACTCAGAAGAATTCTGCTTCAGTGCAGAAGCAAATAATTTTGATGGTGATGATGAATTTGACACTTATAATGAAGATGATGAGGAAGATGAGTCTGTCACCGGCTACTGGATTACTTGCTGCTCTACCTGTGATGTGGATATCAACACGTGGGTACCCTTTTATTCAACTGAGCTGAACAAACCTGCCATGATCTATTGCTCTCACGGAGATGGGCACTGGGTCCACGCCCAGTGCATGGATCTGGCAGAACGCACACTCATCCAGCTGTCAGAAGGAAGCAGCAAGTACTACTGCAACGAGCATGTGAAGATAGCAAGAGCACTGCAGACCCCAAAACGGACTCCACCCTTAAAAAGGCCTCCGCTG?????????????????????????????????????????????????????????????????????????????????????????????????????????????????????????????????????????????????????????????????????????????????????????????????????????????????????????????????????????????????????????????????????????????????????????????????????????????????????????????????????????????????????????????????????????????????????????????????????????????????????????????????????????????????????????????????????????????????????????????????????????????????????????????????????????????????????????????????????????????????????????????????????????????????????????????????????????????????????????????????????????????????????????????????????????????????????????????????????????????????????????????????????????????????????????????????????????????????????????????????????????????????????????????????????????????????????????????????????????????????????????????????????????????????????????????????????????????????????????????????????????????????????????????????????????????????????????????????????????????????????????????????????????????????????????????????????????????????????????????????????????????????????????????????????????????????????????????????????????????????????????????????????????????????????????????????????????????????????????????????????????????????????????????????????????????????????????????????????????????????????????????????????????????????????????????????????????????????????????????????????????????????????????????????????????????????????????????????????????????????????????????????????????????????????????????????????????????????????????????????????????????????????????????????????????????????????????????????????????????????????????????????????????????????????????????????????????????????????????????????????????????????????????????????????????????????????????????????????????????????????????????????????????????????????????????????????????????????????????????????????????????????????????????????????????????????????????????????????????????????????????????????????????????????????????????????????????????????????????????????????????????????????????????????????????????????????????????????????????????????????????????????????????????????????????????????????????????????????????????????????????????????????????????????????????????????????????????????????????????????????????????????????????????????????????????????????????????????????????????????????????????????????????????????????????????????????????????????????????????????????????????????????????????????????????????????????????????????????????????????????????????????????????????????????????????????????????????????????????????????????????????????????????????????????????????????????????????????????????????????????????????????????????????????????????????????????????????????????????????????????????????????????????????????????????????????????????????????????????????????????????????????????????????????????????????????????????????????????????????????????????????????????????????????????????????????????????????????????????????????????????????????????????????????????????????????????????????????????????????????????????????????????????????????????????????????????????????????????????????????????????????????????????????????????????????????????????????????????????????????????????????????????????????????????????????????????????????????????????????????????????????????????????????????????????????????????????????????????????????????????????????????????????????????????????????????????????????????????????????????????????????????????????????????????????????????????????????????????????????????????????????????????????????????????????????????????????????????????????????????????????????????????????????????????????????????????????????????????????????????????????????????????????????????????????????????????????????????????????????????????????????????????????????????????????????????????????????????????????????????????????????????????????????????????????????????????????????????????????????????????????????????????????????????????????????????????????????????????????????????????????????????????????????????????????????????????????????????????????????????????????????????????????????????????????????????????????????????????????????????????????????????????????????????????????????????????????????????????????????????????????????????????????????????????????????????????????????????????????????????????????????????????????????????????????????????????????????????????????????????????????????????????????????????????????????????????????????????????????????????????????????????????????????????????????????????????????????????????????????????????????????????????????????????????????????????????????????????????????????????????????????????????????????????????????????????????????????????????????????????????????????CATAGGTTTGGTCCCAGCCTTTCTATTAGCCACTAGCAAAACTACACATGCAAGTATCCGCACTCCAGTGAGAATGCCCTATATATAACGGTAGAAAGGAGCAGGTATCAAGCACACCATAAGGTAGCTCATAACACCTTGCTCAACCACACCCCCACGGGTAACAGCAGTGACAAAAATTAAGCAATAAACAAAAGTTTGACTAAGTTATGCTTA-TTAGGGTTGGTAAATTTCGTGCCAGCCACCGCGGCCATACGATAAACCCTAGTTAATAGACCCACGGCGTAAAACGTGTTTAAGG-AAAGTCAAAACCCAGCTATGCCGTAGAAAGCCACAGCTGTCATAAGATCTACTACAAAAGTGACTTTAAATTACCTGAATACACGACAGCTAAGACCCAAACTGGGATTAGATACCCCACTATGCTTAGCCATAAACCTAAAGGATCTATCTAACAAGATTCTTCGCCAGAGTACTACTAGCCAAAGCTTAAAACTCAAAGGACTTGGCGGTGCTTTATATCCCTCTAGAGGAGCCTGTTCTATAATCGATAAACCCCGATAAACCTCACCAACCCTTGCCTGCTCAGTCTATATACCGCCATCTTCAGCAAACCCTAAAAAGGAGCCAAAGTAAGCTCAATTATAATACATAAAAACGTTAGGTCAAGGTGTAGCCTATGGGTTGGAAAGAAATGGGCTACATTTCCTAGTCGAAAGCCCCTATGAAA-TCAAGGGCTGAAGGTGGATTTAGCAGTAAACTAAGAATAGAGAGCTTAGTTGAATGAGGCCATGAAGCACGCACACACCGCCCGTCACCCTCCTCAAATATATATTAGTGACCCATCACTACCAGAGGAGATAAGTCGTAACAAGGTAAGCGTACTGGAAAGTGCGCTTGGATAACCCAAAACGTAGCTTAAAGCCTCTAGCTTACACCTAGAAGATATCATATGATTGTTTTGAGCTGTATCTAGCCCCAAATCAAAACATTTATACTATAAAAGTATAGGAGATAGAAATTCTAAT-TGGCGCTATAGAGAAAGTACCGTAAGGGAACAATGAAAGAAAATCACCAAAGCAACAAATAGCAAAGTTTACCCCTTGTACCTTTCGCATAATGATTTAACTAGAATAATCTTAGCAAAGAGAACTTAAGTTAATATTCCCGAAACCAGACGAGCTACTCGCGAGCAGTCCTACC-GGGACGAACTCGTCTATGTGGCAAAATAGTGAGAAGACTCACGAGTAGAGGTGAAAGACCTACCGAGCCTGGCGATAGCTGGTTGTCCAGCAAAAGAATTTCAGTTCAAATTTAAGTCTACCTAAATACTGTAGGCTTAAAACATAGTCTAAAAGGGGACAGCCTTTTAGACACAGGCTACAACCTTTTCTAGAGAGTAAGTCCACAAG--TACATCATAGTTGGCCTAAAAGCAGCCATCAATAAAGAAAGCGTTCAAGCTCAACGGTCCTATTATCTTAATACCCATAATCGACTAACTCCTAGAATTAAACTGGACTATTCTAT-AATCATATAGAAGAAATACTGTTAATATGAGTAACAAGAATTAAATTCTCCTCGCACAAATGTATATCAGAACGGATAATCACTGATAGTTAACGCATGTAAAGCAACCTAATTAACAAGTCCTTTACTCTGTTAACCCAACACAGGAGTGCTCTTAAGGAAAGATTAAAAGGAGTAAAAGGAACTCGGCAAACACAAACCCCGCCTGTTTACCAAAAACATCACCTCTAGCATTTCTAGTATTAGAGGCACTGCCTGCCCAGTGACATAC--GTTCAACGGCCGCGGTATCCTGACCGTGCAAAGGTAGCATAATCACTTGTTCTCTAAATAAGGACTTGTATGAATGGCCACACGAGGGTTCTACTGTCTCTTACTCCCAATCAGTGAAATTGACCTCCCCGTGAAGAGGCGGGGATATCCTAATAAGACGAGAAGACCCTATGGAGCTTTAATTAACTAGTCTAAGAATAACATATAGACTAGCAATTTAGGTTGGGGTGACCTCGGAGTATAAAAAACCCTCCGAGAAAGACTTACCAGTCAAGGCCCTATCACTTATTGATCCAAAGATCAACGGAACAAGTTACCCTAGGGATAACAGCGCAATCCTATTTTAGAGTTCCTATCGACAAT-AGGGTTTACGACCTCGATGTTGGATCAGGACATCCTAATGGTGCAGCAGCTATTAAAGGTTCGTTTGTTCAACGATTAAAGTCCTACGTGATCTGAGTTCAGACCGGAGTAATCCAGGTCGGTTTCTATCTATTTTACGCCTCTCCTAGTACGAAAGGACAAGAGAGACAAGGCCTCCTTTAAGCGCCTTCTAATTCAAC---AGATGATATAATCTCAATCTAGTGAATAATAAATAAAGACCAGGGCTACTTTAATCTTTGGGCTGGCGGATGTGGACGCTTAGCTCTATCGGCGACTGGCACCGGGCTTTTGGGAGACAATTAAAGTATGTACGCCAGCTTGTATATTTTTATGTATCCGTATATGGGGTTGGAATGTTGTCCTTATATGGGCCCGAATGCTTCCCGATAAAAATAGTTTGCTCTCCCCTCTTCTCTCTCTGCTCTCACGTGAGCGGGTGGACGGTGACGTTACCCCCTGCGGAACTGCCAGCGGGCTCGTGATTGCATTTTCCTCATTGCGGGTTCTCATTTGGGCATAATTATACACATATAAATAACCCCGCCTTCCATACAACCCTTTTGTTGTCGTCTATACGCGTCTCTCTCTTCCTCCGTTTGCGCGGATACATCTTTACGACGAACTAAACACTTTTGACCGCGGGGGGGACCATCTTACACACTTTATACAAATCGAAACCACCCTCTAAATATAAAGTCTTGTGACTCCGCCCTCAGCTTCTCTGTGAATTGGTCCTTTGGGTTGCTGCGTCAATTTACGGTTTTCTGCATCATAACTCGAACACACGCTTAATCGTGCCAATTGCGGAGTAATAGGTGCTCTCGTACTCAGCAAGGGCTCATTTTTATTGCTTACTCAATGGCGGGTTTATAGGTCTAACTATCGAACTGAAATGGATCTCTCTTTGCGTATGCACGCTTATGGTAGTCTCCTGGGCAATTCTTTGGGGCACGTATACAACTCTTCGCATCCTAATGGACGACTGTCATGATTGGGGGTTTCGTGAAAGCACCTACCGTTTTGCTTCATTTTCTCCTTATGTACGCCTGTATGTCACTCTTTTTCAGAACGGTCAAAACCACGGATTCTCGATCGAATATCCTTCACCTATAACATAAGAATCTGGCTCTATATCTGCATCTTCGCCTGTCTTTTCCCGACTCTGGGACCGAAATAACCCGCAACCCTAAACCCCCCAATAACCGATGTATTCTTTGCTAGCAACTCGTCATCCAAAACTGGGGGTCTGCCTGTATTCATCTATCTGCATGTCCGCCTCAACTCAACACGAGATATTTCGCCCTAGCATGCTTTTGCTCTGTACGTCTCTACCTACTGATGGGGCACCGTGAAACCTTATATATGGCAGTGCTCATCTTATTCTATCTCTATCTATCCTTACAGATATGAAATACTTTAATG??????????????????????????????????????????????????????????????????????????????????????????????????????????????????????????????????????????????????????????????????????????????????????????????????????????????????????????????????????????????????????????????????????????????????????????????????????????????????????????????????????????????????????????????????????????????????????????????????????????????????????????????????????????????????????????????????????????????????????????????????????????????????????????????????????????????????????????????????????????????????????????????????????????????????????????
		</sequence>
		<sequence>
			<taxon idref="Gsyl"/>
			GATGTGAAGCATAACCATCTCAAGCTGAAGCCTGCAGTTTTCTCTAAGGACTCCTGCTACCTGCCTCCTCTTCGCTACCCAGCCACCTGTACATTCAAAGGCAGTTTAGAGTCTGAAAAGCAACAATACATTATCCATGGAGGGAAAACACCGAACAATGAGCTTTCCGATAAGATTTATGTCATGTCTGTGGTGTGCAAGAACAACAAGAAAGTTACTTTTTGCTGTACTGAGAAAGACTTGGTGGGAGATGTCCCTGAAGCCAGATATGGCCATACCATTGATGTGGTGTACAGTCGAGGAAAGAGCATGGGTGTTGTCTTTGGAGGGCGGTCATACATACCTTCTGCCCAAAGAACCACGGAAAAATGGAATAGCGTAGTTGACTGCCTGCCCCACATTTTCTTGGTGGATTTTGAGTTTGGGTGCTCTACATCATACATTCTTCCAGAACTTCAGGATGGGCTATCTTTTCATGTCTCCATTGCCAGAAATGATACCATTTATATTTTAGGAGGGCATTCACTCGCCAATAACATCCGCCCTGCCAACCTATACAGAATAAGGGTTGATCTTCCCCTGGGTAGCCCCGCTGTGAATTGCACAGTTTTGCCAGGAGGAATCTCTGTCTCCAGTGCAATCCTGACTCAAACAAACAGTGATGAATTTGTTGTTGTGGGTGGCTATCAGCTTGAAAACCAGAAAAGAATGGTCTGCAACATCATCTCTCTTGAGGGCAACAAGATAGAAATTCGTGAGATGGAGACCCCAGATTGGACCCCAGACATTAAGCACAGCAAGATATGGTTTGGAAGCGACATGGGAAATGGAGCTGTTTTCCTTGGCATACCAGGAGACAATAAACAGGCTGCTTCGGAAACATTCTATTTCTACATGCTGAAATGTGCTGAAGACGATGTGAATGAAGAACAGAAAACATTCACAAATAGTCAGACATCAACAGAAGACCCAGGGGATTCCACTCCCTTTGAAGACTCAGAAGAATTCTGCTTCAGTGCAGAAGCAAATAATTTTGATGGTGATGATGAATTTGACACTTATAACGAAGATGATGAGGAAGATGAGTCTGTCACCGGCTACTGGATTACTTGCTGCTCTACCTGTGATGTGGATATCAACACATGGGTACCATTTTATTCAACTGAGCTGAACAAACCTGCCATGATCTATTGCTCTCACGGAGATGGGCACTGGGTCCACGCCCAGTGCATGGATCTGGCAGAGCGCACCCTCATCCAGCTATCCGAAGGAAGCAGCAAGTATTACTGCAACGAGCATGTGAAGATAGCAAGAGCATTGCAGACCCCCAAACGAACTCCACCTTTAAAAAGGCCTCCACTG??????????????????????????????????????????????????????????????????????????????????????????????????????????????????????????????????????????????????????????????????????????????????????????????????????????????????????????????????????????????????????????????????????????????????????????????????????????????????????????????????????????????????????????????????????????????????????????????????????????????????????????????????????????????????????????????????????????????????????????????????????????????????????????????????????????????????????????????????????????????????????????????????????????????????????????????????????????????????????????????????????????????????????????????????????????????????????????????????????????????????????????????????????????????????????????????????????????????????????????????????????????????????????????????????????????????????????????????????????????????????????????????????????????????????????????????????????????????????????????????????????????????????????????????????????????????????????????????????????????????????????????????????????????????????????????????????????????????????????????????????????????????????????????????????????????????????????????????????????????????????????????????????????????????????????????????????????????????????????????????????????????????????????????????????????????????????????????????????????????????????????????????????????????????????????????????????????????????????????????????????????????????????????????????????????????????????????????????????????????????????????????????????????????????????????????????????????????????????????????????????????????????????????????????????????????????????????????????????????????????????????????????????????????????????????????????????????????????????????????????????????????????????????????????????????????????????????????????????????????????????????????????????????????????????????????????????????????????????????????????????????????????????????????????????????????????????????????????????????????????????????????????????????????????????????????????????????????????????????????????????????????????????????????????????????????????????????????????????????????????????????????????????????????????????????????????????????????????????????????????????????????????????????????????????????????????????????????????????????????????????????????????????????????????????????????????????????????????????????????????????????????????????????????????????????????????????????????????????????????????????????????????????????????????????????????????????????????????????????????????????????????????????????????????????????????????????????????????????????????????????????????????????????????????????????????????????????????????????????????????????????????????????????????????????????????????????????????????????????????????????????????????????????????????????????????????????????????????????????CGACTTCTACTGCAGCAAGCTG?TGGACCTGG?CTTCCTGCTGGACGGCTCCTCCAAGCTGTCCGAGGCCGAGTTTGAGGTGCTGAAGGTCTTCGTGGTGGGCATGATGGAGCGCT??SACATCTCCCAGAAGCGGATCCGTGTGGCCCTGGTGGAGTACCACGAGGGCTCCCACGCCTACCTTCAGCTCCGGGACCGGAAGCGGCCCTTCG????????????????????????????????????????????????????????????????????????????????????????????????????????????????????????????????????????????????????????????????????????????????????????????????????????????????????????????????????????????????????????CTCAAGCAGATCCACCTCATTGAGAAGCAGGCCCCTGAGAACAAGGCCTTTGTGCTCAGCAGTGTGGATGAGCTGGAACAGCGAAGGGACGAGATCATCAGCTACCTCTGTGACCTTGCCCCCGAAGTGCCGGCCCTAACGCAGCCCCCCCCTATGGCACAAGTCACTGTGGGTCTGGAGCACCTGGGGGCTTCATCCCTGGGGCCCAAGAGGAACTCCATGGTTCTGGATGTGGTGTTTGTTCTGGAAGGGTCGGACCAAATTGGTGAGGCCAACTTCAACAGGAGCAGGGAGTTCATGGAGGAGGTGATCCAGCGGATGGACGTGGGCCAGGACGCCATCCACATCATGGTGCTGCAGTACACGTACACGGTGACCGTGGAGGCCACCTTCCGTGAGACCCAGTCCAAGGGGGACGTCCTGCAGCGGGTGCGTGAGATCCGCTACCAGGGCGGCAACAGCACCAACAYARG?CTGGCCCTGCAGTAC??????????????????????????AGTAGTATGATGCTCCAG-ACACAAACTGAGGCAGCAAAACCACACAGCATCAAAAGCTCACTCCCAAACTTCTGAACACAGAGT-C-CATGG-AAGAAAGTCGT-GTCTTTTTGTGTTTTTCTCCTTTATGTATAAACAAGGTGTTACCCCAAACCACAGGCTAACATACTTCTACTTCACAAATTGAA-T------TTTCTTGGCCAGCCAAAAGTAA-CTACAAATCCAC-AAAAATTACCATTCCAG-TAAGG----CAGAGTGTAACCATTAAACATGTAACAACTTAAACATG-TTTGCTAT-AAAATACCATCACAAGTAAATGAGCTTTGGGTGA??????????????????????????????????????????????????????????????????????????????????????????????????????????????????????????????????????????????????????????????????????????????????????????????????????????????????????????????????????????????????????????????????????????????????????????????????????????????????????????????????????????????????????????????????????????????????????????????????????????????????????????????????????????CGAAAGGCAAGAGAG?CAAAGGCCTCCTTCAAACCAAGCGCCTTCTATCTC??AACAGATGATACAGTCTCAATCTGACAAATAATAAACATTC?TACCCCTAGACCAGGGTTCAGTTAAAGTGGCAGAGTACGGTAAATGCATAAAACTTAAACCTTTACT?TCCAGAGGTTCAAATCCTCTCTTTAACAT???AATGCATAGGTTTGGTCCCAGCCTTTCTATTGACCACTAGTAAAACTACACATGCAAGTATCCGCATCCCAGTGAGAATGCCCCCTACACAATGATAGAGAGGAGCAGGTATCAAGCACACTACAAAGTAGCTCATAACGCCTTGCTCAACCACACCCCCACGGGCAACAGCAGTGATAAAAATTAAGCAATGAACGAAAGTTCGACTAAGTTATACTTA-TTAGGGTTGGTAAATTTCGTGCCAGCCACCGCGGTCATACGATTAACCCCAGTCAATAGAACTACGGCGTAAAACGTGATTAAGGGAAAGTCAAACCCTGGCTACGCCGTAAAAAGCCACAGCCACTGTAAGCTCCACCACGAAAGTGACTTTAAATTACCTGAATACACGACAGCTAAGACCCAAACTGGGATTAGATACCCCACTATGCTTGGCCATAAACCCAAAGAATCGACCTAACAAGATTCTTCGCCAGAGTACTACTAGCCAAAGCTTAAAACTCAAGGGACTTGGCGGTGCTTTATATCCCTCTAGAGGAGCCTGTTCTATAATCGATAAACCCCGATAAACCTCACCAACCCTCGCCAACCCAGCCTATATACCGCCATCCTCAGCAAACCCTAAAAAGGAGCCAAAGTAAGCTCAACTACAATACGTAAAAACGTTAGGTCAAGGTGTAGCCTATGGGTTGGAAAGAAATGGGCTACATTTCCTACTCGAAGGCCCTTGTGAAA-TCAAGGACTAAAGGTGGATTTAGCAGTAAATTAAGAATAGAGTGCTTAATTGAATGCGGCCATGAAGCACGCACACACCGCCCGTCGCCCTCCTCAAATACAAATGGTAAATCCATAGCTACTAGAGGAGATAAGTCGTAACAAGGTAAGCGTACTGGAAAGTGCGCTTGGATAACCCAAAGCATAGCTTAAAGCACCTAGCTTACACCTAGAAGATACCATGTGGCTGCTTTGAGCTGTACTTAGCCCTAAAACAAAACATTTACCCCATAAAAGTATAGGAGATAGAAATTTTAAC-TGGCGCTATAGAGAAAGTACCGCAAGGGAACAATGAAAGAACCT-ACCAAAGCAAAAAATAGCAAAGCTTACCCCTTGTACCTTTTGCATAATGATTTAACCAGAACTAACTTAGCAAAGAGAACTTAAGTTAATGCTCCCGAAACCAGACGAGCTACCTACGAGCAGCCCAAC--AGAGCAAACTCATCTATGTGGCAAAATAGTGAAGAGACTTGTAGGTAGAGGTGAAAGACCTACCGAGCCTGGTGATAGCTGGTTGTCCAGTAAAAGAATTTTAGTTCAAATTTAAGCCTACCTGTATTCTGTAGACTTAAAGTATAGTCTAAAAGGGGACAGCCCTTTAGATATAGGCTACAACCTTATCTAGCGAGTAAGATCATATAAATACACCATAGTTGGCCTAAAAGCAGCCATCAATAAAGAAAGCGTTCAAGCTCAACAGCTTAACCACCTTAATAACCATAATCAACTAACTCCTAGTACTAAACTGGACCATTCTATTAACCATATAGAAGAACTACTGTTAATATGAGTAACAAGAATTTAATTCTCCCCGCACAAGTGTATATCAGAACGGATATCCACTGATAGTTAACGCATGTAAAGTAAACCAAATAACAAGTCCTTTACTACGTTAATCCAACACAGGAGTGCTCGCAAGGAAAGATTAAAAGGAGTAAAAGGAACTCGGCAAATACAAACCCCGCCTGTTTACCAAAAACATCACCTCTAGCATCCCCAGTATTAGAGGCACTGCCTGCCCAGTGACATAA--GTTCAACGGCCGCGGTATCCTGACCGTGCAAAGGTAGCATAATCACTTGTTCTCTAAATAAGGACTTGTATGAATGGCCACACGAGGGTTCTACTGTCTCTTACTCCCAATCAGTGAAATTGACCTCCCCGTGAAGAGGCGGGGATACTTCAATAAGACGAGAAGACCCTATGGAGCTTCAATTAACTAGTCTAAGAGCAAAATATAGACTAACAATTTAGGTTGGGGTGACCTTGGAGCATAAAAAACCCTCCAAGCAAGACTAACTAGTCGAAGCTACATCACTAGCTGATCCAAAGATCAACGGAACAAGTTACCCTAGGGATAACAGCGCAATCCTATTTCAGAGTTCCTATCGACAAT-AGGGTTTACGACCTCGATGTTGGATCAGGACATCCCAATGGTGCAGCAGCTATTAAAGGTTCGTTTGTTCAACGATTAAAGTCCTACGTGATCTGAGTTCAGACCGGAGTAATCCAGGTCGGTTTCTATCTATTCTACGCCTCTCCCAGTACGAAAGGACAAGAGAGACAAGGCCTCCTTCAAGCGCCTTCTATCTCAAC---AGATGATATAATCTCAATCTGACAGACAATAAACATAGACCAGGGTTACCTTAATCTTTGGGCTGGCGGATGCGGACGCCTAGCTCTATCGGCGACTGGCACCGGGCCTTTGGGAGACAATTAAAGTGTGTACGCCAGCTTGTATATTTTTATGTATCCGTATATGGGGTTGGAATGCTGTCCCTATATGGGCCCGAATGCTTCCCGATAAAAATAGTTTGCTCTCCCCTCTTCTCTCTCTGCTCTCACGTGAGCGGGTGGACGGTGACGTTACCCCCTGCGGAACTGCCAGCGGGCTCGTGACTGCATTTTCCTCACTGCGGATTCTCATTTGGGCATAATTATACACATATAAATAACCCCGCCTTCCATACAACCCTTTTGTTGTCGTCTATACGCATCTCTCTCTTCCTCCGTCTGCGCGGATACATCTCTACGACGAACTAAACACTTTTGACCTCGGGGGGGACCATCTTACACATTTTATACAAATCGAAACCACCCTCTAAATATAAAATCTTGTGACTCCGCCCTCAACTTCTCTGTGAATTGGTCCTTTGGGTTGTTGCGTCAATCTACGGCTTTCTGCATCATAACTCGAACGCACGCTTAATCGTACCAATTGCGGAGTAATAGGTGCTCTCGTACTCAGCAAGGGCTCATTTTTATTGCTTACTCAATGGCGGGTTTATAGGTCTAATTATCGAACTGAAATGGATCTCTCTTTACGTATGCACGCTTATGGTAGTCTCCTGGGCAATTCTTTGGGGCACGTATACAACTCTTCGCATCCTAATGGACGACTGTCATGATTGGGGGTTTCGTGAAAGCACCTACCGTTTTGCTTCATTCTCTCCTTCTGTGCGCCTGTATGTCACTCTTTTTCAGAACGGTCAAAACCACGGATCCTCGATCGAATATCCTTCACCTATAACATAAGAATCTGGCTCTATATCTTCGCCTTCTCCTGTCTTTTCCCGACTCTGGGACCGAAATAATCCGCAACCCTAAACCCCCCAATAACCGATGTATTCTTTGCTAGCATCTCGTCATCCAAAACTGGGGGTCTGCTTATCTTCATCTATCTGCATATCCATCTCACTTCAACACGAGATATTTCGCCCTAGCATGCTTTTGCTCTGTATATCTCTACCTACTGATGGGGCACCGTGACACCTAATATATGGCAATGCTCATCTTATTTCATCTCTATTTATCCCTACAGATATGAAATACTTTAATGATTACTATAACTTTTCACATATCCATCTCTGCGTGCTTCTACCTGTGACGAAATCTGGTAATCACTCGAAGGCCAAATGTGGCCTAGGCTCTCACCATGCGAGCGTAACTTTACAAGACCTTCGCCCTACTCTCACATATTTATACGCCCATCTGCCTACCTGCCTACATTGACCCCTCCATCCTACCCTATAAATAACTAGGTCTTTATCTGCATTCAGCTGCGTTAGCATCTTGTCGGTGGCTCAATCAATAGCCTATGGGCCTCGGCGTGCCAACATTCTAGAGTACCTGCATATTTCTTCGTCTCTATAGGGTCTAGCCTTCACCTACATACCAGATAATTGCTATATCCTCTGCCCTGCATATTGTTATTCACCTGCGAACAAGGGCCCTTGACTACGAGGGATCGACTGTTCGGTTAAGTGATAGCGGGGCCTTGCCTTTTTCTGCGATAGCAAATATATATAAGCCTACACACCTTTCTGGGCTAAAAACCGCTTCCGATTTAACACAATTGCACAAACCTCTCTACACTCTTCTTGATCGGCTCTACCCGTTCGTAGACACTATCACTCTTGAAAATTCTCCCTACCTACCTTG
		</sequence>
		<sequence>
			<taxon idref="Csen"/>
			GATGTAAAGCATAACCATCTCAAACTGAAGCCTGCAGTTTTCTCTAAGGATTCCTGCTACCTGCCTCCTCTCCGCTACCCAGCCACTTGCACATTCAAAGGCAGTTTGGAGTCTGAAAAGCAACAATACATTATCCATGGGGGAAAAACACCAAACAATGAGCTTTCCGATAAGATTTATGTCATGTCTGTTGTGTGCAAGAACAACAAGAAAGTTACTTTTTGCTGTACTGAGAAAGACTTGGTAGGAGACATCCCTGAAGCCAGATATGGTCATACGATCGATGTGGTGTACAGTCGAGGGAAGAGCATGGGCGTTGTCTTCGGAGGGCGATCGTACATACCTTCTGCCCAAAGAACCACAGAGAAATGGAATAGTGTAGCTGACTGCCTGCCTCACGTTTTCTTGGTGGATTTTGAGTTTGGGTGCTCTACAGCATACATTCTTCCAGAACTTCAGGATGGGCTATCTTTTCACGTCTCCATTGCCAGAAATGATACCATTTATATTTTAGGAGGGCCTTCACTTGCCAATAACATCCGCCCTGCCAACCTATACAGAATAAGGGTGGATCTTCCTCTGGGTAGCCCCTCTGTGAATTGCACAGTGTTGCCAGGAGGAATCTCTGTCTCCAGCGCAATCCTGACTCAAACAAACAGTGATGAATTTGTCATTGTGGGTGGCTATCAGCTTGAAAATCAGAAAAGAATGGTCTGCAACGTCATCTCTCTTGAGGGCAACAAGATAGAAATTCGTGAGATGGAGACCCCAGATTGGACCCCAGACATTAAGCACAGCAAGATATGGTTTGGAAGCAACATGGGAAATGGAGCCGTTTTCCTTGGCATACCAGGAGACAATAAACAGGCTGCTTCAGAAACATTCTATTTCTACATGCTGAAATGTGCTGAAG?CGATGTGAATGAAGAACCGAAAACATTCACAAACAGTCAGACATCAACAGAAGACCCAGGAGATTCCACTCCCTTTGAAGACTCAGAAGAATTTTGCTTTAGTGCAGAAGCAAATAATTTTGATGGTGATGACGAATTTGACACGTATAACGAAGAGGATGAGGAAGATGAGTCTGTCACTGGCTACTGGATTACTTGCTGCTCTACCTGCGATGTGGATATCAACACGTGGGTACCATTTTATTCAACTGAGCTGAACAAACCTGCCATGATCTATTGCTCTCATGGCGATGGGCACTGGGTCCATGCCCAGTGCATGGATCTGGCAGAGCGCACACTCATCCAACTGTCAGAAGGAAGCAGCAAGTATTACTGCAATGAGCATGTGAAGATAGCGAGAGCATTGCAGACCCCAAAACGAAGTCTACCCTTAAAAAGGCCTCCACTGTCAAACTTGCATGTGGAGCCACRTGGCACAAGCACTCGTGCCGGCTCATTGCAGCATGAGAACAGCAGTTTACTACTCACYAGAGACAAGATGAATGTAGAAAAGGCTGAGTTCTGCCATGAAAGCGAGCAGCCTGGCTTAGCAAGGAGCCAGCAGAGCAGATGGGCTGAGAGTAAAGAAACATGCGATGGTAGGCAGRCTCCCAGCACAGAGCAGAGGGTGGTTCTGA---ATGCCGAGCCCCAGGACGGGAGGAGAGAATCTCCTTCCTCTGACCGTTCYAGAGATTCCCAAGATGTTCCTTGGATAACACGGAATAGTAGCATACAGAAAGTTAATGAGTGGTTTTCYAGACGCGATGAAATACTGATTTCCAGTGGCTCCCAGGGGGGGAGGCCTGAGTCAWACATGGAAGTAGCAGACGCAGTAGGAGTTCCAAATGAAGTAGATGGATATCCTGTTTCTCCAGAGAAGGTGGCCTCACTGGCCAGTKAGCCTCATGGTGCTTTCAYGTGCGAAAGTGA?????????????????????????????????????????????????????????????????????????????????????????????????????????????????????????????????????????????????????????????????????????????????????????????????????????????????????????????????????????????????????????????????????????????????????????????????????????????????????????????????????????????????????????????????????????????????????????????????????????????????????????????????????????????????????????????????????????????????????????????????????????????????????????????????????????????????????????????????????????????????????????????????????????????????????????????????????????????????????????????????????????????????????????????????????????????????????????????????????????????????????????????????????????????????????????????????????????????????????????????????????????????????????????????????????????????????????????????????????????????????????????????????????????????????????????????????????????????????????????????????????????????????????????????????????????????????????????????????????????????????????????????????????????????????????????????????????????????????AACCCATA?GAGCTGGGCCATGATTGTTCT------------AATGACATAGAGGGCGTTAAGGATCTCTTGAGATGTGAAGTT---------CAGGAGACAAGCATAGAGATGGAAGAGAGTGAACTTGATACACAGTATTTACAGAATTCCTTTAAGGCTTCAAAGCGCCAGTCKTTTGCTCTGTGTTCAAATCCAGGAAATCCAGAAAAGGAMTATGCAACYGTCTGTGCCCACTCCAGGTCCACAGGGAAACAAAGTTCAAARGTCACTCTTGAAGGTGGGCAAAAAGAAGAAAATCAGGGAGAGAAGGAATCTCATGTGGAGCACGTACGGCCACCTCACACCACGGCAGGCTTTCCTGAGGCCTGCGAG??????????????????????????????????????????????????????????????????????????????????????????????????????????????????????????????????????????????????????????????????????????????????????????????????????????????????????????????????????????????????????????????????????????????????????????????????????????????????????????????????????????????????????????????????????????????????????????????????????GCAGAACCAGGCGGAAACAGAGGATCAAAATTAAKTGCTATTCTCAGACTAGGTCTCATGCAAGCTGAAGTCTATAAGCCGAGTCTTCCTCTAAGTCATTGTAAAGCTCCTGAAACAAAAAGTCAGGAAGC---TGGGGGAGTAGYGCAGGMCGATAATGCAGATTTCTCTCCATGTCAGATTTTAGATGACCTTGAACAACCTCTGAGAAGTAGTCGTGCTTTTCAGGGCTGTTCTGAGACCCCAGATGACCTGCTAAATGATGACAAGATAAAAGGGAATGACGACGGCTTTGCCGAGAGKGGCATTAAGGAAAGATCTGCTGTTTTTAGCAAAAGTGTCCCAAAAGAA---TTCAGAAGRAGCCCCAGTCCCTTAGGCCTCCCACGTTTGGCTCAGGGGCACCAGAGAAGGGCCAGGAAACTAGAGTCCTCAGAAGAG??GTATGTGGAGGACACCCCGGAGCCGCCTCTGCACGACTTCCACTGCAGCAAGCTGCTGGACCTGGTCTTCCTGCTGGACGGCTCCTCCRSRCTGTCCGAGACCGAGTTCGAGGCGCTGAAGGTCTTCGTGGTGGGCATGATGGAGCGCCTGCACATCTCCCAGAAGCGGATCCGCGTGGCCCTGGTGGAATACCACGAGGGCTCCCACGCCTACCTGCAGCTCCGGGACCGGAAGCGGCCCTCCGAGCTGCGGCGCATCGCCAGCCAGGTGAAGTATGCGGGCAGCGCGGTGGCCTCCACCACCGAGGTCCTCAAGTACACGCTCTTCCAAATCTTCGGCAAGGTTGACCGCCCCGAGGCCTCCCGYGTGGCCCTGCTCCTGATGGCCAGCCAGGAGCCTCCGAGGTTGGCCCGGAACTTGGCCCGTTACGTCCAGGGCCTGAAGAAGAAGAAGGTCATCGTGGTCCCCGTGGGCATCGGGCCACACGTGAACCTCAAGCAGATACACCTCATTGAAAAGCAGGCCCCTGAGAACAAGGCCTTTGTGCTCAGCAGTGTGGACGAGCTGGAGCAGCGAAGGGACGAGATCATCAGCTACCTCTGTGACCTCGCTCCCGAAGCCCGGGCACCTACGCAGCCCCCGCCCGCGGCGCAAGTCACTGTGGGTCCGGAACTCCTGGGGGCTTCGTCCCTGGGGCCCAAGAGGAACTCCATGGTTCTAGACGTGGTGTTTGTTCTGGAAGGCTCGGACCAAATTGGTGAGGCCAACTTCAACAGGAGCAAGGAGTTCATGGAGGAGGTGATCCAGCGGATGGACGTGGGCCGGGATGCCATTCACATTGCGGTGCTGCAGTACTCCTACACGGTGACCGTGGAGGCCACCTTCAGCGAGACCCAGTCCAAGGGGGACGTCCTGGMGC?GG?GYGCGMGRSM?GST?SCMGCGCRSCRASRSCMCCRWCRCSSSSMYSRCCCTGCAGKWSGWGTCCGAGCACAGCTTCTCG?C??CAGTAGTATGAAACTCCAG?ACACAAACTGAGGCAGCAAAACCACACAGCATCAAAAGCTCACTCCCAAACTTCTGAACGCAGAGTCCGCGTGG-AAGAGAGTYGG-GTC-TTTTGTGTTTGTCTCCTTTCTGTATAGACAAGGTGTTACCCCAAACCACAGACTAACATGCTTCTACTTCATGTATTGAA-T------TTTCTTGGCCAGCCAAAAGTAACCTACAAATTCAC-AAAACTTACCATTCCAG-TAAGG----CAGGGTGTAACCATT-GATA-AT-ACAACTTAAACATG-TTTGCTAT-AAAATACCATCACAAGTAAATGAGCTTT????????????????????????????????????????????????????????????????????????????????????????????????????????????????????????????????????????????????????????????????????????????????????????????????????????????????????????????????????????????????????????????????????????????????????????????????????????????????????????????????????????????????????????????????????????????????????????????????????????????????????????????????????????????????GAAAGGACAAGATAAT??GGG?CCCCCTT?AA???AAGTGCCCTCCAATAA??ACCAGATGATCTAATCTCAATCTGTTATGTAATAAAAACACACTGCCCAAGACCAGGGCTCAGTTAAAGTGGCAGAGACCGGTAATTGCGTAAAACTTAAACCTTTATA?CCCAGAGGTTCAATTCCTCTCTTTAACAT???AATGCATAGGTTTGGTCCCAGCCCTTCTATTGGCTGTTAACAAAACTACACATGCAAGTATCAGCCCACCAGTGAGAATGCCCTGTAGATCATGATAAAAAGGAGCAGGTATCAAGCACACTACCAAGTAGCTCATAACGCCTTGCTCAACCACACCCCCACGGGAAACAGCAGTGATAAAAATTAAGCAATAAACGAAAGTTCGACTAAGTTATGTT---TAAGGGTTGGTAAATTTCGTGCCAGCCACCGCGGTCATACGATTAACCCTAGTCAATAGACTTACGGCGTAAAACGTGTTTAAGGTAAAGTCAAACCTTAGCTACGCTGTAAAAAGCTATAGCTATTGTAAGCTCTAACACGAAAGTAACTTTAAGATACCTGAATACACGACAGCTAAGACCCAAACTGGGATTAGATACCCCACTATGCTTAGCCCTAAACTCAAAGAATCCCTCTAACAAGACTCTTCGCCAGAGTACTACTAGCCAAAGCTTAAAACTCAAGGGACTTGGCGGTGCTTCATATCCCTCTAGAGGAGCCTGTTCTATAATCGATAAACCCCGATAAACCTCACCAACCCTTGCCAAATCAGCCTATATACCGCCATCCTCAGCAAACCTTAAAAAAGAACCACAGTAAGCCCAATCACAATACGCAAAAACGTTAGGTCAAGGTGTAGCCTATGGGTTGGAAAGAAATGGGCTACATTTCCTAGACGAAAGTCCCCATGAAA-TCAAGGACTAAAGGTGGATTTAGCAGTAAACTAAGAATAGAGTGCTTAGTTGAATAAGGCCATGAAGCACGCACACACCGCCCGTCACCCTCCTCAAATACTATCAGTACTTATACAGCTACTAGAGGAGACAAGTCGTAACAAGGTAAGCGTACTGGAAAGTGCGCTTGGATAATCCAAAGCATAGCTTAAAGCATCTAGCTTACACCTAGAAGATTTCATATGACTGCTTTGAGCTGTACTTAGCCCCAAACTAAAACATTTATTTCGTAATAGTATAGGAGATAGAAAATTTTA---GGCGCTATAGAGAAAGTACCGTAAGGGAACAATGAAAGAACAC-ACCAAAGCAACAAATAGCAAAGCTTACCCCTTGTACCTTTTGCATAATGACTTAACTAGACACG-CTTAGCAAAGAGAACTTAAGTTAATACCCCCGAAACCAGACGAGCTATTTATAAGCAGCTTCC---AGAGCAAACTCATCTATGTGGCAAAATAGTGAGAAGACCTATAAATAGAGGTGAAAAGCCTATCGAGCCTGGTGATAGCTGGTTGTCCAA-CAAAGAATTTCAGTTCAAACTTAAACTTACCTACTTAATGTAAGCTTAAGACATAGTCTGAAGGGGGACAGCCCTCCAGACATAGGCTA-AACCTTCACTAGAGAGTAAGCATGTTAA--CATACCATAGTGGGCCTAAAAGCAGCCATCAATAAAGAAAGCGTTCAAGCTCAACAACACCATTACCTCAATCCCTGCATTCTACTAACTCCTAGAATAAAATTGGACTACTCTAT-AACTATATAGAAGAACTACTGTTAATATGAGTAACAAGAATTCAATTCTCCTAGCACAAGTGTATACCAGAACGAATCATCACTGGTAGTTAACGAACATAAAACAAATCAACCAACAAGATCTTTTCTCCGTTAATCCAACACAGGAGTGC----AAGGAAAGATTAAAAGGAGTAAAAGGAACTCGGCAAACACAAACCCCGCCTGTTTACCAAAAACATCACCTCTAGCATTCCTAGTATTAGAGGCACTGCCTGCCCAGTGACATAC--GTTCAACGGCCGCGGTATCCTGACCGTGCAAAGGTAGCATAATCACTTGTTCTCTAAATAAGGACTTGTATGAATGGCCACACGAGGGTTTTACTGTCTCTTTCTCCCAATCAGTGAAATTGACCTCCCCGTGAAGAGGCGGGGATATAACAATAAGACGAGAAGACCCTATGGAGCTTTAATTAATTAGTCTACAGCTAACATATAGACTAACAATTTAGGTTGGGGTGACCTCGGAGTATAAAAAACCCTCCGAGCAAGACCTACCAGTCAAAGT-ACT--ACCTATTGATCCATAGATCAACGAAACAAGTTACCCTAGGGATAACAGCGCAATCCTATTCAAGAGTCCCTATCGACAAT-AGGGTTTACGACCTCGATGTTGGATCAGGACATCCTGATGGTGCAGCAGCTATCAATGGTTCGTTTGTTCAACGATTAAAGTCCTACGTGATCTGAGTTCAGACCGGAGTAATCCAGGTCGGTTTCTATCTATTTTACGCTTCTCCCAGTACGAAAGGACAAGAGAAGCAGGGCCCCCTTTAAGTGCCCTC------------AGATGATCTAATCTCAATCTGTTATGTAATAAAAAAAGACCAGGGCT??????????????????????????????????????????????????????????????????????????????????????????????????????????????????????????????????????????????????????????????????????????????????????????????????????????????????????????????????????????????????????????????????????????????????????????????????????????????????????????????????????????????????????????????????????????????????????????????????????????????????????????????????????????????????????ATACAAATCGAAACCACCCTCTAAATATAAAGTCTTGTGACTCCGCCCTCAGCTTCTCTGTGAATTGGTCCTTTGGGTTGTTGGGTCAATTTACGGCTTTCTGCATCATAACTCGAACGCACGCTTAATCGTACCAATTGCGGAGTAATAGGTGCTCTCGTAATCAGCAAGGGCTCATTTTTATTGCTTACTCAGTGGCGGGCTTATAGGTCTAACTATCGAACTGAAATGGATCTCTCTTTGCGTATGCACGCTTATGGTAGTTTCCTGGGCAATTCTTTGGGGCACGTATACAACTTTTCGCATCCTAATGGACGACTGTCATGATTGGGGGTTTCGTGAAAGCACCTACCGTTTTGCTTCATTCTCTCCTTATGTGCGCCTGTATGTCACTCTTTCTCAGAACGGTCAAAACCACGGATCCTCGACCGAATATCCTTCACCTATAACATAAGAATCTGGTTTTATATCTACGTTTTCGTCTGTCTTTTCCCGACTCTGGGACCGAAATAATCCGCAACCCTAAACCCCCCAATAACCGATGTATTCTTTGCTAGCATCTCGTCATCCAAAATTGGGGGTCTGCCTGTATTCATCTATCTGCATGTCCATCTCAATTCAACACGAGATATTTCGCCCTAGCATGCTTTTGCTCTGTGCATTTTTACCTACTGATGGGGCACCGTGACACCTAATATATGGCAACGCTCGTCTTATTCTATATCTATTTATCCGCACAGCTATGAAATACTCTAATGATTACTGTAACTCTACACATGTCCGTTTCTGCGTGCTTCTACCTGTGACGAAGTTTGGTAATCACTCGAAGGCCAAGTGTGGCCTAGGCTCTCACCATGCGAGCGTAACTTTACAAGACCCTCGCCCTACTCTCATACATTTATATGCCCATTTGCCTACCTGCCTACATTGACCCTTCCATCCCACCCTATAAATAACTAGATCTTTATCTGCATTCAGCTGCGTTAGCATCTTGTCGGTGGCTCAATCAATAGCTTATGGGCCTCGGCGTGCCAACATTCTAGAGTACCTGCATATCTTTTCGTCTTTATTGGGTCTATCCTTCACTTATACACCAGATAATTGCTATTTCCTCTGCCCTACATATTGTTATTCACCTGCGAACAACGGCCCTTGACTACGAGGGATCGACTGTTCGGTTAAGTGATAGCGGGGCCTTGCCTTTTTCTGCGATAGCAAATATATATAAGCCTACACATCTTTTTGGGCTACAAACCATTTCCGACTTAACACAGTTGCATAAACCTCTCTACATTCTTCTTGATCGGCTCTACCCGTTCGTAGACACTATCACTCTTGAAAATTCTCCATACTTGCCTTG
		</sequence>
		<sequence>
			<taxon idref="Ajam"/>
			??????????ATA?CCATCTCAA?CTGAAGCCGGCAGTTTTCTCTAAGGATTCCTGCTACCTGCCTCCTCTTCGCTACCCAGCCACTTGCACATTCAAAGGCAGTTTAGAGTCTGAAAAGCAACAATACATTATCCATGGGGGAAAAACACCAAACAATGAGCTTTCCGATAAGATTTATGTCATGTCTGTTGTGTGCAAGAACAACAAGAAAGTTACTTTTTGCTGTACTGAGAAAGACTTGGTAGGAGACGTCCCTGAAGCCAGATATGGTCATACAATCGACGTGGTGTACAGTCGAGGGAAGAGCATGGGCGTTGTCTTCGGAGGGCGATCGTACATACCTTCTGCCCAAAGAACCACAGAGAAATGGAATAGTGTAGCTGACTGCCTGCCTCACATTTTCTTGGTGGATTTTGAGTTTGGGTGCTCTACATCATACATTCTTCCAGAACTTCAGGATGGGCTAGCTTTTCATGTCTCCATTGCCAGAAATGATACCATTTATATTTTAGGAGGGCATTCACTTGCCAATAACATCCGCCCTGCCAACCTATACAGAATAAGGGTTGATCTTCCTCTGGGTAGCCCCTCTGTGAATTGCACAGTTTTGCCAGGAGGAATCTCTGTCTCCAGCGCAATCCTGACTCAAACAAACAGTGATGAATTTGTTATTGTGGGTGGCTATCAGCTTGAAAATCAGAAAAGAATGGTCTGCAACGTCATCTCTCTTGAGGACAACAAGATAGAAATTCGTGAGATGGAGACCCCAGATTGGACCCCAGACATTAAGCACAGCAAGATATGGTTTGGAAGCAACATGGGAAATGGAGCCATTTTCCTTGGCATACCAGGAGACAATAAACAGGCTGCTTCAGAAACATTCTATTTCTACATGCTGAAATGTGCTGAAGACGATGTGAATGAAGAACCAAAAACATTCACAAATAGTCAGACATCAACAGAAGACCCAGKGGATTCCACTCCCTTTGAAGACTCAGAAGAATTTTGCTTTAGTGCAGAAGCAAATAATTTTGATGGTGATGATGAATTTGACACTTATAACGAAGAGGATGAGGAAGATGAGTCTGTCACTGGCTACTGGATTACTTGCTGCTCTACCTGCGATGTGGATATCAACACGTGGGTACCATTTTATTCCACTGAGCTGAACAAACCTGCCATGATCTATTGCTCTCATGGAGATGGGCACTGGGTCCATGCCCAGTGCATGGATCTGGCAGAGCGCACACTCATCCAACTGTCAGAAGGAAGCAGCAAGTATTACTGCAATGAGCATGTGAAGATAGCGAGAGCATTGCAGACCCCAAAACGAACTCTACCCTTAAAAAGGCCTCCACTGTCAAACTTGCATGTGGAGCCACGTGGCACAAGCACTCGTGCCGGCTCATTACAGCATGAGAACAGCAGTTTACTACTCACTAGAGACAAGATGAATGTAGAAAAGGCTGAGTTYTGTAATGAAAGCAAGCAGCCTGGCTTAGCAAGGAGCCAGCAGAGCAGATGGGCTGAAAGTAAAGAAACATGCGATGATAGGCAGACTCCCAGCACAGAGCAAAGGGTGGTTCTGA---ATGCCGATCCCCAGAATGGGAGGAGRGAATCTCCTTCCTCTGACCATTCTAGAGATTCCCAAGATGTTCCTTGGATAACACGGAATAGTAGCATACAGAAAGTTAATGAGTGGTTTTCCAGACGTGATGAAATACTAATTTCCAGTGGCTCCCATGGTGGGAGGCCTGAGTCAAACATGGAAGTAGCAGACGCAGTAGGAGTTCCAAATGAAGTAGATGGATATCCTGGTTCTCCAGAGAAGATAGCCTCATTGGCCAGTGAGCCTCATGGTGCTTTCACATGTGAAAGTGAAAGAGTCCACTCCAAACCAGTAGAAAGTAAT---------ATTGAAGATAAAATATTTGGGAAAACCTATCGGAGGAAGGCAAGCCTCCCTAACTTGAGCCACATAACTGACAATCTAACTATAGGAGCATCTGCTCCAGGACCTCGGGTGACACAGGAGCGGCCCTTCATAAATAAACTGAAGCGTAAAAGGAGAACGACACCGGGCCTTCATCCAGAGGATTTTATCAAGAAAGTAGATTTGACAGTTGATCAAAAGACTCCTGAAAAGGTAATTGAGGAAACCGACCGAGTAGAACAGAATGGCCATGTGATGAATATTACTAAGAATGGTCATGGGAATGAAACAAAAGGTGATTGTGTTCAAAATGAGAAAAATTCTAACCAAGCAGAACCACTGGAAAAAGAATCTGCTTTTAGAACTAAAGCTGAACCTATAAGCAGCAGCATAAGCAACATGGAACTAGAATTAAATATCCATAGTTCAAAAGCACCCAAGAAGACTAAGCTGAGGAAGAAGACCACGACCAAGCATATTTATGCACTTGAACTTGTAGTCAGTAAAAATCCAAGCTCACCTACTCATACTGAACTACAGATTGATAGTTGTTCTAGCAGTGAAGAGGTGAAGAAAAAACATTCTGAGCAAATACCAGTCAGAGAGAGCAAAAAGCTTCCACTCGTGGAAGGT????????????????????????????????????????????????????????????????????????????????????????????????????????????????????????????????????????????????????????????????????????????????????????????????????????????????????????????????????????????????????????????????????????????????????????????????????????????????????????????????????????????????????????????????????????????????????????????????????CCCGGGG?GGGTGTGCAGCAAC????AACCCACAGGAGCTGGTCCATGATTGTTCT------------AATGACACAGAGGGCGTTAAGGATCTCTCGAGATGTGAAGTT---------CAGGAGACAAGCGTAGAAATGGAAGAGAGTGAACTTGATACACAGTATTTACAGAATTCATTTAAGGTTTCAAAGCGCCAGTCGTTTGCTCTGTGTTCAAATCCAGGAAATCCAGAAAAGGAATATGCAACCGTCTGTGCCCACTCCAGGTCCACAGGGAAACAAAGTTCAAAAGTCGCTCTTGAAGGTGGGCAAAAAGAAGAAAATCAGGGAGAGAAGGAATTTCATATGGAGCACGTACAGCCWCCTCACACAACRGCAGGCTTTCCTGAGGTTTGCGAGGAAGACAAGAAGCCAGGAGAGTAT---------AGTATGAAAGGAATCTCTAGGCCTTGTCAGTCATCTCAGTTCAGAGGCAATGACACTAAACTTACTATGGAAAATAAATACAGAATTTCACAAAACCCGTATAATATACCRTCCATTTCCCCCGTCAGGTTATCTGTTAAAACTGTAAGTAAGGAAAACCTGTCAGAGGAAAAGTCTGAGGAACATTCCGTGTCACCTGCAAGAGCAATGGGAAATGACAACATCATTCAAAGTACGGTGGGCACAATAAGCCAGAATAAAACTAGAGAAAGTGCTGTTAAAGAAGGCAGTTCCAGCAGTACTAATGAAGTAGGCTCC---------------------AGTGGCGAGAATATTCCWGCAGAACCAGGCAGAAACAGAGGATCAAAATTAAGTGCTATTCTCAGACTAGGTCTCATGCAAGCTGAAGTCTATAAGCCAAGTCTTCCTCTAAGTAATTGTAAAGATCCTGAAACAAAAAGTCAGGAAGC---TGGGGGAGTAGTGCAGGCCGTTAATGCAGATTTCTCTCCGTGTCAGATTTTAGATGACCTAGAACAACCTCTGGGAAGTAGTCCTGCTTTTCGGGGCTGTTCTGAGACCCCAGATGACCTGCTAAATGATGACAAGATCAAAGGGAATGAC---GGCTTTGCCGAAAGTGGCATTAAGGAAAGATCTGCTGTTTTTAGCAAAAGTGTCCCAAAAGAA---TTCAGAAGGAGCCCCAGTCCCTTAGCCCTCCCACGTTTGGCTCAGGGGCACCAGAGAAGGGCCAGGAAACTAGAGTCCTCAGAAGAGCCATATCTGGAGGACACCCCGGAGCCGCCACTGCACGACTTCCACTGCAGCAAGCTGCTGGACCTGGTCTTCCTGCTGGACGGCTCCTCCAAGCTGTCCGAGACCGAGTTCGAGGTGCTGAAGGTCTTCGTGGTGGGCATGATGGAGCGCCTGCACATCTCCCAGAAGCGGATCCGCGTGGCCCTGGTGGAGTACCACGAGGGCTCCCATGCCTACCTCCAGCTCCGGGACCGGAAGCGGCCCTCTGAGCTGCGGCGCATCGCCAGCCAGGTGAAGTATGCGGGCAGCACGGTGGCCTCCACCACCGAGGTCCTCAAGTACACGCTCTTCCAAATCTTTGGCAAGATTGATCGCCCCGAGGCCTCCCGCGTGGCCCTGCTCCTGATGGCCAGCCAGGAGCCTCCGAGGTTGGCCCGGAACTTGGCCCGTTATGTCCAGGGCCTGAAGAAGAAGAAGGTCATTGTGGTCCCAGTGGGCATCGGGCCGCACGTGAACCTCAAGCAGATCCACCTCATTGAGAAGCAGGCCCCTGAGAACAAGGCCTTTGTGCTCAGCAGTGTGGACGAGCTGGAGCAGCGAAGGGATGAGATCATTAGCTACCTCTGTGACCTTGCTCCCGAAGCCCTGGCACCTACACAGCCCCCACCCGTGGCGCAAATCACTGTGGGTCCGGAGCTCCTGGGGCCTTCGTCCCTGGGGCCCAAGAGGAACTCCATGGTTCTGGACGTGGTGTTTGTTCTAGAGGGGTCGGACCAAATTGGTGAGGCCAACTTCAACAGGAGCAAGGAGTTCATGGAGGAGGTGATCCAGCGGATGGACGTGGGCCAGGATGCCATCCACATCACGGTGCTGCAGTACTCGTACACGGTGACCGTGGAGGCCACCTTCAGCGAGACCCAGTCCAAGGGGGACGTCCTGCGGCGGGTGCGCGAGATCCGCTACCAGGGCGGCAACAGCACCAACACGGGGCTGGCCCTGCAGTATGTGTCCGAGCACAGCTTCTCGGCCACAGTAGTATGAAACTCCAGAACACAAACTGAGGCAGCAAAACCACACAGCATCAAAAGCTCACTCCCAAACTTCTGAACACAGAGT-C-CGTGG-AAGAAAGTCGT-GTC-TTTTGTGTTTGTCTCCTTTCTGTATAGACAAGGTGTTACCCCAAACCACAGACTAACATGCTTCTACTTCA?GTATTGAA-T------TTTCTTGGCCAGCCAAAAGTAA-CTACAAATTCAC-AAAAATTACCATTCCAG-TAAGG----CAGAGTGTAACCATT-?ATA-AT-ACAACTTAAACATG-TTTGCTAT-AAAATACCA?????????????????????????AAGACCTGTGTTTGATTGGGCAAAATGTCCACACGCCTTTCACTG?T?TGTCC?TC???GTGGTAGTTGTAACAGTAA??????GAAAAA??????CCCATGGCCTCCTGGGCCTTCAAGTTCCGTACATGAAACTGGGGACACACC?AAAATGTACATCTCAGGTTTAGATTTACACACTGTCTCATA????GGAGCATGAAAACTACTTCCACGCACGTTGGAAGCCACATCGCAC???????GTGGATAAACAC?C??TTTTGTTTTGGCACACTGTTCGCTTTC?GAT?GGACTGGTGCAACCTGG?GGA?TC????GCAAGCAGGGCATGAAGTCACC?GTAGAAAACAGTGCTGGTTGCTGTGAGTCCAAGGTCCTTTCTCACCTGTCCCCC?CCCCCGACTCCC?????CCCCC?A?G?????????????????????????????????????????CCTCTTA?CAA??ACCAGATGATCTAATCTCAATCTGT?ATGCAATARRRRRK?ACTGCCCAAGACCAGGGCTCAGTTAAAGTGGCAGAGACCGGTAATTGCGTAAAACTTAAACCTTTATT?CCCAGAGGTTCAAGTCCTCTCTTTAACAA???AATGTATAGGTTTGGTCCCAGCCCTTCTATTGGCTGCTAGCAAAACTACACATGCAAGTATCCGCTCTCCAGTGAGAATGCCCTATAAATCATGATAAAAAGGAGCAGGTATCAAGCACACTACCAAGTAGCTCATAACGCCTTGCTCAACCACACCCCCACGGGAAACAGCAGTGATAAAAATTAAGCAATAAACGAAAGTTTGACTAAGTTATGCT---TAAGGGTTGGTAAATTTCGTGCCAGCCACCGCGGTCATACGATTAACCCTAGTCAATAGATTCACGGCGTAAAACGTGTTTAAGGTAAAGTCAAACTCTAGCTACGCTGTAAAAAGCTATAGCTACTGTAAGCTCTAACGCGAAAGTAACTTTAAGATACCTGAATACACGACAGCTAAGGCTCAAACTGGGATTAGATACCCCACTATGCTTAGCCCTAAACCTAAAGAGTCCTCCTAACAAGACTCTTCGCCAGAGTACTACTAGCCAAAGCTTAAAACTCAAGGGACTTGGCGGTGCTTCATATCCCTCTAGAGGAGCCTGTTCTATAATCGATAAACCCCGATCAACCTCACCAACCCTTGTCAACTCAGCCTATATACCGCCATCTTCAGCAAACCTTAAAAAAGAACTGTAGTAAGCTCAATCACAATACGCGAAAACGTTAGGTCAAGGTGTAGCCTATGGGTTGGAAAGAAATGGGCTACATTTCCTATACGAAAGTCCCCATGAAA-CTAAGGACTAAAGGTGGATTTAGCAGTAAACTAAGAATAGAGTGCTTAGTTGAATAAGGCCATGAAGCACGCACACACCGCCCGTCACCCTCCTCAAATATTAACGGTACTTACTTAACTATTAGAGGAGATAAGTCGTAACAAGGTAAGCGTACTGGAAAGTGCGCTTGGATAACCCAAAGCATAGCTTAAAGCATCTAGCTTACACCTAGAAGATTTCATATGACTGCTTTGAGCCGTACTTAGCCCTAAACTAAAACATTCACTACATAATAGTATAGGAGATAGAAATTTTTC---GGCGCTATAGAGAAAGTACCGCAAGGGAACAATGAAAGAATAT-ACTAAAGCAATAAATAGCAAAGCTTACTCCTTGTACCTTTTGCATAATGATTTAACTAGACATA-CTTAGCAAAGAGAACTTAAGTTAATATCCCCGAAACCAGACGAGCTACTTATAAGCAGCTTTT---AGAGCAAACTCATCTATGTGGCAAAATAGTGAGAAGACTCATAAGTAGAGGTGAAAAGCCTATCGAGCCTGGTGATAGCTGGTTGTCCAA-TAAAGAATTTTAGTTCAAACTTAAACCTGCCTATCCACTGCAGATTTAAGACATAATCTAAAGGGGGACAGCCCTTTAGATACAGGTTAAAACCTTAACTAGAGAGTAAGTATATAAA--TATACCATAGTGGGCCTAAAAGCAGCCATCAATAAAGAAAGCGTTCAAGCTCAACAACACAACTATCTAAATCCCTACAATCAACCAACTCCTAGCATAAAATTGGACTACTCTAT-ATCTATATAGAAGAACTACTGTTAATATTAGTAACAAGAATTTAATTCTCCTAGCACAAGTGTATATCAGAACGAATAATCACTGATAATTAACGAATATAAAGCAAACCTACCAACAAGCTCTTTATTTCGTTAATCCAACACAGGAGTGC----AAGGAAAGATTAAAAGGAGTAAAAGGAACTCGGCAAACATAAACCCCGCCTGTTTACCAAAAACATCACCTCTAGCATAACCAGTATTAGAGGCACTGCCTGCCCAGTGACATAA--GTTCAACGGCCGCGGTATCCTGACCGTGCAAAGGTAGCATAATCACTTGTTCTCTAAATAAGGACTTGTATGAATGGCCACACGAGGGTTTTACTGTCTCTTTCTCCCAATCAGTGAAATTGACCTTCCCGTGAAGAGGCGGGAATATACCAATAAGACGAGAAGACCCTATGGAGCTTTAATTAACTAGCCTAAGAGTAAAACATAGGCTAACAATTTAGGTTGGGGTGACCTCGGAGTATAAAAAATCCTCCGAGCAAGACTTACTAGTCAAAGT-ATT--ACTTATTGATCCATAGATCAACGGAACAAGTTACCCTAGGGATAACAGCGCAATCCTATTCAAGAGTTCCTATCGACAAT-AGGGTTTACGACCTCGATGTTGGATCAGGACATCCTGATGGTGCAGCAGCTATCAACGGTTCGTTTGTTCAACGATTAAAGTCCTACGTGATCTGAGTTCAGACCGGAGTAATCCAGGTCGGTTTCTATCTATTTTATGTTTCTCCCAGTACGAAAGGACAAGAGGAACAGGGCCCCCTTTAAGCGCCCTC------------AGATGATCTAATCTCAATCTGAAATGTAATAAAAAAAGACCAGGGCTACCTTACTTTTTGGGCTGGCGGATGTGGACGCCTAGCTCTATCGGCGACTGGCACCGGGCCTTTGGGAGACAATTAAAGTATGTACGCCAGCTTGTATATTTTTATGTATCCATATATGGGGTTGGAATGCTGTCCCTATATGGGCCCGAATGCTTCCCGATAAAAATAGTTTGCTCTCCCCTCTTCTCTTTCTGCTCTCACGTGAGCGGGTGGACGGTGACGTTACCCCCTGCGGAACTGCCAGCGGGCTCGTGACTGCATTTTCCTCACTGCGGGTTCTCATCTGGCGATAATTATGCACATATAAATAACCCCGCCTTCCATACAACCCTTTTGTTGTCGTTTATACGCGTCTCTCTCTTCCTCCGTTTGCGCGGATACATCTCTACGACGAACTAAACACTTTTGACCGCGGGGGGGACCATTTTACACATTTTATACAAATCGAAACCACCTTTTAAATATAAAGTCTTGTGACTCCGCCCTCAGCTTCTCTGTGAATTGGTCCTTTGGGTTGTTGGGTCAATCTACGGCTTTCTGCATCATAACTCGAACGCACGCTTAATCGTACCAATTGCGGAGTAATAGGTGTTCTCGTACTCAGCAAGGGCTCATTTTTATTGCTTACTCAGTGGCGGGCTTATAGGTCTAACTATCGAACTGAAATGGATCTCTCTTTGCGTATGCACGCTTATGGTAGTCTCCTGGGCAATTCTTTGGGGCACGTATACAACTCTTCGCATCCTAATGGACGATTGTCATGATTGGGGGTTTCGTGAAAGCACCTACCGTTTTGCTTCATTCTCTCCTTATGTACGCCTGTATGTCACTTTTTCTCAGAACGGTCAAAACCACGGATCCTCGACCGAATATCCTTCACCTATAACATAAGAATCTGGTTTTGTATCTACGCCTGCACCTGTTTTTTCCCGACTCTGGGACCGAAATAATCCGCAACCCTAAACCCCCCAATAACCGATGTATTCTTTGCTAGCATTTCGTCATCCAAAACTGGGGGTCTGCCTGTATTCATCTATCTGCATGTCCATCTCAATTCAACACGAGATATTTCGCCCTAGCATGTTTTTGCTCTGTGCGTCTTTACTTACTGATGGGGCACCGTGACACCTAATATATGGCAACGCTCGTCTTATTTTATATCTTTCTATCCATATAGCTGTGAAATACTCTAATGATTATTATAACTCTACACATGTCCGTCTTTGCGTGCTTCTACTTGTGACGAAATTTGGTAATCATTCGAAGGCCAAGTGTGGCCTAGGCTCTCACCATGCGAGCGTAACTTTACAAGACCTTCGCCCTACTCTCATACATTTATATGCCCATTTGCCTACCTGCCTACATTGGCCCCTCCATCCCACCCTATAAATAACTAGATCTTTATCTGCATTCAGTTGCGTTATCATCTTGTCGGTGGCTCAATCAATAGCCTATGGGCCTCGGCGTGCCAACATTCTAGAGTACCTGCATATCTCTTCGTCTCTATAGGGTCTATCCTTCACTTATACACCAGATAATTGCTATTACCTCTGCCCTACATATTGTTATTCACCTGCGAACAACGGCCCTTGACTACGAGGGATCGACTGTTCGGTTAAGTGATAGCGGGGCCTTGCCTTTTTCTGCGATAGCAAATATATATAAGCCTACACACCTTTCTGGGCTACAAACCATTTCCGATTTAACATAATTGCATAAACCTTTCTACACACTTCTTGATCGGCTCTACCCGTTCGTAGACATTATCAATTTTGAAAATTCTCCCTACCTGCCTTG
		</sequence>
		<sequence>
			<taxon idref="Ubil"/>
			GATGTAAAGCATAACCATCTCAAACTGAAGCCTGCAGTTTTCTCTAAGGATTCCTGCTATCTGCCTCCTCTTCGCTACCCAGCCACTTGCACATTCAAAGGCAGTTTAGAGTCCGAAAAGCAACAATACATTATCCATGGAGGAAAAACACCAAACAATGAGCTTTCTGATAAGATTTATGTCATGTCTGTTGTGGGCAAGAGCAACAAGAAAGTTACTTTTTGCTGTACTGAGAAAGACTTGGTAGGAGACATCCCTGAAGCCAGATATGGTCATACAATTGATATGGTGTACAGTCGAGGGAAGAGCATGGGTGTTGTCTTCGGAGGGCGATCGTACATACCTTCTGCCCAAAGAACCACGGAGAAATGGAATAGTGTAGCTGACTGCTTGCCCCACATTTTCTTGGTGGATTTTGAATTTGGGTGTTGTACATCATACATTCTTCCAGAACTTCAGGATGGGCTATCTTTTCATGTCTCCATTGCCAGAAATGATACCATTTATATTTTAGGAGGGCATTCACTTGCCAATAACATCCGCCCTGCCAACCTCTACAGAATAAGGGTTGATCTTCCCCTGGGGAGCCCCTCTGTGAACTGCACCGTTTTGCCAGGAGGAATCTCTGTCTCCAGCGCAATCCTGACTCAAACAAACAGTGACGAATTTGTTATTGTGGGTGGCTATCAGCTTGAAAATCAGAAAAGAATGGTCTGCAACGTCATCTCTCTTGAGGGCAACAAGATAGAAATCCGTGAGATGGAGACCCCAGACTGGACCCCAGACATTAAGCACAGCAAGATATGGTTTGGAAGCAACATGGGAAATGGAGCCGTTTTCCTTGGCATACCAGGAGACAATAAACAGGCTGCTTCGGAAACATTCTATTTCTACATGCTGAAATGTGCTGAAGACGATGTGAATGAAGAACCGAAAACATTCACAAATAGTCAGACATCAACAGAAGACCCAGGGGATTCCACTCCCTTTGAAGACTCAGAAGAATTTTGCTTTAGTGCAGAAGCAAATAATTTTGATGGTGATGATGAATTTGACACTTATAACGAAGAGGATGAGGAAGATGAGTCTGTCACTGGCTACTGGATTACTTGCTGCTCTACCTGTGATGTGGATATCAACACGTGGGTTCCATTTTATTCAACTGAGCTGAACAAACCTGCCATGATCTATTGCTCTCATGGAGATGGGCACTGGGTCCATGCCCAGTGCATGGATCTGGCAGAACGCACACTCATCCAACTGTCAGAAGGAAGCAGCAAATATTACTGCAATGAGCATGTGAAGATAGCAAGAGCATTGCAGACCCCGAAACGAACTCTACCCTTAAAAAGGCCTCCACTG???????????????????????????????????????????????????????????????ACCGGCTTCCTGATCACTCA?GACGAGATACATGTACAAGAGGCTGAGTTCGGTAATGAAAGCAAGCCTCCCGGCTTAGCCAGGAGCCAGCAGAGCAGATGGGCTGAAAGTAAAGAAGCATGCGATGGTAGGCAGACTCCCAGCACAGAGCAAAGGGTAATTCTGC---ATGCCGACCCCCAGAGTGGGAGAAGAGGATCTCCTTCCTCTGACCATTCTAGAGATTCCCAAGATGTTCCTTGGATAACACGGAATAGTAGCATACAGAAAGTTAATGAGTGGTTTTCCAGACGTGATGAAATACTAATTTCCAGTGGCTCCCATGGTGGGAGGCCTGAGTCAAACATGGAAGTAGCAGACGCAGTAGGAGTTCCAAATGAAGTAGATGGATATCCTGGTTCTCTAGAGAAAATAGCCTCACTGGCCAGTGAGCCTCATGGTGGCTTCATATGTGAAAGTGAAAGAGTCCACTCAAAACCAGTAGAAAGTAAT---------ATTGAAGATAAAATATTTGGGAAAACCTATCGGAGGAAGGCAAGCCTCCCTAACTTGAGCCACGTAACTGACAATCTAACTATAGGAGCATCTGCTCCAGGACCTCAGGTGACACA?GAGCGGCCCTTCATAAATAAACTGAAGCGTAAAAGGAGAACGACACCGGGCCTTCATTCAGAGGATTTTATCAAGAAAGTAGATTTGACAGTTGTTCAAAAGACTCCTGAAAAGGTAATTGAGGGCACCGACCGAATAGAACAGAATGGCCGTGTGATGAATATTACTAATAATGGTCATGGGAGTGAAACAAAAGGTGATTATGTTCAGAATGAGAAAAATTCTAACCCAGCAGAACCAC?GGAAAAAGAATC????????????????????????????????????????????????????????????????????????TTCAAAAGCACCCAAGAAGACTAAGCTGAGGAAGAAGACCACTACCAAGCATATCTGTGCACTTGAACTCGTAGTCAGTAAAAATCCAAGCTCACCTACTCATACTGAACTACAGATTGATAGTTGTTCTAGTGGTGAAGAAGCGAAGAAAAACCATTCTGAGCAAATACCAGTCAGACAGAGCAAAAAGCTTCCACTCGTGGAAGGTAAAGAACCTGCAACTGGAGCCAACAAGAGCAACAAGTCAAATGAACAAATAAATAAAAGACTTGCCAATGATGCTTTTCCAGAACTAAATTCAACAAACGCGTCTGGTGTTTTTACTAATGGTTCCAGTTCTACTAAACTGAAAGAATTGATCCATTCTAACCTTCAAAGGGAAGAAATAGAAGAGAACCTAGGAACAATTCAAGTGTCTAACAGCACCAAAGACCTCAAAGACCTGATGTTCGGTGGAGGAAGAAGTTTGCAAACTGACAGATCTATGGAGAGCACCAATATTTTATTGGTATCTGAAACGGACTATGACACTCAGGATAGTGTCTCCCTGCTGGCTCCTGACACCCAGGGGAAGGCAAAAACAGCACCAGATCAACGTGTGGGTGGGTGTGCAGCAACTGGAAACCCAAAGGAGCTTGTCCATGATTGTTCT------------AATGACACAGAGGGCGTTAAGGATCTCTTGAGATGTGAAGTT---------CAGGAGACAAGCATAGAAATGGAAGAGAGTGAGCTTGATACACAATATTTACAGAATACATTTAAGGTTTCAAAGCGTCAGTCGTTTGCTCTGTGTTCAAATCCAGGAAATCCAGAAAAGGAATATGCAACCGTCTATGCCCACTCCAGGTCCACAGGGAAACAAAGTTCAAAAGTCACTCTTGAACGTGGGCAAAAAGAAGAAAATCAGGGAGAGAAGGAATCTCATATGGAGCATGTACAGCCACTTCACACAACGGCAGGCTTTCCTGAGGTTTGTGAGAAAGACAAGAAGCCAGGAGAATATGCTGAATATGGTATGAAAGGAATCTCTAGGCCTTGTCAGTCATCTCAGTTCAGAGGCAACGACACTAAACTCACTATGGAAAATAAATACAGAATTTCACAAAACCTGTATAATATACCATCCATTTCCCCCGTCAGGTCATCTGTTAAAAGTGTAAGTAAGGAAAACCTGTCAGAGGAAAAGTCTGAGGAACGTTCAGTGTCACCTGCAAGAGCAGTGGGAAATGAGGACATCATTCAAAGTACGGTGGGCACAACAAGCCAGAATAGAACTAGAGAAAGTGCTGTTAAAGAAGGCAGCTCCAGCAGTACTAATGAAGTCGGCTCC---------------------AGTGGTGAGAATATTCC?GCAGAACCAGGCAGGAACAGAGGATCAAAATTAAGTGCTATTCTCAGACTAGGTCTCATGCAACCTGAAGTCTGTAAGCCAAGTCTTCCTCTAAGTAATTGTAAAGATCCTGAAACAAAAAGGCAGGAAGA---TGGGGGAGTAGTGCAGGCCGTTAATGCAGTTTTCTCTCCATGTCAGATTTTAGATGACCTAGAACAACCTCTGGGAAGTAGTCCTGCTTTTCAGGGCTGTTCTGAGACCCCAGACGACTTGTTAAATGATGACAAGATAAAAGAGAAGGAC---TGCTTTGCCGAAAGTGGCATTAAGGAAAGATCTGCTGTTTTTAGCAAAAGTGTCACAAAAGAA---TTCAGAAGGAGCCCCAGTCCCTTAGCCCTCCCACGTTTGGCTCAGGGGCACCCGAGGAGGGCCAGGAAGCTAGAGTCCTCGGAAGAG???TACGTGGAGGACACCCCAGAGCCGCCACTGCATGACTTCCACTGCAGCAAGCTGCTGGACCTGGTCTTCCTGCTGGACGGCTCYGCCAAGCTTTCCGAGGCCGAGTTYGAGGTGCTGAAGGTCTTCGTGGTGGGCATGATGGAGCGCCTGCACATCTCTCAGAAGCGGATCCGCGTGGCCCTGGTGGAGTACCACGAGGGCTCCCACGCCTACCTCCAGCTCCGGGATCGGAAGCGGCCCTCCGAGCTGCGGCGCATCGCCAGTCAGGTGAAGTATGCGGGCAGCACGGTGGCCTCCACCACCGAGGTCCTCAAGTACACGCTCTTCCAAATCTTCGGCAAGATTGACCGCCCCGAGGCCTCCCGAGTGGCCCTGCTCCTGATGGCCAGCCAGGAACCCCCGAGGTTGGCCCGGAACTTGGCCCGTTATGTCCAGGGCCTGAAGAAGAAAAAGGTCATTGTGGTCCCAGTGGGCATCGGGCCGCACGTGAACCTCAAGCAGATCCACCTCATTGAGAAGCAGGCCCCTGAGAACAAGGCCTTTGTGCTCAGCAGTGTGGACGAGCTGGAGCAGCGAAGGGACGAGATCATCAGCTACCTCTGTGACCTCGCTCCCGAAGTGCCGGCACCTACGCAGCCCCCGCCCATGGCACAAGTCACTGTGGGTCCGGAGCACCTGGGGGCTTCGTCTCTGGGGCCCAAGAGGAACTCCATGGTTCTGGATGTGGTGTTTGTTCTGGAAGGGTCGGACCAAATTGGCGAGGCCAACTTCAACAGGAGCAGGGAGTTCATGGAGGAGGTGATCCAGCGGATGGACGTGGGCCGGGACGCCATCCACATCACGGTGCTGCAGTACTCGTACACGGTGACCGTGGAGGCCACCTTCAGCGAGACCCAGTCCAAGGGGGACGTCCTGCGGCGGGTGCGCGACATCCGCTACCAGGGCGGCAACAGCACCAACACGGGGCTGGCCCTCCAGTACGTGTCTGAGCACAGCTTCTCAGCC??AGTAGTGTATGAATCCAG-ACACAAACTGAGGCAGCAAAACCACG-AGCATCAAAAGCTCACTCCCAAACTTCTGAACACAGAGT-C-CGTGG-AAGAGAGTCGT-GTC-TTTTGTGTTTGTCTCCTTTCTGTACAGACAAGGTGTTACCCCAAACCACAGACTAACATGCTTTTACTTCATGTATTGAA-T------TTTCTTGGCCAGCCAAAAGTAA-CTACAAATTCAC-AAAAATTACCATTCCAG-TAAGG----CAGAGTGTAACCATT-GATA-AT-ACAACTTAAACATG-TTTGCTAT-AAAATACCATCACAAGTAAATGAGCTTTGGGTGA??????????????????????????????????????????????????????????????????????????????????????????????????????????????????????????????????????????????????????????????????????????????????????????????????????????????????????????????????????????????????????????????????????????????????????????????????????????????????????????????????????????????????????????????????????????????????????????????????????????????????????????????????????????CGAAGGACAAGAGAG?TAAGG??CCCCTTAAAA?TAAGCGCCCTCTAACTA??ACCAGATGACCTAGTCTCAATCTGCTATGTAGTAATATAT?CCTGCCCAAGACCAGGGCTCAGTTAAAGTGGCAGAGACCGGTAATTGCATAAAACTTAAACCTTTATA?ACCAGAGGTTCAAATCCTCTCTTTAACAC???AATGCATAGGTTTGGTCCCAGCCTTTCTATTGGCTGCTAGCAAAACTACACATGCAAGTATCCGCCACCCAGTGAGAATGCCCTATAAATCGCGATGAAAAGGAGCAGGTATCAAGCACACTACTAAGTAGCTCATAACGCCTTGCTCAACCACACCCCCACGGGAAACAGCAGTGATAAAAATTAAGCAATAAACGAAAGTTTGACTAAGTTATGCT---TAAGGGTTGGTAAATTTCGTGCCAGCCACCGCGGTCATACGATTAACCCTAGTCAATAGACTTACGGCGTAAAACGTGTTTAAGGTAAAGTTAAACTTTAACTATGCCGTAAAAAGCTACAGCTACTGTAAAATCCAATGCGAAAGTAACTTTAAATTCCCTGAATACACGACAGCTAAGGCCCAAACTGGGATTAGATACCCCACTATGCTTAGCCCTAAACCCAAAGAG-CCTCACAACAAGGCCCTTCGCCAGAGTACTACTAGCCAAAGCTTAAAACTCAAAGGACTTGGCGGTGCTTTATATCCTTCTAGAGGAGCCTGTTCTATAATCGATAAACCCCGATAAACCTCACCAACTCTTGCCAACTCAGCCTATATACCGCCATCTTCAGCAAACCTTAAAAAAGAACCATAGTAAGCCTAATCACAACTAGCAAAAACGTTAGGTCAAGGTGTAGCCTATGAATTGGAAAGAAATGGGCTACATTCCCTACACGAAGGTCCCCATGAAA-TCAAGGACTAAAGGTGGATTTAGCAGTAAACTAAGAATAGAGTGCTTAGTTGAATAAGGCCATGAAGCACGCACACACCGCCCGTCACCCTCCTCAAATATTAACGGTGGTTACACAACTACTAGAGGAGATAAGTCGTAACAAGGTAAGCGTACTGGAAAGTGCGCTTGGATAACCCAAAGCATAGCTTAAAGCATCTAGCTTACACCTAGAAGATATCATATGACTGCTTTGAGCCGTACTTAGCCCTAAACCAAAACATTTATACCTTATTAGTATAGGAGATAGAAAATTTTA---GGCGCTATAGAGAGAGTACCGCAAGGGAACAATGAAAGAGTAT-ACCAAAGCAAAAAATAGCAAAGCTTACCCCTTGTACCTTTTGCATAATGACTTAACTAGACATA-CTTAGCAAAGAGAACTTAAGTTAATACCCCCGAAACCAGACGAGCTATTTATAAGCAGCTTTC---AGGGCAAATTCATCTATGTGGCAAAATAGTGAAAAGACTTATAAATAGAGGTGAAAAGCCTACCGAGCCTGGTGATAGCTGGTTGTCCAA-CAAAGAATTTTAGTTCAAATTTAAGTCTACCTATCCACTGTAGACTTAAATAATAGTCTGAAGGGGGACAGCCCTCCAGACACAGGTTA-AACCTTAACTAGAGAGTAAGAATATAAA--TAGACCATAGTGGGCCTAAAAGCAGCCATCAATAAAGAAAGCGTTCAAGCTCAACAACTCTACCAATTTAATCCCTACAACCAACCAACTCCTAGCATAAAATTGGACTACTTTAT-AATAATATAAAGGAATTACTGTTAATATGAGTAACAAGAATTTATTTCTCCCCGCACAAGTGTATATCAGAACGAATGCTCACTGATAATTAACGAATATAAAGCAAATCAATAAACAAGCTCTTTACCCCGTTAATCCAACACAGGAGTGC----AGGGAAAGATTTAAAAGAGAAAAAGGAACTCGGCAAACATAAACCCCGCCTGTTTACCAAAAACATCACCTCTAGCATCCCCAGTATTAGAGGCACTGCCTGCCCAGTGACATAC--GTTTAACGGCCGCGGTATCCTGACCGTGCAAAGGTAGCATAATCACTTGTTCTCTAAATAAGGACTTGTATGAATGGCCACACGAGGGTTTTACTGTCTCTTTCTCTTAATCAGTGAAATTGACCTCCCCGTGAAGAGGCGGGGATATAACAATAAGACGAGAAGACCCTATGGAGCTTTAATTAACTAGCCTAACAACAAAACATGGGCTAACAATTTAGGTTGGGGTGACCTCGGAGTACAAAAAATCCTCCGAGCAAGACCTACCAGTCAAAGT-ACT--ACTCATTGATCCATAGATCAACGGAACAAGTTACCCTAGGGATAACAGCGCAATCCTATTAAAGAGTCCCTATCGACAAT-AGGGTTTACGACCTCGATGTTGGATCAGGACATCCTAATGGTGCAACAGCTATTAAGGGTTCGTTTGTTCAACGATTAAAGTCCTACGTGATCTGAGTTCAGACCGGAGTAATCCAGGTCGGTTTCTATCTATTTTACGTCTCTCCCAGTACGAAAGGACAAGAGAGACAGGGCCCCCTTTAAGCGCCCTC------------AGATGACCTAGTCTCAATCTGCTATGTAGT-AATAAAGACCAGGGCTACTTTACTCTTTGGGCTGGCGGATGTGGACGCCTAGCTCTATCGGCGACTGGCACCGGGCCTTTGGGAGACAATTAAAGTGTGTACGCCAGCTTGTATATTTTTATGTATCCATATATGGGGTTGGAATGCTATCCTTATATGGGCCCGAATGCTTCCCGATAAAAATAGTTTGCTCTCCCCTCTTTTCTCTCTGCTCTCACGTGAGCGGGTGGACGGTGACGTTACCCCCTGCGGAATTGCCAGCGGGCTCGTGACTGCATTTTCCTCACTGCGGGTTCTCATCTGGGCATAATTATACACATATAAATAACCCCGCTTTCCATACAACCCCTTTGTTGTCGTTTATACGCGTCTCTCTCTTCCTCCGTCTGCGCGGATACATCTTTACGACGAACTAAACACTTTTGACCGCGGGGGGGACCATCTTACACACTTTATACAAATCGAAACCACCCTTTAAATATAAAGTCTTGTGACTCCGCCCTCAGCTTCTCTGTGAATTGGTCCTCTGGGTTGTTGGGTCAATCTACGGCTTTCTGCATCATAACTCGAACGCACGCTTAATCGTACCAATTGCGGAGTAATAGGTGCTCTCGTACTCAGCAAGGGCTCATTTTTATTGCTTACTCAGTGGCGGGTTTATAGGTCTAACTATCGAACTGAAATGGATCTCTCTTTGCGTATGCACGCTTATGGTAGTTTCCTGGGCAATTCTTTGGGGCACGTATACAACTCTTCGCATCCTAATGGACGACTGTCATGATTGGGGGTTTCGTGAAAGCACCTACCGTTTTGCTTCATTCTCTCCTTATGTGCGCCTGTATGTCACTTTTTTTCAGAACGGTCAAAACCACGGATCCTCGATCGAATATCCTTCACCTATAACATAAGAATCTGGTTTTATATCTACGCCTTCTCCTGTCTTTTCCCGACTTTGGGACCGAAATAATCCGCAACCCTAAACCCCCCAATAACCGATGTATTCTTTGCTAGCATCTCGTCATCCAAAACTGGGGGTCTGCCTGTATTCATCTATCTGCATGTCCATCTCAGTTCAACACGAGATATTTCGCCCTAGCATGTTTTTGCTCTGTGCGTTTTTACCTACTGATGGGGCACCGTGACACCTAATATATGGCAACGCTCGTCTTATTTTATATCTATCTATCCGCATAGCTACGAAATACTCTAATGATTAATATAATTTTTCACATGTCCGTCTCTGCGTGCTTCTACCTGTGACGAAATCTGGTAATCACTCGAAGGCCAAGTGTGGCCTAGGCTCTCACCTTGCGAGCGTAACTTTACAAGACCCTCGCCCTACTCTCATACATTTATATGCCCATCTGCCTACCTGCTTACATTGATCCCTCCATCCCACCCTATAAATAACTAGGTTTTTATCTGCATTCAGCTGCGTTAGCATTTTGTCGGTGGCTCAATCAATAGCCTATGGGCCTCGGCGTGCCAACATTCTAGAGTACTTGCATATCTTTTCGTCTCTATAAGGTCTATCCTTCACTTATGTACCAGATAATTGCTATTTCCTCTGCCCTACATATTGTTATTCACCTGCGAACAACGGCCCTTGACTACGAGGGATCGACTGTTCGGTTAAGTGATAGCGGGGCCTTGCCTTTTTCTGCGATAGCAAATATATATAAGCCTACACACCTTTCTGGGCTACAAACCATTCCCGATTTAACACAGTTGCATAAACCTTTCTACATTCTTCTTGATCGGCTCTACCCGTTCGTAGACATTATCATTTTTGAAAATTCTCCCTACCTGCCTTG
		</sequence>
		<sequence>
			<taxon idref="Ageo"/>
			GATGTAAAGCATAACCATCTCAAACTGAAGCCTGCAGTTTTCTCTAAGGACTCCTGCTACCTGCCTCCTCTTCGCTACCCAGCCACTTGCACATTCAAAGGCAGTTTAGAGTCTGAAAAGCAACAATACATTATCCATGGGGGGAAAACACCAAACAATGAGCTTTCCGATAAGATTTATATCATGTCTGTTGTGTGCAAGAGCAACAAGAAAGTTACTTTTTGCTGTACTGAGAAAGACTTGGTGGGAGACGTCCCTGAAGCCAGATATGGTCATACCATTGACGTGGTACACAGTCGAGGGAAGAGCATGGGTGTTGTCTTTGGAGGGCGATCATACATACCTTCTGCCCAAAGAACCACGGAAAAATGGAATAGTGTAGCTGACTGCCTGCCCCACATTTTCTTGGTGGATTTTGAATTTGGGTGCTCTACATCATACATTCTTCCAGAACTTCAGGATGGACTATCTTTTCACGTCTCCATTGCCAGAAATGATACCATCTATATTTTAGGAGGGCATTCACTTGCCAATAACATCCGCCCTGCCAACCTATACAGAATAAGGGTTGATCTTCCCCTGGGTAGCCCCGCTGTGAATTGCACGGTTTTGCCAGGAGGAATCTCTGTCTCCAGTGCAATCCTGACTCAAACAAACAGTGATGAATTTGTTATTGTGGGTGGCTATCAGCTTGAAAATCAGAAAAGAATGGTCTGCAATGTCATCTCTCTTGAGGGCAACAAGATAGAAATTCGTGAGATGGAGACCCCAGATTGGACCCCAGACATTAAGCACAGCAAGATATGGTTTGGAAGCAACATGGGAAATGGAGCTGTTTTCTTTGGCATACCAGGAGACAATAAACAGGTTGCTTCAGAAACATTCTATTTCTACATGCTGAAATGTGCTGAAGACAATGTGAATGAAGAACAGAAAACATTCACAAATAGTCAGACATCAACAGAAGACCCGGGGGATTCCACTCCCTTTGAAGACTCAGAAGAATTTTGCTTCAGTGCAGAAGCAAATAACTTTGATGGTGATGATGAATTTGACACTTATAACGAAGATGATGAGGAAGATGAGTCTGTCACCGGCTACTGGATTACTTGCTGCTCTACCTGTGATGTGGATATCAACACGTGGGTACCATTTTATTCAACTGAGCTGAACAAACCTGCCATGATCTATTGTTCTCATGGAGATGGGCACTGGGTCCATGCCCAGTGCATGGATCTGGCAGAACGCACGCTCATCCAACTGTCAGAAGGAAGCAGCAAGTATTACTGCAATGAGCATGTGAAGATAGCAAGAGCGCTGCAGACCCCAAAACGAGCTCTACCCTTAAAAAAGCCTCCACTGTCAAACTTGCATGTGGAGCCACGTGGCACAAGTACTCGTGCCGGCTCATTACCGCATGAGAACAGCAGTTTACTACTCACTAATGACAAGATGAATGTAGAAAAGGCTGAATTCTGTAATAAAAGCAAGCAGCCTGGCTTAGCGAGGAGCCAGCAGAGCAGATGGGCTGAAAGTAAAGAAACATGTAATGATAGTCAGACTCCCAGCCCAGAGAAAAGGGTGGTTCTAA---GTGCTGATCCCCAGAATGAGAGAAAAGAATCCCCTTCCTCTGACCATCCTAGAGATTCCCAAGATGTTCCTTGGATAACACGGAACAGCAGCATACAGAAAGTTAATGAGTGGTTTTCCAGACGTGATGAGATACTAACTTCCGATGGCTCCCATGATGGGAGGCCTGAATCAAATATGGAAGTAGCTGATGCAGTAGAAGTTCCAGATGAAGTAGATGGATATCCTGGTTCTCCAGAGAAAATAGCCTCAYTGGCCAGTGAGCCACATGRTGCTTTAATATGTGAAAGTGAAA???TCCACTCCAAACCGG??GAAAGGAA?GTGAAGGATATTGAAGATAAAATATTTGGGAAAACCTATCGGAGGAAGGCAAGCCTCCCTAACTTGAGCCACGTAACTGACAATCTAACTATAGGAGCATCTGCTCCGGAACCTCAGATAACCCAACAGCGTCCCTTCACAAATAAACTAAAGCGTAAAAGGAGAACTACACCAGGCCTTCATCCAGAGGATTTTATCAAGAAAGTAGATTTGACAGCTGTTCAAAAGAGTCCTGAAAAGAGAATTGAGGGAACTGACCAAATAGAACAGAATGGTTGTGTGATGAATATTACTAATAATGGTCATGGGRATGAAACAAAAGGTGATTATGTTCAGAATGAGAAAAATTCTAACCCAACAGAATCACTGGAAAAAGAATCTGCTTTCAGAACTAAAGCTGAACCTATAAGCAGCAGCATAAGCAACATGGAGCTGGAATTAAATATCCATAGTTCAAAAGCACCCAAGAAGACTAAGCTGAGGAAGAAGACCACTACCAAGCATATTTATGCACTTGAACTTGTAGTCAGTAAAAATCCAAGCCCACCTACTCATACTGAACTACAGATTGATGATAGTTCTAGCAGTGAAGAGGCGAAGAAAGAAAATTCTGAGCAAATACCGGTCAGACAGAGCAAAAAGCTGCAACCCATAGGAGGTAAAGAACCTGCGACTAAAGCCAACAAGAGTAACAAGTCAAATGAACAAATAAATAAAAGACTTGCCAATGATGCTTTTCCAGAACTCAATTTAACAAACGTATCTGGTGTTTTTACTAATGGTTCAGGTTCTACTAAACTTAAA---TTTGTCGATTGTAACCTTCAAAGAGAAGAACTAGAAGAGAACCTAGGAACAATTCAAGTGTCTAATAGCACCAAAGACCTCAAAGATCTGATATTCAGTGGAGGAAGAAGTTTGCAGACTGACAGATCTACGGAAAGTACCAATGTRTTATTGGTACCTGAAACTGACTATGACACTCAGGACAGTGTCTCCCTGCTGGCACCTGACACCCCAGGGAAGGCCAAAACAGCACCAAATCAACGAGTGGGTGGGTGTGCAGCAATTGGAAACCCAAAGGAACTTACCCATGATTGTTCT------------AATGACACAGAGGGCGTTAAGGATCTCTTGAGATGTGAAGTT---------CAGGAGACAAGCATAGAAATGGAAGAGAGTGAACTTGATACACAGTATTTACAGAATACGTTTAAGGTTTCAAAACGTCAGTCATTTGCTCTGTGTTCAAATCCAGAAAATCCAGAAAAGGACTATGCAATCGTCTATTCCCACTCCAGGTCCACAAGGAAACAAAGTCCAAAAGTTACTCTTGAATGTGAACAAAAAGAAGAAAATCAGGGAGAGAAGGAATCTAATACGGAGCATGCACAGCCACCTCACACAGCGGCAGGCTTTCCTGAGGTTTGTGAGAAAGACAGAAAGCCAGGAGAGTATGCCAGGTATAGCGTGAAAGGAATCCCTAGGCCTTGTCAGTCATCTCCGTTCAGAGGCGATGAAACAAAACTCACTATTGAAAATAAGTACGGAATTTCACAAAACCCATATTGCATACCACCCATTTCTCCCGTCAGGTCATCTGTTAAAACTATAAGTAAGGAAAACCTGTCAGAGGAAGAGTCTGAGGAACATTCAGCGTCACCTGCAGGAGCAATGGTACATGAGAACATCTTTCAAAGTACAGTGGGCACAATCAGCCAGAATAAAACTAGAGAAAGTACTGTTAAAGAAGGCAGCTCAAGCAGTACTAATGAAGTAGGCTCC---------------------AGTGGTGAAAATACTCAAGCAGAAGCGGGCAGAAACAGAGGATCAAAATTAAGTGCTATTGTCAGATTAGGTCTCATGCAACCTGAAGTCTACAAGCCAAGTCTTCCTCTAAGTAATCGTAAAGATCCTGAACTAAAAAGGCAAGAAGA---TGGGGGAGTGGTGCAGGCTGTTGATGCAGATTTGTCTCCATGTCACATTTTGGATAACCTGGARCAACCTCTGGGAAGTAGTCCTGCTTCTCGGGTTTGTTCCRAGACCCCAGACAACCTGTTARATGATGACAAGACAAAGGAGAATAAT---GGCTTTGCTGAAAGTGACATTAAGGAAAGATCTGCTGTTTTTAGCAAAAGTGTCTCGAAAGAA---TTCAGAAGGAGCCCCAGTCCCTTAGCCCGCACACGTTTGGCTCAGGGTCACCAGAGAAGAGCCAGGAAACTAGAGTCCTCGGAAGAGCCGTATGTGGAGGACACCCCGGAGCCGCCACTGCATGACTTCTCCTGCAGCAAGCTGCTGGACCTGGTCTTCCTGCTGGACGGCTCCTCCAAGCTGTCCGAGGCTGAGTTCGAGGTGCTGAAGGTCTTCGTGGTGGGCATGATGGAGCGCCTGCACATCTCCCAGAAGCGGATCCGCGTGGCCCTGGTGGAGTACCATGAGGGCTCCCACGCCTACTTCCAGCTCCGGGACCGGAAGCGGCCCTCTGAGCTGCGGCACATCGCCAGCCAGGTGAAGTACGCGGGCAGCACGGTTGCCTCCACCACTGAGGTCCTCAAGTACACGCTCTTCCAAATCTTTGGCAAGATTGACCGCCCCGAGGCCTCCCGCGTTGCCCTGCTCCTGACGGCCAGCCAGGAGCCCCCGAGGCTGGCCCGGAACTTGGCCCGTTACGTCCAGGGCCTGAAGAAGAAGAAGGTCATCGTGGTCCCGGTGGGCATTGGGCCGCACGTGAACCTCAGGCAGATCCACCTCATCGAGAAGCAGGCCCCTGAGAACAAGGCCTTCGTGCTCAGCAGTGTGGATGAGCTGGAGCAGCGAAGGGACGAGATTATCAGCTACCTCTGTGACCTTGCTCCCGAAGCGCCAGCGCCTACGCAGCCCCCGCCTGTGGCACAAGTCACTGTGGGTCCGGAGCACCTGGGGGCTTCGACCCTGGGGCCCAAGAGGAACTCCATGATTCTGGATGTGGTGTTTGTTCTGGAAGGGTCCGACCAAATTGGTGAGGCCAACTTCAGCAGGAGCAGGGAGTTCATGGAGGAGGTGATCCAGCGGATGGACGTGGGCCAGGACGCCATCCACATCACGGTGCTGCAGTACTCGTACACGGTGACCGTGGAGGCCACCTTCCGTGAGACCCAGTCCAAGGGGGACGTCCTGCAGCGGGTGCGCGAGATCCGCTACCAGGGCGGCAACAGCACCAACACGGGGCTGGCCCTGCAGTACGTGTCGGAGCACAGCTTCTCGGCCACAGTAGTATGAAACTCCAGAACACAAACTGAGGCAGCAAAACCACACAGCATCAAATGCTCACTCCCAAACTTCTGAACACATAGT-C-CATGG-AAGAAAGTCGT-GTC-TTTAGTGTTTGTCTCCTTTATGTATAGACAAGGTGTTACCCCAAACCACAGACTAACATACTTCTACTTCACATACTGAA-T------TTTCTTGGCCAACCAAAAGTAA-CTACAAATCAAC-AAAAATTACCATTCCAG-TAAGG----CAGAGTGTAACCATT-GATA-AT-ACAACTTAAACATG-TTTGCTAT-AAAA?????????????????????????????????????????????????????????????????????????????????????????????????????????????????????????????????????????????????????????????????????????????????????????????????????????????????????????????????????????????????????????????????????????????????????????????????????????????????????????????????????????????????????????????????????????????????????????????????????????????????????????????????????????????????????????????????????????????GGMAAGAGAGACAAGG?CCTCCTTAAACCTAAGCGCCTTCAAGCCA??AACAGATGATATCACCTTAATCTGACAAGCAATAAACACACCTTCCCCAAGACCAGGGGCTCGTTAAAGTGGCAGAGACCGGTAATTGCATAA?ACTTAAACCTTTATC?ACCAGAGGTTCAAATCCTCTCTTTAACAA???AATG??????????????????????????????????????????????????????????????????????????????????????????????????????????????????????????????????????????????????????????????????????????????????????????????????????????????????????---???????????????????????????????????????????????????????????????????????????????????????????????????????????????????????????????????????????????????????????????????????????????????????????????????????????????????????????????????????????????????????????????????????????????????????????????????????????????????????????????????????????????????????????????????????????????????????????????????????????????????????????????????????????????????????????????????????????????????????????????????????????????????????????????????-?????????????????????????????????????????????????????????????????????????????????????????????????????????????????????????????????????????????????????????????????????????????????????????????????????????????????????????????????????????????????????????????????????????????????????????????????????????---???????????????????????????????????????????-????????????????????????????????????????????????????????????????-???????????????????????????????????????????????????????????????---??????????????????????????????????????????????????????????????????????????????????????????-??????????????????????????????????????????????????????????????????????????????????????????????????????????????????????--????????????????????????????????????????????????????????????????????????????????????????????????????????????????????-????????????????????????????????????????????????????????????????????????????????????????????????????????????????????????????????????????????????????????----???????????????????????????????????????????????????????????????????????????????????????????????????????????????????--?????????????????????????????????????????????????????????????????????????????????????????????????????????????????????????????????????????????????????????????????????????????????????????????????????????????????????????????????????????????????????????????????????????????????????-???--????????????????????????????????????????????????????????????????????????????????-???????????????????????????????????????????????????????????????????????????????????????????????????????????????????????????????????????????????????????????????????????????????????????????????------------???????????????????????????????????????????????ACCTTATTCTTTGGGCTGGCGGATGTGGACGCCTAGCTCTATCGGCGATTGGCACCGGGCTTTTGGGAGACAATTAAAGTATGTACGCCAGCTTGTATATTTTTATGTATCCATATATGGGGTTGGAATGCTATCCCTATATGGGCCCGAATGCTTCCCGATAAAAATAGTTTGCTCTCCCCTCTTCTCTTTCTGCTCTCACGTGAGCGGGTGGACGGTGACGTTACCCCTTGCGGAACTGCCAGCGGGCTCGTGACTGCATTTTCCTCATTGCGGGTTCTCATTTGGGCATAATTATACACATATAAATAACCCCGCCTTCCATACAACC?TTTTGTTGTCGTTTATACGCGTCTTTTTTTTCCTCCGTCTGCGCGGATACATCTCTACGACGAATTAAACACTTTTGACCGCGGGGGGGACCATTTTACACATTTT??????????????????????????????????????????????????????????????????????????????????????????????????????????????????????????????????????????????????????????????????????????????????????????????????????????????????????????????????????????????????????????????????????????????????????????????????????????????????????????????????????????????????????????????????????????????????????????????????????????????????????????????????????????????????????????????????????????????????????????????????????????????????????????????????????????????????????????????????????????????????????????????????????????????????????????????????????????????????????????????????????????????????????????????????????????????????????????????????????????????????????????????????????????????????????ATTATT?TAACTCTACACATGTCCATCTTTGCGTGCTTCTACTTGTGACG?AATCTGGTAATCRCTCGAAGGCCAAGTGTGGCCCAGGCTCTCACCATGCGAGCGTAACTTTACAAGACCCTCACCTTACTCTCGCACATTTACATGCCCATCTGCTTACCTGCCTACATTGATCCTTCCATCCCACCCTATAAATAACTAGGTCTTTCTCTGCATTCAGCTGCGTTATCATCTTGTCGGTGGCTCAATCAATAGCCTATGGGCCTCGGCGTGCCAACATTCTAGAGTACCTGCATATTTTTTCGTCTCTATAAGGTCTATCCTTCACCTATATACCAGAKAATTGCTATTTCCTCTGCCCTGCATATTGTTATTCACCTGCGAACAACGGCCCTTGATTACGAGGGATCGACTGTTCGGTTAAGTGATAGCGGGGCCTTGCCTTTTTTTGCGATAGCAAATATATAKAAGCCTACACATCTTTCTGGGCKAAAAGCCACACCCGACTTTACATAATTACGCAAGCCTCKCTACATTCTTCTTGAKCGGCTCTACC??TTCGTAGACASTATCACTCTK?AAAAKKCTC?CTACCT?CTTTG
		</sequence>
		<sequence>
			<taxon idref="Bnan"/>
			????????????AACCATCTCAA?CTGAAGCCTGCAGTTTTCTCTAAGGACTCCTGCTACCWGCCTCCTCHTCGCTACCCAGCCACTTGCACATTCAAAGGCAGTTTAGAGTCTGAAAAGCAACAATACATTATCCATGGGGGGAAAACACCAAACAATGAGCTTTCCGATAAGATTTATATCATGTCTGTTGCGTGCAAGAGCAACAAGAAAGTTACTTTTTGCTGTACTGAGAAAGACTTGGTGGGAGACRTCCCTGAAGCCAGATATGGGCATACCATTGATGTGGTRCACAGTCGAGGGAAGAGCATGGGTGTTGTCTTCGGAGGGCGATCATACATACCTTCTGCCCAAAGAACCACGGAAAAATGGAATAGTGTAGCTGACTGCCTGCCCCACATTTTCTTGGTGGATTTTGAATTTGGGTGCTCTACATCATACATTCTTCCAGAACTTCAGGATGGGCTATCTTTTCATGTCTCCATTGCCAGAAATGATACCATTTATATTTTAGGAGGGCATTCACTTGCCAATAATATCCGCCCTGCCAACCTATACAGAATAAGGGTTGATCTTCCCCTGGGTAGCCCCGCTGTGAGTTGCTCGGTTTTGCCAGGAGGAATCTCTGTCTCCAGTGCAATCCTGACTCAAACAAACAGTGATGAATTTGTTATTGTGGGTGGCTATCAGCTTGAAAATCAGAAAAGAATGGTCTGCAACGTCATCTCTCTTGAGGGCAACAAGATAGAAATTCGTGAGATGGAGACCCCAGATTGGACCCCAGACATTAAGCACAGCAAGACATGGTTTGGAAGCAACATGGGAAATGGAGCTGTTTTCCTTGGCATACCAGGAGACAATAAACAGGTTGCTTCAGAAACATTCTATTTCTACATGCTGAAATGTGCTGAAGACGATGCGAATGAAGAACAGAAAACATTCACAAATAGTCAGACATCAACAGAAGACCCAGKGGATTCCACYCCCTTTGAAGACTCAGAAGAATTTTGCTTCAGTGCAGAGGCAAATAATTTTGATGGTGATGATGAATTTGACACCTATAACGAAGATGATGAGGAAGACGAGTCTGTCACCGGCTACTGGATTACTTGCTGCTCTACCTGTGATATGGATATCAACACRTGGGTACCATTTTATTCAACTGAGCTAAACAAACCTGCCATGATCTATTGCTCTCATGGAGATGGGCACTGGGTCCACGCCCAGTGCATGGATCTGGCAGAACGCACACTCATCCAACTCTCAGAAGGAAGCAGCAAGTATTACTGCAATGAGCATGTGAAGATAGCAAGAGCATTGCAGACCCCAAAACGAGCTCTACCCTTAAAAAAGCCTCCACTGTCAAACTTGCATGTGGAGCCACGTGGCACAAGCACTCGTGCCGGCTTATTACCGCATGAGAACAGCCGTTTACTACTCACTAAAGACAAGATGAATGTAGAAAAGGCCGAATTCTGTAATAAAAGCAAGCAGCCTGGCTTAGCAAGGAGCCAGCAGAGCAGATGGGCTGAAAGTAAAGAAACATGTAATGATAGGCAGACTCCCAGCCCAGAGAAAAGGGTAGTTCTGA---ATGCTGATCCCCAGAATGAGAGAAAAGAATCTCCTTCCTCTGACCATCCTAGAGATTCCCAAGATGTTCCTTGGATAACACGGAACAGTAGCATACAGAAAGTTAATGAGTGGTTTTCCAGACGTGATGAAATACTAACTTCGGATGGCTCCCATGATGGGAGGCCCGAATCAAATATGGAAGTAGCTGATGCAGTAGAAGTTCCGGATGAAGGAGATGGATATCCTGGTTCTCCAGAGAAAATAGGCTCACTGGCCAGTGAGCCTCATGGTGCTTTAATACGTGAAAGTGAAA???TCCACTCCAAACCAGTAGAAAGTA?TGTA------ATTGAAGATAAAATATTTGGGAAAACCTATCGGAGGAAGGCAAGCCTCCCTAACGTGAGCCACGTAACTGACAATCTAACTATAGGAGCATCTGCTCCAGAACCTCAGATAACACAAGAGCGTCCCTTCACAAATAGACTAAAGYGTAAAAGGAGAACCACACCAGGCCTTCATCCAGAGGATTTTATCAAGAAAGTAGATTTGACAGTTGTTCAAAAGACTCCTGAAAAGAGAATTGAGGGAACTGACCAAATAGAACAGAATGGTCGTGTGATGAATATTACTAATAATGGTCTTGGGAATGAGACAAAAGGTGATTATGTTCAGAATGAGAAAAATTCTGACCTAACAGCATCACTGGAGAAAGAATCTGCTTTCAGAACTAAAGCTGAACCCATAAGCAGCAGCATAAGCAACATGGAACTRGAATTAAATATCCATAGTTCAAAAGCACCCAAGAAGACTAAGCTGAGGAAGAAGACCACTACCAAGCATATTTATGCGCTTGAACTTGTAGTCAGTAAAAATCCAAGCCCACCTACTCATACTGAACTGCAAATTGATAGTTGTTCTAGCAGTGAAGAGGCGAAGAAAAAAAATTCTGAGCAAATACCAGTCAGACAGAGCAAAAAACTTCAACCCATGGAAGGTAAAGAACCCGCGACAGGCTCCAACAAGAGTAACAAGTCAAATGAACAAATAAATAAAAGACTTGCCAATGATGCTTTTTCAGAACTAAATTTAACAAACGTATCTGGTGTTTTTACTAACGGTTCAGGTTCTACTAAACTTAAAGAATTTGTCGATTCTAACCGTCAAAGAGAAGAACTAGAAGAGAACCTAGGAACAATTCAAGTGTCTAATAGCACCAAAGACCTGAAAGATCTGATATTCGGTGGAGGAAGAAGTTTGCAAACTGACAGGTCTATGGAGAGTACCAATATTTTACTGGTACCTGAAACTGACTATGACACTCAGGACAGTGTCTCCCTGCTGGCACCTGACACCCCAGGGAAGGCAAAAACAGCACCAAATCAACGTGTGGGTGGGTGTGCAGCAATTGGAAACCCAAAGGAACTTATCCATGATTGTTCT------------AATGACACAGAGGGCGTTAAGGATCTCTTGAGATGTGAAGTT---------CAGGAGACAAGCATAGAAATGGAAGAAAGTGAACTTGATACACAGTATTTACAGAATACGTTTAAGGTCTCAAAGCGTCAGTCATTTGCTCTGTGTTCAAATCCAGGAAATCCAGAAAAGGACTATGCAACCGTCTATTCCCACTCCAGGTCCACAAGGAAACAAAGCCCAAAAGTTACTCTTGAATGTGGACAAAAAGAAGAAAATCAGGGAGAAAAGGAACCTAACATGGAGCATGCACAGCCACCTCACACAGCAGCAGGCTTTCCTGAGGTTTGTGAGGAAGACAGAAGACCAGGAGAGTATGCCAGCTGTAGCATGAAAGGAATCCCTAGGCCTTGTCAGTCATCTCAGTTCAGAGGCGATGAAACGAAACTCACTGTTGAAAATAAATACGGAATTTCACAAAACCCGTATCATATACCATCCATTTCTCCCGTCAGGTCATCTGTTAAAACTCTGAGTAAGGAAAACCTGTCAGAGGAAAAGTTGGAGGAACATTCAGTGTCACCTGCAAGAGCAATGGGAAATGAGAACATCATTCAAAGTACAGTGGGCACAATCAGCCCGAATAAAACTAGAGAAAGTACTGTTAAAGAAGGCAGCTCAAGCAGTACTAATGAAGTAGGCTCC---------------------AGTGGTGAAAATATTCAAGCAGAAGCAGGCAGAAACAGAGGATCAACATTAAGTGCTATTCTCAGATTAGGTCTCATGCAACCTGAAGTCTACAAGCCAAGTCTTCCTCTAAGTAATTGTAAAGATCCTGAACTAAAAAGGCAAGAAGA---TGGGGGAGTGGTGCAGGCTGTTAATGCAGATTTCTCTCCATGTCAGATTTTGGATAACCTAGAACCACCTCTGGGAAGTAGTCCTGCTTCTCGGGTTTGTTCCGACACCCCAGATGACCTGTTAAATGATGACAAGATAAAGGAGAACAAT---GGCTTTGCTGAAAGTGGCATTAAGGAAAGATCTGCTGTTTTTAGCAAAAGTGTCCCGAAAGAA---TTCAGAAGGAGCCCCAGTCCCTTAGCCCACACACGTTTGGCTCAGGGTCACCAGAGAAGGGCCAGGAAACTAGAGTCCTCAGAAGAG???TACGTGGAGGACACCCCGGAGCCGCCACTGCACGACTTCTACTGCAGCAAGCTGCTGGACCTGGTCTTCCTGCTGGACGGCTCCTCCRARCTGTCCGAAGCCGAGTTCGAGGTGCTGAAGGTCTTCGTGGTGGGCATGATGGAGCGCCTGCACATCTCCCAGAAGCGGATCCGCGTGGCCCTGGTGGAGTACCACGAGGGCTCCCACGCCTACCTCCAGCTCCGGGACCGGAAGCGGCCCTCCGAGCTGCGGCGCATCGCCAGCCAGGTGAAGTACGCGGGCAGCACGGTGGCCTCCACCACTGAGGTCCTCAAGTACACGCTCTTCCAAGTCTTCGGCAAGATTGACCGCCCCGAGGCCTCCCGCGTTGCCCTGCTCCTGACGGCCAGCCAGGAGCCCCCGAGGATGGCCCGGAACTTGGCCCGTTACGTCCAGGGCCTGAAGAAGAAGAAGGTCATCGTGGTCCCGGTGGGCATTGGGCCGCACGTGAACCTCAAGCAGATCCGCCTCATCGAGAAGCAGGCCCCGGAGAACAAGGCCTTTGTGCTCAGCAGTGTGGACGAGCTGGAGCAGCGAAGGGACGAGATTATCAGCTACCTCTGTGACCTTGCTCCTGAGGTGCCGGCGCCTACACAGCCCCCGCCTGTGGCGCAAGTCACTGTGGGTCCGGAGCACCTGGGGGCTTCGTCCCCGGGGCCCAAGAGGAACTCCATGATTCTGGATGTGGTGTTTGTTCTGGAAGGGTCAGACCAAATTGGTGAGGCCAACTTCAACAGGAGCAAGGAGTTCATGGAAGAGGTGATCCGGCGGATGGACGTGGGCCAGGACGCCATCCACATCACGGTGCTGCAGTACTCGTACATGGTGACCGTGGAGGCCACCTTCCGTGAGACCCAGTCCAAGGGGGATGTCCTGCAGCGGGTGCGCGAGATCCGCTACCAGGGCGGCAACAGCACCAACACGGGGCTGGCCCTGCAGTACGTGTCGGAGCACAGCTTCTCGGCC???????ATAGAAACTCCAGTACACAAACTGAGGCAGCAAAACCACACAGCATCAAAAGCTCACTCCCAAACTTCTGAACACAGAAT-C-CATGGAAAGAAAGTCGT-GTC-TTTTGTGTTTGTCTCCTTTATGTATAGACAAGGTGTTTCCCCAAACCACAGACTAACATACTTCTACTTCACATACTAAA-W------TTTCTTGGCCAACCAAAAGYAA-CTACCAATCCAC-AAAAATTACCATTCCAG-TAAGG----CAGAGTGTAACCATT-GATA-AT-ACAACTTAAACATG-TTTGCWAT-AAAATACCATCACAAGTAAATGAGCTTTGGGTGAAAAACGTTTATTTGATC?GGCAAAATACCCGCAAGCCTTTTACTGTTCTGTTTGTCCTCCTGGTAATTGTAACAGTAA??????GGGAAG??????CTCACGGCCTCCTGGGCCTTTAAGTTCCGCACATGAAACTGGCAACGTACTGAAAATGTACATCTCGGTTTTGGATCTACACACTGTCTCGTA????GGAACGTGAAAACGATTTCCACACACGGTGGAAGCCAAATCACAC???????GTTTATAAACACGC??TTTGCTGTTGGCACTCTGTTTGCTTTCCGAT?GGACTCGTGTAACCTGG?GGGGCTGGCGGCAAGCAGGGCATGAAGTCACC?GTGGAAAACAGTGCTGGTTGCTGTGAGTCCAAGGTCCTTTCTCACCTGCCCCCC?TCCCCGACTGGC?????CCCCCCAGGTGAAAGGACAAGAGA?ACAAGG?CCTCCCTAAACCTAGGCGCCTTCTAGCCA??AACAGATGATATTATCTCAATCTGATAAGCAGTAAACATTTATAG?CCTAGACCAGGGCACAGTTAAAGTGGCAGAGACCGGCAATTGCATAAAATTTAAGCCTTTATA?ACCAGAGGTTCAAATCCTCTCTTTAACAA???AATG??????????????????????????????????????????????????????????????????????????????????????????????????????????????????????????????????????????????????????????????????????????????????????????????????????????????????????---???????????????????????????????????????????????????????????????????????????????????????????????????????????????????????????????????????????????????????????????????????????????????????????????????????????????????????????????????????????????????????????????????????????????????????????????????????????????????????????????????????????????????????????????????????????????????????????????????????????????????????????????????????????????????????????????????????????????????????????????????????????????????????????????????-?????????????????????????????????????????????????????????????????????????????????????????????????????????????????????????????????????????????????????????????????????????????????????????????????????????????????????????????????????????????????????????????????????????????????????????????????????????---???????????????????????????????????????????-????????????????????????????????????????????????????????????????-???????????????????????????????????????????????????????????????---??????????????????????????????????????????????????????????????????????????????????????????-??????????????????????????????????????????????????????????????????????????????????????????????????????????????????????--????????????????????????????????????????????????????????????????????????????????????????????????????????????????????-????????????????????????????????????????????????????????????????????????????????????????????????????????????????????????????????????????????????????????----???????????????????????????????????????????????????????????????????????????????????????????????????????????????????--?????????????????????????????????????????????????????????????????????????????????????????????????????????????????????????????????????????????????????????????????????????????????????????????????????????????????????????????????????????????????????????????????????????????????????-???--????????????????????????????????????????????????????????????????????????????????-???????????????????????????????????????????????????????????????????????????????????????????????????????????????????????????????????????????????????????????????????????????????????????????????------------?????????????????????????????????????????????????????????????????????????????????????????????????????????????????????????????????????????????????????????????????????????????????????????????????????????????????????????????????????????????????????????????????????????????????????????????????????????????????????????????????????????????????????????????????????????????????????????????????????????????????????????????????????????????????????????????????????????????????????????????????????ATACAAATCGAAACCACCCTCTAAATATAAAGTCTTGTGACTCCGCCCTCAGCTTCTCTGTGAATTGGTCCTTTGCGCTGCTGCGTCAATCTACGGCTTTCTGCATCATAACTCGAACGCACGCTTGATCGTGCCAATTGCGGAGTAATAGGTGATCTCGTACTCAGCAAGGGCTCATTTTTATTGCTTACTCAGTGGCGGGTTTATAGGTCTAACTATCGAACTGAAGTGGATCTCTCTTTGCGTATGCACGCTTATGGTAGTCTCCTGGGCAATTCTTTGGGGCACGTATACAACTCTTCGCATCCTAATGGACGACTGTCATGATTGGGGGTTTCGTGAAAGCACCTACCGTTTTGCTTCATTCTCTCCTTATGTTCGCCTGTATGTCACTTTTTCTCAGAACGGTCAAAACCACGGATCCTCGACCGAATATCCTTCACCTATAACATAAGAATCTGGTTCTATATTTACGCCTTCGCTTGTTTTTTCCCGACTCTGGGACCGAAATAACCCGCAACCCTAAACCCCCCAATAACCGATGTATTCTTTGCTAGCATCTCGTCATCCAAAACTGGGGGTTTGCCTGTATTCATTTATCTGCATGTCCATCTCAATTCAACACGAGATATTTCGCCCTAGCATGCTTTTGCTCTGTGCGTCTCTACTTACTGATGGGGCACCGTGATACCTAGTATATGGCAGTGCTCGTCTTATTCTATTTCTGTTTATCCCTGTAGGCGTGAAATACTTTAATGATTTCTATAACTCTACACATGTCCGTCTCTGCGTGCTTCTACCTGTGACGAAGTCTGGTAATCACTCGAAGGCCAAGTGTGGCCTAGGCTCTCACCATGCGAGCGTAACTTTACAAGACCCTCACCTTACTCTCATACATTTATATGCCCATCTGCCTACCTGCCTACATTGGTCCCTCCATCCCACCCTATAAATAACTA?GTCTTTCTCTGCATTCAGCTGCGTTAGCATCTTGTCGGTGGCTCAATCAATAGCCTATGGGCCTCGGCGTGCCAACATTCTAGAGTACTTGCATATCTCTTCGTCTCTATAGGGTCTATCCTTCACCTATATACCAGATAATTGCTATCTCCTCTGCCTTGCATATTGTTATTCACCTGCGAACAACGGCCCTTGACTACGAGGGATCGATTGTTCGGTTAAGTGATAGCGGGGCCTTGCCTTTTTCTGCGATAGCAAATATATATAAGCCTACACATCTTTCTGGACTAAAAA--GCACCCGACTTATCGTAATTGCATAAACCTCTCTACATATTTCTTGATCGGCTCTACCCGTTCGTAGACACTATCACTTTTGAAAATTCTCCCTACCTGCCTTG
		</sequence>
		<sequence>
			<taxon idref="Esez"/>
			GATGTAAAGCATAACCATCTCAAACTGAAGCCTGCAGTTTTCTCTAAGGACTCGTGCTACCTGCCTCCTCTTCGCTACCCAGCCACTTGCACATTCAAAGGCAGTTTAGAGTCTGAAAAGCAACAATACATTATCCATGGGGGGAAAACACCAAACAATGAGCTTTCTGATAAGATTTATATCATGTCTGTTGTGTGCAAGAGCAACAAGAAAGTTACTTTTTGCTGTACTGAGAAAGACTTGGTGGGAGATGTCCCTGAAGCCAGATACGGTCACACCATTGATGTGGTGCACAGTCGAGGGAAGAGCATGGGTGTTGTCTTCGGAGGGCGATCATACATACCTTCTGCCCAAAGAACCACAGAAAAATGGAATAGTGTAGCTGACTGCCTGCCCCACATTTTCTTGGTAGATTTTGAATTTGGGTGCTCTACATCATACATTCTTCCAGAACTTCAAGATGGGCTATCTTTTCATGTCTCCATTGCCAGAAATGATACCATTTATATTTTAGGAGGGCATTCACTTGCCAATAACATCCGCCCTGCCAACCTATACAGAATAAAGGTTGATCTTCCCCTGGGTAGCCCTGCTGTGAATTGCACGGTTTTGCCAGGAGGAATCTCTGTCTCCAGTGCAATCCTGACTCAAACAAACAGTGATGAATTTGTTATTGTGGGTGGCTATCAGCTTGAAAATCAGAAAAGAATGGTCTGCAACATCATCTCTCTTGAGGACAACAAGATAGAAATTCGTGAGATGGAGACCCCAGATTGGACCCCAGACATTAAGCACAGCAAGATATGGTTTGGAAGCAACATGGGAAATGGAGCTGTTTTCCTTGGCGTACCAGGAGACAATAAACAGGTTGCTTCAGAAACATTCTATTTCTACATGCTGAAATGTGCTGAAGACGATGTGAACGAAGAACAGAAAACATTCACAAATAGTCAGACATCAACAGAAGACCCAGGGGATTCCACTCCCTTTGAAGACTCAGAAGAATTTTGCTTCAGTGCAGAGGCAAATAATTTTGATGGTGATGATGAATTTGACACCTATAACGAAGATGATGAGGAAGATGAGTCTGTCACCGGCTACTGGATTACTTGCTGCTCTACCTGTGATATGGATATCAACACGTGGGTACCATTTTATTCAACTGAGCTAAACAAACCTGCCATGATCTATTGCTCTCATGGAGATGGGCACTGGGTCCACGCCCAGTGCATGGATCTGGCAGAACGCACACTCATCCAACTGTCAGAAGGAAGCAGCAAGTATTACTGCAATGAGCATGTGAAGATAGCAAGAGCATTGCAGACCCCAAAACGAGCTCCACCCTTAAAAAAGCCTCCACTGTCAAACTTGCATGTGGAGCCACGTGGCACAAGCACTCGTGCCGGCTCATTWCCGCATGAGAACAGCCGTTTACTACTCACTAAAGACAAGATGAATGTAGAAAAGGCCGAATTCTGTAATAAAAGCAAGCAGCCTGGCTTAGCAAGGAGCCAGCAGAGCAGATGGGCTGAAAGTAAAGAAACATGTAATGATAGGCAGACTCCCAGCCCAGAGAACAGGGTAGTTCTGA---ACGCTGATCCCCAGAATGGGAGAAAAGAATCTCCTTCCTCTGACCATCCTAGAGATTCCCAAGATGTTCCTTGGATAACACGGAACAGTAGCATACAGAAAGTTAATGAGTGGTTTTCCAGACGTGATGAAATACTAACTTCTGATGGCTCCCATSATGGGAGGCCCGAATCAAATACAGAAGTAGCTGATGCAGTAGAAGTTCCGGATGAAGGAGATGRATATCCTGGTTCTCCAGAGAAAATAGCCTCACTGGCCAGTGAGCCTCATGATGCTTTAATATGTGAAAGTGAAA???TCCACTCCAAACCAGTAGAAACTTTTAAGAACTATATTGAAGATAAAATATTTGGGAAAACCTATCGGAGGAAGGCAAGCCTCCCTCATGTGAGCCACGTAATGGACAATCTAACTATAGGAGCATCTGCTCCAGAACCTCAGATAACACAAGAGCGTCCCTTCACAAATAGACTAAAGCGTAAAAGGAGAACCACACCAGTCCTTCATCCAGAGGATTTTATCAAGAAAGTAGATTTGACAGTTGTTCAAAAGACTCCTGAAAAGAGAATTGAGGGAACTGACCAAATAGAACAGAACGGCCGTGTGATGAATATTACTGATAATGGTCATGGGAACGAGACAAAAGGTGATGATGTTCAGAATGAGAAAAATTCTGACCCAACAGCATCGCTGGAGAAAGAATCTGCTTTCAGAACTAAAGCTGAACCTATAAGCAGCAGCATAAGCAACATGGAACTGGAATTAAATATCCGTAGTTCAAAAGTACCCAAGAAGACTAAGCTGAGGAAGAAGACCACTACCAAGCATATTTATGCCCTTGAACTTGTAGTCAGTAAAAATCCAAGCCCACCTACTCATACTGAACTGCAGATTGATAGTTGTTCTAGCAGTGAAGAGGCGAAGAAAAAAAATTCTGAGCAAATACCAGTCAGACAGAGCAAAAAGCTTCAACCCATGGAAGGTAAAGAACCTGCGACTGGTGCCAACAATAGTAATAAGTCAAATGAACAAATAAATAAAAGACTTGCCAATGATGCTCTTTCAGAACTAAATTTAACAAACGTGTCTGGTGTTTTTACTAATGGTTCAGGTTCTACTAAACTTAAAGAATTTGTCGATTCCAACCTTCAAAGAGAAGAACTAGAAGAGAACCTAGGAACAATTCAAGTGTCTAATAGCACCAAAGACCTCAAAGATCTGATATTCAGTGGAGGAAGAAGTTTGCAAACTGACAGGTCTATGGAGAGTACCAATATTTTATTGGTACCTGAAACTGACTATGACACTCAGGACAGTGTCTCCCTGCTGGCACCTGACACCCCAGGGAAGGCAAAAACAGCACCAAATCAACGTGTGGGTGGGTGTGCAGCAATTGGAAACCCAAAGGAACTTATCCATGATTGTTCT------------AATGACACAGAGGGCATTAAGGATCTCTTGAGATGTGAAGTT---------CAGGAGACAAGCGTAGAAATGGAAGAGAGTGAACTTGACACACAGTATTTACAGAATACGTTTAAGGTCTCAAAGCGTCAGTCATTTGCTCTGTGTTCAAATCCAGGAAATCCAGAAAAGGACTATGCAACCGTCTATYCCCACTCCAGGTCCACAAGGAAACAAAGCCCAAAAGTTACTCTTGAATGTGGACAGAAAGAA------------GAGAAGGAATCTAATACGGAGCATGCACAGCCACCTCGCACAGCAGCAGRCTTTCCTGAGGTTTGTGAGAAAGATAGAAGGCCAGGAGAGTACGCCAGATGTAGCATGAAAGGAATCCCTAGGCCTTGTCAGTCTTCTCAGTTCAGAGGCACTGAAACGAAACCCACTGTTGAAAACAAATACGGAATTTCACAAAACCCATATCATATACCATCCATTTCTCCCGTCAGGTCATCTGGTAAAACTCTAAGTAAGGAAAACCTGTCAGAGGAAAAGTGTGAGGAACATTCAGTGTCACCTGCAAGAGCAATGGGAAATGAGAACATCATTCAAAGTAGTGTGGGCACAATCAGCCCGAACAAAACTAGAGACAGTATTGGCAGAGAAGGCAGCTCGAGCAGCACTAATGAAGTGGGCTCC---------------------AGTGGTGAAAACATTCAAGCGGAAGCAGGCAGAAACAGAGGATCCAAGTTAAGTGCTCTTCTCAGATTAGGTCTCATGCAACCTGAAGTCTACAAGCCAAGTCTCCCTCTAAGTAATTGTAAAGATCCTGAACTAAAAAGGCAAGAAGA---TGGGGGAGTGGTGCAGGCTGTGAATGCAGATTTCTCTCCATGTCAGATGTTGGATAACCTGGAACAACCTCTGGGAAGTAGTCCTGCTTCTCGGGTTTGTTCCGAGACCCCGGACGACCTGTTAAATGATGACAGGATAAAGGACGATGAT---GGCTTTGCTGAAGGTGGCATTAAGGAAAGATCTGCTGTTTTTAGCAAAAGTGTCCAGAAAGAC---TTCAGAAGGAGCCCCAGTCCCTTAGCCCACACACGTTTGGCTCAGGGTCACCAGAGAAGGGCCAGGAAACTAGAGTCCTCAGAAGAG???TACGTGGAGGACACCCCGGAGCCGCCACTGCACGACTTCTACTGCAGCAAGCTACTGGACCTGGTCTTCCTGCTGGATGGCTCCTCCAARCTGTCCGAGGCCGAGTTCGAGGTGCTGAAGGTCTTCGTGGTGGGCATGATGGAGCGCCTGCACATCTCCCAGAAGCGGATCCGCGTGGCCCTGGTGGAGTACCACGAGGGCTCCCACGCCTACCTCCAGCTCCAGGACCGGAAGCGGCCCTCCGAGCTGCGGCGCATCGCCAACCAGGTGAAGTACGCGGGCAGCACGGTGGCCTCCACCACTGAGGTCCTCAAGTACACACTCTTCCAAATCTTCGGCAAGATTGACCGCCCCGAGGCCTCCCGCGTTGCCCTGCTCCTGACGGCCAGCCAGGAGCCCCCGAGGATGGCCCGGAACTTGGCCCGTTACGTCCAGGGCCTGAAGAAGAAGAAGGTCATCGTGGTCCCGGTGGGCATTGGGCCGCACGTGAACCTCAAGCAGATCCGCCTCATCGAGAAGCAGGCCCCGGAGAACAAGGCCTTTGTGCTCAGCAGTGTGGACGAGCTGGAGCAGCGAAGGGACGAGATTATCAGCTACCTCTGTGACCTTGCTCCTGAGGTGCCGGCGCCTACACAGCCCCCGCCTGTGGCGCAAGTCACTGTGGGTCCGGAGCACCTGGGGGCTTCGTCCCCGGGGCCCAAGAGGAACTCCATGATTCTGGATGTGGTGTTTGTTCTGGAAGGGTCAGACCAAATTGGTGAGGCCAACTTCAACAGGAGCAAGGAGTTCATGGAAGAGGTGATCCGGCGGATGGACGTGGGCCAGGACGCCATCCACATCACGGTGCTGCAGTACTCGTACATGGTGACCGTGGAGGCCACCTTCCGTGAGACCCAGTCCAAGGGGGATGTCCTGCAGCGGGTGCGCGAGATCCGCTACCAGGGCGGCAACAGCACCAACACGGGGCTGGCCCTGCAGTACGTGTCGGAGCACAGCTTCTCGGCC???????ATAGAAACTCCAGTACACAAACTGAGGCAGCAAAACCACACAGCATCAAAAGCTCACTCCCAAACTTCTGAACACAGAGT-C-CATGGAAAGAAAGTCGT-GTC-TTTTGTGTTTGTCTCCTTTATGTATAGACAAGGTGTTACCCCAAACCACAGACTAACATACTTCTACTTCACATGCTAAA-W------TTTCTTGGCCAACCAAAAGTAA-CTACCAATCCAC-AAAAATTACCATTCCAG-TAAGG----CAGAGTGTAACCATT-GATA-AT-ACAACTTAAACATG-TTTGCWAT-AAAATACCATCACAAGTAAATGAGCTTTGGG???AAAACGTTTATTTGATTGGGCAAAATACTCACAAGCCTTTCACTATTATGTTTGTCC???TGGTAATTGTAGCAGTAA??????GGGAAG??????CGCACGGCCTCCTGGGCCTTTAAGTTCCGTACGTGAAATTGGGAATGTACTGAAAATGTACATCTCGGTTTTGGATCTACACACTGTCTCATA????GGAACGTGAAAACGATTTCCACACACAGTGGAAGCCAAATCACAC???????GTTTATAAACACGC??TTTGCTGTTGGCATTCTGTTTGCTTTCCGAT?GGACTCGTGGAACCTGG?GGGGCTGGCGGCAAGCAGGGCACGAAGTCACC?GTAAAAAACAGTGCTGGTTGCTGTGAGTCCAAGGTCCTTTCTCACCTGCCCCCC?TCCCCGACTGGC?????CCCCC?AGGTCCAA?????GGAGGGACAAGG?CCCCCTTAAACCTAAGCGCCTTCCAGCAA??AACAGATGATATAATCTCAATCTCAACAGGAGTAAATAATACTAGCCCTAGCCCAGGGCTTAGTTAAAGTGGCAGAGACCGGTAATTGCATAAACCTTAAACCTTTATT?ACCAGAGGTTCAAATCCTCTCTTTAACAA???AATGAATAGGTTTGGTCCCAGCCTTTCTATTAGTTGTAAACAAAACTACACATGCAAGTATCCGCGCCCCGGTGAGAATGCCCTATAAATCGCGATACAAAGGAGCGGGTATCAAGCACACCACTAGGTAGCTCATAACGCCTTGCTCAACCACACCCCCACGGGAGACAGCAGTGATAAAAATTAAGCAATAAACGAAAGTTTGACTAAGTTATGTT---TAAGGGTTGGTAAATTTCGTGCCAGCCACCGCGGTCATACGATTAACCCCAATTAATAGATGCTCGGCGTAAAGCGTGTTTAAGATAAAGTCAAACCCTAGCCACGCTGTAAAAAGCCACAGCTATTGTAAGCCCCACTACGAAAGTGACTTTAAAAGATCCGAATACACGATAGCTAAGGCCCAAACTGGGATTAGATACCCCACTATGCTTAGCCCTAAACCTAGAGAGTCAACATAACAAGATCCTCCGCCAGAGTACTACTAGCCACAGCCTAAAACTCAAGGGACTTGGCGGTGCTTTATATCCTTCTAGAGGAGCCTGTTCTGTAATCGATAAACCCCGATAAACCTCACCAACCCTTGCCAACTCAGCCTATATACCGCCATCTTCAGCAAACCCTGAAAAGGAATAATAGTAAGCTCAATTACAACATGTAAAAACGTTAGGTCAAGGTGTAGCCTATGGGTTGGAAAGAAATGGGCTACATTTCCTACACGAAGGTCCTTGTGAAA-TCAAGAACTAAAGGTGGATTTAGCAGTAAACTAAGAATAGAGTGCTTAGTTGAATAAGGCCATGAAGCACGCACACACCGCCCGTCACCCTCCTCAAGCCCTAACGGTGAATACACAACTGCCAGAGGAGATAAGTCGTAACAAGGTAAGCGTACTGGAAAGTGCGCTTGGACAATTCAAAACATAGCTTAAAGCATCTAGCTTACACCTAGAAGATATCATGTGATTGCTTTGAGCCGTGCTTAGCCCTAAAACAAAACATTTATAACGTAAAAGTATAGGAGATAGAAATTTCAA---GGCGCTATAGAGAAAGTACCGCAAGGGAACAATGAAAGAATTA-ACTAGAGCAATAAACAGCAAAGATTACCCCTTGTACCTTTTGCATAATGATTTAACTAGAACCT-CTTAGCAAAGAGAACTTAAGTTAACCACCCCGAAACCAGACGAGCTATCCACAAGCAGCCTAC---GGGGCCAACTCATCTATGTGGCAAAATAGTGAGAAGACTTGTAGATAGCGGTGACAAGCCTACCGAGCCTGGTGATAGCTGGTTGTCCAG-AAAAGAATCTTAGTTCAAACTCAAGCCTACCTATTAACTGTAGACTTGAGAGATAGTCTAAAAGGGGACAGCCTATTAGACACAGGATACAACCTTAACTAGAGAGTAAGTACATAAA--CAAACCATAGTTGGCCTAAAAGCAGCCACCAATAGAGAAAGCGTTCAAGCTCAACAAACTAAAACACCCAATCCCAACAACACACCAACTCCTAGAATAAAACTGGACTATTCTAT-AAATTTATAGAAGATATACTGTTAATATGAGTAACAAGAAACTAATTCTCCTTGCACAAGTGTATATCAGAACGAATCCTCGCTGATAGTTAACGCGCATAAAGCAAATCAACCAACAAGCCCTTTAAACCGTTGGCCCAACACAGGAGTGC----AAGGAAAGATTAAAAGGAGTAAAAGGAACTCGGCAAACACAAACCCCGCCTGTTTACCAAAAACATCACCTCTAGCATCACCAGTATTAGAGGCACTGCCTGCCCAGTGACATAA--GTTCAACGGCCGCGGTATCCTGACCGTGCAAAGGTAGCATAATCACTTGTTCTCTAAATAAGGACTAGTATGAATGGCCACACGAGGGTTTCACTGTCTCTTACTCCCAATCAGTGAAATTGACCTCCCCGTGAAGAGGCGGGGATATACAAATAAGACGAGAAGACCCTATGGAGCTTCAATTAACTAATCTAAAAGTAAAACATAGATTAGCAATTTAGGTTGGGGTGACCTCGGAGCACAAAAAACCCTCCGAGTAAGACCCACTAGTCAAAAC-ACT--ACTTACTGATCCAAAGATCAACGGAACAAGTTACCCTAGGGATAACAGCGCAATCCTATTCAAGAGTCCCTATCGACAAT-AGGGTTTACGACCTCGATGTTGGATCAGGACATCCCAATGGTGCAGCAACTATTAAAGGTTCGTTTGTTCAACGATTAAAGTCCTACGTGATCTGAGTTCAGACCGGAGTAATCCAGGTCGGTTTCTATCTATTCCACGCCCCTCCCAGTACGAAAGGACAAGAGGGACAAGGCCCCCTTTAAGCGCCTTC------------AGATGATATAATCTCAATCTCAACAGCAGTAAATATAGCCCAGGGCT??????????????????????????????????????????????????????????????????????????????????????????????????????????????????????????????????????????????????????????????????????????????????????????????????????????????????????????????????????????????????????????????????????????????????????????????????????????????????????????????????????????????????????????????????????????????????????????????????????????????????????????????????????????????????????ATACAAATCGAAACCACCCTTTAAATGTAAAGTCTTGTGACTCCGCCCTCAGCTTCTCTGTGAATTGGTCCTTTGGGTTGTTGCGTCAATTTACGGTTTTCTGCATCATAACTCGAACGCACGCTTAATCGTGCCAATTGCGGAGTAATAGGTGGTCTCGTACTCAGCAAGGGCTCATTTTTATTGCTTACTCAGTGGCGGGTTTATAGGTCTACTTTACGAACTGAAATGGATATCTCTTTGCGTATGCACGCTTATGGTAGTCTCCTGGGCAATTCTTTGGGGCACGTATACAACTTTTCGCATCCTAATGGACGACTGTCATGATTGGGGGTTTCGTGAAAGCACCTACCGTTTTGCTTCATTCTCTCCTTATGTACGCCTGTATGTCACTCTTTCTCAGAACGGTCAAAACCACGGATCCTCGACCGAATATCCTTCACCTATAACATAAGAATCTGGTTCTATATCTACGCCTTCACCTGTCTTTTCCCGACTTTGGGACCGAAATAATCCGCAACCCTAGACCCCCCAATAACCGATGTATTCTTTGCTAGCATCTCGTCATCCAAAATTGGGGGTCTGCCTGTCTTCATCTATCTGCGTGTCCCTCTCAACTCAACACGAGATATTTCGCCCTAGCATGTTTTTGCTCTGTGCGTTTCTACTTACTGATGGGGCACCGTGACACCTAGTATATGGCAGTGCTCGTCTTATTCTATCTCTATTTATCCCTATAGATCTGAAATACTCTAATGATTTCTATAACTTTACACATGTCCATCTCTGCGTGCTTCTACCTGTGACGAAATCTGGTAATCACTCGAAGGCCAAGTGTGGCCTAGGCTCTCACCATGCGAGCGTAACTTTACAAGACCCTCACCCTACTCTCATACATTTATATGCCCATCTGCCTACCTGCCTACATTGGTCCCTCCATCCCACCCTATAAATAACTAGGTCTTTTTCTGCATTCAGCTGCGTTAGCATCTTGTCGGTGGCTCAATCAATAGCTTATGGGCCTCGGCGTGCCAACATTCTAGAGTACCTGCATATCTTTTCGTCTCTATAGGGTCTATCCTTCACTTATGTACCAGATAATTGCTCTTTCCTCTGCCCTGCATATTGTTATTCACCTGCGAACAACGGCCCTTGACTACGAGGGATCGATTGTTCGGTTAAGTGATAGCGGGGCCTTGCCTTTTTCTGCGATAGCAAATATATATAAGCCTACACATCTTTCTGGGCTAAAGAATACAACCGACTTATCGTAATTGCACAAACCTCTCTACATTCTTCTTGATCGGCTCTACCCGTTCGTAGACAWTATCACTCTTGAAAATKCTCCCTACCTGCCTT?
		</sequence>
		<sequence>
			<taxon idref="Gsor"/>
			GATGTGAAGCATAACCATCTCAAACTGAAGCCTGCAGTTTTCTCTAAGGACTCCTGCTACCTGCCTCCTCTTCGCTACCCAGCCACTTGCACATTCAAAGGCAGTTTAGAGTCTGAAAAGCAACAATACATTATCCATGGGGGGAAAACACCAAACAATGAGCTTTCCGATAAGATTTACATCATGTCTGTTGTGTGCAAGAGCAACAAGAAAGTTACTTTTTGCTGTACTGAGAAAGACTTGGTGGGAGACGTCCCTGAAGCCAGATATGGTCATACCATTGATGTGGTGCACAGTCGAGGGAAGAGCATGGGCGTCGTCTTCGGAGGGCGATCATACATACCTTCTGCCCAAAGAACCACGGAAAAATGGAATAGTGTAGCTGACTGCCTGCCCCACATTTTCTTGGTGGATTTTGAATTTGGGTGCTCTACATCATACATTCTTCCACAACTTCAGGATGGGCTATCTTTTCATGTCTCCATTGCCAGAAATGATACCATTTATATTTTAGGAGGGCATTCACTTGCCAATAACATCCGCCCTGCCAATCTATACAGAATAAGGGTTGATCTTCCCCTGGGTAGCCCCGCTGTGAATTGCACAGTGTTGCCAGGAGGAATCTCTGTCTCCAGTGCAATCCTGACTCAAACAAACAGTGATGAATTTGTTATCGTGGGTGGCTATCAGCTTGAAAATCAGAAAAGAATGGTCTGCAACATCATCTCTCTTGAGGGCAACAAGATAGAAATTCGTGAGATGGAGACCCCAGATTGGACCCCGGACATTAAGCACAGCAAGATATGGTTTGGAAGCAACATGGGAAATGGAGCTGTTTTCCTTGGCATACCAGGAGACAATATACAGGTTGCTTCAGAAACATTCTATTTCTACATGCTGAATTGTGCTGAAGATGATGCGAATGAAGAACAGAAAACATTCACAAATAGTCAGACATCAACAGAAGACCCGGGGGATTCTACTCCCTTTGAAGACTCAGAAGAATTTTGCTTCAGTGCAGAGGCAAATAATTTTGATGGCGATGATGAATTTGACACCTATAACGAAGATGATGAGGAAGACGAGTCTGTCACCGGCTACTGGATTACTTGCTGCTCTACCTGTGATATGGATATCAACACGTGGGTACCATTTTATTCGACTGAGCTAAACAAACCTGCCATGATCTATTGCTCTCATGGAGATGGGCACTGGGTCCACGCCCAGTGCATGGATCTGGCAGAACGCACACTCATCCAACTGTCAGAAGGAAGCAGCAAGTATTATTGCAATGAGCATGTGAAGATAGCAAGAGCATTGCAGACCCCAAAACGAGCTCTACCCTTAAAAAAGCCTCCACTGTCAAACTTGCATGTGGAGCCACGTGGCACAAGTACTTGTGCCGGCTCATTACCGCATGAGAACAGCAGCTTACTACTCACTAAAGACAAGATGAATGTAGAAAAGGCTGAATTCTGTAATAAAAGCAAGCASCCTGGCTTCRCAAGGAGCCAGCAGAGCAGATGGGCTGAAAGTAAAGAAACATGTAATGATAGGCAGACTCCCAGCCCAGAGAAAAGGGTAGTTCTGATGAATGCTGATCCCCAGAATGGGAGAAAGGAATCTCCTTCCTCTGGCCATCCTAGAGATTCCCCAGATGTTCCTTGGATAACACGGAACAGTAGCATACAGAAAGTTAATGAGTGGTTTTCCAGACGTGATGAAATACTAACTTCCGATGGCTCCCATAATGGGAGGCCTGAATCAAATATGGAAGTAGCTGGTGCAGTAGAAGTTCCAGGTGAAGTAGATGGATATCTTGGTTCTCCAGAGGAAATAGCCTCACTGGCCAGTGAGCCTCATGGCACTTTAATATGCGAAAGTGAAAGAGTCCACTCCAAAGCAGTAGAAAGTATT---------ATTGAAGATAAAATATTTGGGAAAACCTATCGGAGGAAGGCAAGCCTCCCTAACTTGAGCCATGTAACCGACAGTCTAACTATAGGAGCATCTGCTCCAGAACCTCAGATAACACAAGAGCGTCCTTTCACAAATAAACTAAAGCGTAAAAGGAGAACTACACCAGGCCTTCATCCAGAGGATTTTATCAAGAAAGTAGATT?GACAGTTGTTCAAAAGACTCCTGAAAAGAGAATTGAGGGGACTG??????????????????????????????????????????????????????????????????????????????????????????????????????????????????????????????????????????????????????????????????????????????????????TTAACT?TCCATAG?TCAAAAGCATCCAAGAAGACTAAGCTGAGGAAGAAGACCACTACCAAGCATATTTATGCACTTGAACTTGTAGTCAGTACAAATCC?AGCCCACCTACTCGTACTGAACTAC?GATTGATAGTTGTTCTAGCAGTGAAGAGGCGAATAAAAAAAATTCTGAGCAAATGCCAGTCAGACAGAGCAAAAAGCTTCAACCCATGGAAGGCAAAGAACCTGCAACTGGAGCCAACAAGAGTAACGAGTCAAGTGAACAAATAAATAAAAGACTTGCCAAGGATGCTTTCTCGGAACTAAATTTAACAAACGTATCTGGTGTTTCTACTAATGGTTCAGGTTCTGCTAAACTTAAAGAATTTGTCAATTCTAACCTTCAAAAAGAAGAACTAGAAGAGAACCTAGGGACAATTCAAGTGTCTAATAGCACCAAAGACCTCAAAGATCTGATATTCAGTGGAGGAAGAAGTTTGCAAACTGACAGATCTATGGAGARTACCAATATTTTATTGGTACCTGAAACTGACTATGACACTCAGGACAGTGTCTCCCTGCTGGCACCTGACACGCCAGGGAAGGCAAAAACAGCACCAAGTCAACGTGTGGGTGGGTGTGCAGCAGTTGGAAACCCAAAGGAACTTATCCATGATTGTTCT------------AATGACACAGAAGGCGTGAAGGATCTCTTGAGATGTGAAGTT---------CAGGAGACRAGCATAGAAATGGAAGAGAGTGAACTTGATACGCAGTATTTACAGAATACGTTTAAGGCTTCAAAGCGTCAGTCATTTGCTCTGTGTTCAAATCCAGGAAATCCAGAAAAGGACTCTGCAACCGTCTATTCCCACTCCAGGTCCACAAGGAAACAAAGTCCAAAAGTTACTCTTGAATGTGGACAAAAAGAAGAAAATCAGGGAGAGAAGGAATCTAATGTGGAGCATGCACAGCCACCTCGCACAGCAGCAGGCTTCCCTGAGGTTTGTGAGAAAGACAGAAAGCCAGGAGAGTATGCCAGATGTAGCACAAAAGGAGTCCCTAGGCCTTGGCAGTCATCTCAGTTCAGAGGCAATGAAATGAAAGTCACTATTGAAAATAAATACGGAATTTCACAGAACCCGTATCACATACCATCCATTTCTCCTGTCAGGTCATCTGTTGAAACTGTAAGTAAGGAAAAACTGTCAGAGGAGAAGTTTGAGGAACATTCAGCATCACCTGCACGAGGAATGGGAAATGAGAACATCATTCAGAGTACAGTGGGCACARTCAGCCAGAGTAAAACTAGAGAAAGCGCTGTTAAAGAAGGCAGCTCAAGCAGTACTAATGAAGTAGGCTCC---------------------AGTGGTGAAAATATTCAAGCAGACGCAGGYGGAAACAGAGGATCAAAATTAAGTGCTATTCTCAGATTAGGTCTCATGCAGCCTGAAKTCTGCAAGCCAAGTCTTCCTCTAAGTAATGGTAAAGGTCCTGAACTAAACAGGCAAGAAGA---TGGGGGAGTGATGCCGGCTGTTAACGCAGATTTCTCTCCATGTCAAATTCTGGATAACCTAGAACAACCTCTGGGGAGTAGTCCTGCTTCTCGGATTTGTTCCGAGACCCCAGACGACCTGTTAAATGATGACAAGATAAAGGAGAATAAT---GGCTTTGCTGAAAGTGGCATTAAGGAAAGATCTGCTGTTTTTAGCAAAAGTGTCCCGAATGAA---TTCAGAAGGAGCCCCAGTCCCTTAGCCCGCACACGTTTGGCTCAGGGTCACCAGAGAAGGGCCAGGAAACTAGAGTCCTCAGAGGAGCCGTACGTGGAGGACACGCCGGAGCCACCACTACACGACTTCTACTGCAGCAAGCTGCTGGACCTGGTCTTCCTGCTGGACGGCTCCTCCAAGCTGTCTGAGGCTGAGTTCGAGGTGCTGAAGGTCTTCGTGGTGGGCATGATGGAGCGCTTGCACATCTCCCAGAAGCGGATCCGCGTGGCCCTGGTGGAGTACCACGAGGGCTCCCACGCCTACCTCCAGCTCCGGGACCGGAAGCGGCCCTCCGAGCTGCGGCGCATCGCCAGCCAGGTGAAGTACGCGGGCAGCACGGTGGCCTCCACCACTGAAGTCCTCAAGTACACGCTCTTCCAAATCTTCGGCAAGATTGACCGCCCCGAGGCCTCCCGCGTTGCCCTGCTCCTGACGGCCAGCCAGGAGCCCCCGAGGTTGGCCCGGAACTTGGCCCGTTATGTCCAGGGCCTGAAGAAGAAGAAGGTCATCGTGGTCCCAGTGGGCATTGGGCCGCACGTGAACCTCAAGCAGATCCGCCTCATCGAGAAGCAGGCCCCTGAGAACAAGGCCTTTGTGCTCAGCAGTGTGGACGAGCTGGAGCAGCGAAGGGACGAGATTATCAGCTACCTCTGTGACCTTGCTCCCGAAGTGCCGGCCCCTACACAGCCCCCACCTGTGGCGCAAGTCACCGTGGGTTCCGAGCACCTGGGGGCTTCGTCCTCGGGGCCCAAGAGGAACTCCATGATTCTGGATGTGGTGTTTGTTCTGGAAGGGTCGGACCAAATTGGTGAGGCCAACTTCAACAGGAGCAGGGAGTTCATGGAGGAGGTGATCCAGCGGATGGACGTGGGCCAGGACGCCATCCACATCACGGTGCTGCAGTACTCGTACACGGTGACCGTGGAGGCCACCTTCCGAGGGACCCAGTCCAAGGGGGACGTCCTGCAGCGGGTGCGCGAGATCCGCTACCAGGGTGGCAACAGCACCAACACGGGGCTGGCCCTGCAGTACGTGTCGGAGCACAGCTTCTCGGCC???????ATAGAAACTCCAG-ACACAAACTGAGGCAGCAAAACCACACAGCATCAAAAGCTCACTCCCGAACTTCTAAACACAGAGT-C-CGTGGTAAGAAAGTCGT-GTC--TTTGTGTTTGTCTCCTTTATGTGTAGACAAGGTGTTACCCCAAACCACAGACTAACATACTTCTACTTCACATATTGAATT------TTTCTTGGCCAACCAAAAGTAA-CTACAAATCCAC-AAAAATTACCATTCCAG-TAAGG----CAGAGTGTAACCATT-GATA-AT-ACAACTTAAACATGTTTTGCTAT-AAAATACCATCACAAGTAAATGAGCTTTGGGGA?AAAACGTTTGTTTGATTGGGCCAAATATCCGCAAGCCCGTTACTGTTACGTTTGTCCTCATGGTAACTGTAACAGTAA??????GGGAAG??????CGCACGGCCTCCTGGGCCTTTAAGTTCCGTATGTGAAATTGGCAACGTACTGAAAATGTACATCGTGGTTTTGGATCTGCACGCTGTCTCGTA????GGAACGTGAAAACGATTTCCACGCACGGTGGAAGCCAA?TCACAC???????ATTTATAAACACGC??TTTGGTGTTGGCGTTCTGTTTGCTTTCCCGT?GGACTCGTGTGACCTGG?GGGGCCGGCGGCGAGCAGGGCAGGAAGTCACC?GTAGAAAACAGTGCCGGTTGCTGGGAGTCCAAGGTCCTTTCTCACCTGCCCTCC?TCCCCGACTGCC?????CCCCCCAGGTGAAAGGATAAGAGAGACAAGG?CCTCCTTAATACTAAGCGCCTTCCAACCA??AACAGATGATRTAATCTCAATCTGACATGCAATAAACACA??TAGCCCAAGAACAGGGCTCAGTTAAAGTGGCAGAGACCGGTAATTGCATAAAACTTAAACCTTTATT?ATCAGAGGTTCAAATCCTCTCTTTAACAA???AATGAACAGGTTTGGTCCCAGCCTTTCTATTGGTTTTAATCAAAACTACACATGCAAGTATCCGCACTCCTGTGAGAATGCCCTATAAATCGCGATGTAAAGGAGTGGGTATCAAGCACACCACTAGGTAGCTCATAACGCCTTGCTCAACCACGCCCCCACGGGAAACAGCAGTGATAAAAATTAAGCAATAAACGAAAGTTCGACTAAGTTATGTT---TTAGGGTTGGTAAATTTCGTGCCAGCCACCGCGGTCATACGATTAACCCTAATCAATAGATCTACGGCGTAAAGTGTGTTTAAGATAAAGTTAAACTCTAGCTATGCTGTAAAAAGCCTCAGCTACTGTAAGCCCCTCTACGAAAGTGACTTTAAACAATCTGAATACACGACAGCTAAGACCCAAACTGGGATTAGATACCCCACTATGCTTAGCCTTAAACTTAAGGAATCAAGACAACAAGATTCTTCGCCAGAGTACTACTAGCAATAGCCTAAAACTCAAAGGACTTGGCGGTGCTTCATATCCCTCTAGAGGAGCCTGTTCTATAATCGATAAACCCCGATAAACCTCACCAACCCTTGCCAAATCAGCCTATATACCGCCATCTTCAGCAAACCCTGAAAGGGAATAATAGTAAGCTCAATTACAACATGTAAAAACGTTAGGTCAAGGTGTAGCTTATGAGTTGGGAAGAAATGGGCTACATTTCCTAAACGAAAACTCCTGTGAAA-TCAAGAGCTAAAGGTGGATTTAGCAGTAAACTAAGAATAGAGTGCTTAGTTGAATTAGGCCATGAAGCACGCACACACCGCCCGTCACCCTCCTCAAATATCAACGGTACTTACATAAATACTAGAGGAGATAAGTCGTAACAAGGTAAGCGTACTGGAAAGTGCGCTTGGATAACTCAAAGTATAGCTTAAAGCATCTAGCTTACACCTAGAAGATATCATGTGACTACTTTGAGCCGTACTTAGCCCTAAAATAAAACATTTACTATGTAAAAGTATAGGAGATAGAAATTTCAA---GGCGCTATAGAGATAGTACCGTAAGGGAACAATGAAAGAATAA-ACTAAAGCAATAAAAAGCAAAGCTTACCCCTTGTACCTTTTGCATAATGAGTTAACTAGACATA-CTTAGCAAAGAGAACTTAAGTTAATAATCCCGAAACCAGACGAGCTATTTGTGAGCAGCCTAA---AGGGCAAACTCATCTATGTAGCAAAATAGTGAGAAGACTTATAAATAGAGGTGACAAGCCTATCGAGCCTGGTGATAGCTGGTTGTCCAG-AAAAGAATATTAGTTCGAATTTAAGCCTACCTATCAAATGTAGACTTAAAAAATAATCTAAAAGGGGACAGCCTTTTAGAAACAGGATACAACCTTCACTAGAGAGTAAGTGTGTAAA--TAAACCATAGTTGGCCTAAAAGCAGCCATCAATTAAGAAAGCGTTCAAGCTCAACAACCTAGACATCTTAATACCAATAAAATACTACCTCCTAGTACAAAACTGGACTATTCTAT-AATTATATAGAAGAAATACTGTTAATATGAGTAACAAGAATCTAATTCTCCCAGCACAAGTGTATATCAGAACGAATAATCACTGATAGTTAACGCATATAGAGTCAGCTAAATAACAAGCCCTCTAAAACGTTGACCCAACACAGGAGTGC----AGGGAAAGATTAAAAGGAGTAAAAGGAACTCGGCAAATACAAACCCCGCCTGTTTACCAAAAACATCACCTCTAGCATTACTAGTATTAGAGGCACTGCCTGCCCGGTGACATAA--GTTTAACGGCCGCGGTATCCTGACCGTGCAAAGGTAGCATAATCACTTGTTCTCTAAATAAGGACTTGTATGAATGGCCACACGAGGGTTTTACTGTCTCTTACTCCCAATCAGTGAAATTGACCTCCCCGTGAAGAGGCGGGGATGCCCAAATAAGACGAGAAGACCCTATGGAGCTTTAATTAATTAGTCCAAGAGTAAAACATGGACTAACAATTTAGGTTGGGGTGACCTCGGAGTACAACAAACCCTCCGAGAAAGACTTACTAGTCAAGGT-ACT--ACTTATTGATCCAAAGATCAACGGAATAAGTTACCCTAGGGATAACAGCGCAATCCTATTCAAGAGTCCCTATCGACAAT-AGGGTTTACGACCTCGATGTTGGATCAGGACATCCTAATGGTGCAGCAGCTATTAAGGGTTCGTTTGTTCAACGATTAAAGTCCTACGTGATCTGAGTTCAGACCGGAGTAATCCAGGTCGGTTTCTATCTATTATATGTCTCTCCCAGTACGAAAGGACAAGAGAGACAAGGCCTCCTTTAAGCGCCTTC------------AGATGATATAATCTCAATCTGACATGCAATAAACAAAGAACAGGGCTACCTTACTTTTTGGGCTGGCGGATGTGGACGCTTAGCTCTATCGGCGACTGGCACCGGGCCTCTGGGAGACAATTAAAGTATGTACGCCAGCTTGTATATTTTTATGTATCCATATATGGGGTTGGAATGTTATCCTTATATGGGCCCGAATGCTTCCCGATAAAAATAGTTTGCTTTCCCCTCTTCTTTCTCTGCTCTCACGTGAGCGGGTGGACGGTGACGTTACCCCTTGCGGAACTGCCAGCGGGCTCGTGACTGCATTTTCCTCATTGCGGGTTCTCATCTGGGCATAATTATACACATATAAATAACCCCGCCTTCCATACAACCCTTTTGTTGTCGTTTATACGCGTTTTTCTCTTCCTCCGTCTGCGCGGATACATTTTTACGACGAACTAAACACTTTTGACCGCGGGGGGGACCATTTTACACATTTTATACAAATCGAAACCACCCTCTAAATGTAAAGTCTTGTGACTCCGCCCTCAGCTTCTCTGTGAATTGGTCCTTTGGGTTGTTGCGTCAATTTACGGCTTTCTGCATCATAACTCGAACGCACGCTTAATCGTACCAATTGCGGAGTAATAGGTGGTCTCGTATTCAGCAAGGGCTCATTTTTATTGCTTACTCAGTGGCGGGTTTATAGGTCTAACTATCGAACTGAAATGGATCTTTTTTTGCGTATGCACGCTTATGGTAGTCTCCTGGGCAATTCTTTGGGGCACGTATACAACTCTTCGCATCCTAATGGACGACTGTCATGATTGGGGGTTTCGTGAAAGCACCTACCGTTTTGCTTCATTCTTTCCTTATGTGCGCCTGTATGTCACTTTTTCTCAGAACGGTCAAAACCACGGATCCTCGATCGAATATCCTTCACCTATAACATAAGAATTTGGTTCTATATTTACGCCTTCGCCTGTTTTTTCCCGACTCTGGGACCGAAATAATCCGCAACCCTAAACCCCCCAATAACCGATGTATTCTTTGCTAGCATCTCGTCATCCAAAACTGGGGGTTTGCCTGTTTTCATCTATTTGCATGTCCATCTCAACTCAACACGAGATATTTCGCCCTAGCATGCTTTTGTTCTGTGCATCTTTACTTACTGATGGGGCACCGTGATACCTAATATATGGCAATGCTCGTTTTATTTTACATCTGTTTATCCCTGTAGATATGAAATACTCTAATGATTTTTATAACTCTACACATGTCCGTCTCTGCGTGCTTTTACCTGTGACGAAATTTGGTAATCACTCGAAGGCCAAGTGTGGCCTAGGTTCTCACCATGCGAGCGTAACTTTACAAGACCCTCACCCTACTCTCATACATTTATATGCCCATCTGCCTACTTGCCTACATTGATCCCTCCATCCCGCCCTATAAATAACTAGGTCTTTCTCTGCATTCAGCTGCGTTAGCATCTTGTCGGTGGCTCAATCAATAGCCTATGGGCCTCGGCGTGCCAACATTCTAGAGTACCTGCATATCTCTTCGTCTTTATAGGGTCTATCCTTCACTTATACACCAGATAATTGCTATTTCCTCTGCCCTACATATTGTTATTCACCTGCGAACAACGGCCCTTGATTACGAGGGATCGACTGTTCGGTTAAGTGATAGCGGGGCCTTGCCTTTTTCTGCGATAGCAAATATATATAAGCCTACACATCTTTTTGGGCTAAAAAATCTTACCGACTTATCATAATTGCGCAAACCTCTCTACATTCTTCTTGATCGGCTCTACCCGTTCGTAGACACYATCACTTTTGAAAATTCTCCATACCT??????
		</sequence>
		<sequence>
			<taxon idref="Hund"/>
			GATGTAAAGCATAACCATCTCAAACTGAAGCCTGCAGTTTTCTCTAAGGATTCCTGCTACCTGCCTCCTCTTCGCTACCCAGCCACTTGCACATTCAAAGGCAGTTTAGAGTCTGAAAAGCAACAGTACATTATCCATGGGGGGAAAACACCAAACAATGAGCTTTCCGATAAGATTTATGTCATGTCTGTTGTGTGCAAGAACAACAAGAAAGTTACTTTTTGCTGTACTGAGAAAGACTTGGTGGGAGACGTCCCTGAAGCCAGATATGGTCATACCATTGATGTGGTGTACAGTCGAGGGAAGAGCATGGGTGTTATCTTCGGGGGGCGATCGTACATACCTTCTGCCCAAAGAACGACGGAAAAATGGAATAGTGTCGCCGACTGCCTGCCCCACGTTTTCTTGGTGGACTTTGAATTTGGGTGCTCTACATCATACATCCTTCCAGAACTCCAGGATGGACTGTCTTTTCATGTCTCCATTGCCAGAAATGATACCATTTATATTTTAGGAGGGCATTCACTTGCCAATAATGTCCGCCCTGCCAACCTGTACAGAATAAGGGTTGATCTTCCCCTGGGTAGCCCCGCTGTGGACTGCACGGTTTTGCCAGGAGGAATCTCTGTCTCCAGTGCGATCCTGACCCAAACAAACAGTGACGAATTTGTTATTGTGGGTGGCTATCAGCTTGAAAATCAGAAAAGAATGGTCTGCAACGTCATCTCTCTGGAGGGCAACAAGATAGAAATTCGTGAGATGGAGACCCCAGATTGGACCCCCGACATCAAGCACAGCAAGATATGGTTTGGAAGCAACATGGGGAATGGAGCCGTTTTCCTGGGCATACCCGGGGACAACAAACAGGCTGCCTCGGAAATGTTCTATTTCTACACGCTGCGGTGTGCTGAAGACAATGCGAGCGAAGAACAGAAAACGTTCACCAACAGTCAGACATCAACGGACGACCCAGGGGATTCCACTCCCTTTGAAGACTCGGAAGAATTTTGCTTCAGCGCAGAAGCAAGTAATTTTGATGGTGATGATGAATTTGACACGTATAACGAAGACGATGAGGAAGACGAGTCTGTCACCGGCTACTGGATTACTTGTTGCTCTACCTGTGATGTGGACATCAACACGTGGGTACCGTTTTACTCAACTGAGCTGAACAAACCTGCCATGATCTATTGCTCGCATGGAGATGGGCACTGGGTCCACGCCCAGTGCATGGATCTGGCAGAACGCACACTCATCCAGCTGTCGGAAGGAAGCAGCAAGTATTACTGCAATGAGCATGTGAAGATCGCAAGAGCATTGCAGACCCCAAAACGAGCTCTACCCGTGAAAAAGCCTCCCCTG????????????????????????????????????????????????????????????????????????????????????????????????????????????????????????????????????????????????????????????????????????????????????????????????????????????????????????????????????????????????????????????????????????????????????????????AGATTCCCAGGACGTTCCCTGGATAACACGGAACAGTAGCATACAGAAGGTTCACGAGTGGTTTTCCAGACGCAATGAAATACTAGCTTCCGGTGGCTCCCGTGATGGGAGGCCTGAATCAAACATGGAAGTAGCTGATGCAGTAGAAGTTCCAGGTGAAGCAGATGGATATCCTGGTTCTCCAGAGAAAATAGCCTCACTGGCCGGTGAGCCACATGGTGCCTTAATATGTAAAAGTAGAAGAGTCCACTCCAAACCAGCAGAAAGTAGT---------ATTGAAGATAAGATATTTGGGAGAACGTACCGGAGGAAGGCAAGCCTCCCTAACCTGAGTCACGTAACTGACAGTCTAACTGAAGGAGCGTCTGCTCCCGAACCTCA?GTAACACGAGAGCGTCCCTTCACAAATAAACTAAAGCGTAAAAGGAGAACC?TGCCAGGCCTTC?TCC?GAGGATTTTATCAAGAAAGTAGACTTGACAGTTGTTC?AAAGACTCCTGAAAA??????????????????????????????????????????????????????????????????????????????????????????????????????????????????????????????????????????????????????????????????????????????????????????????????????????????????????TTCCAGGCACCCAAGAAGACTAAGCTGAGGAAGAAGACCACTACCACGCGTACCTGTACACTTGAACTTGTAGTCAGTAAAAATCCAAGCCCACCTACTCGTACTGAACTGCAGATTGATAGTTGTTCCAGCAGTGAAGAGGCGAAGAGAAAAAATTCTGAGCCAATAACAGTGAGACAGAGCAAAAAGCCGCAACCCGTGGAAGGTAAAGAACCCGCAACTGGAACCAACAAGAGCAACAAGTCAAATGAACACAGACAGAAAAGACTTGCCAATGATGCTTTTCCAGAACCGAATTTAACAGACGTATCTGGTGTTTTTACTCACGGTTCAGGTTCTACCAAACTTAGAGAATTTGTTGATTCTAACCTTCAAAGAGAAGAACTAGAAGAGAACCTAGGAACAATTCAAGTGTCTAAAAGCACCAAAGACCTCAGAGATCTGTTGTTCAGTGGAGGAAGAAGTTTGCAAACTGATGGATCTACGGAAAGTGCCAATATGTTATTGGTACCTGAAACTGACTATGACACTCAGGACAGTGTCTCCCTGCTGGCACCTGGCACCCCAGGGAAGGCAGAAACAGCACCAAATCAACAAGTGGGTGGGTGTGCAGCAATCGGAAACCCAGAGGAACTTACCCATGACTGTTCT------------AATAACACAGAGGGCGTTAAGGGTCTCTTGATCTGTGAAGTT---------CAGGAGACAAGCATAGAAATGGAAGAGAGTGAACCTGATACACTGTATTTACAGAATACATTTAAGACTTCAAAGCGTCAGTCATTTGCTCTCTGTTCAAATCCMGGAAATCCAGAAAAGGACTATGCAACCGTCTGTTCCCACTCCTGGTCCACAAGGAAACAAAGTCCAAAAGTTACTCTTGAATGTGGGCAAAAAGGAGAAAATCAGGGA?AGAAGGAAACTGATCTGGAGCAC?CACAGCCGCCGCCCGCA?C?GCGGGCCCTCCTGAGGTTTGTGAGGAGGACGGGAAGCCGGGGGAGTGTGCCAGGTACAGTGTGAAAGGGACCCCTGGGCCTCGCCAGTTATCTCAGTTCAGCTG?GATGAAACGAAACTGACCATTGAAATTAAATACAGAATCTCAC?AAACCCGTATCATATACCGTCCATTTCTCCTGTCATGTCGTCTGTTAAAAC?G??AG?A?GGAAAACCT?TC?GAGGAAAAGCTGGA?GAAC?TTCCG?GTCCCC???????????????????????????????????????????????????????????????????????????????????????????????????????????????????????????????????????????????????TGAAAATATTCAAGCAGAAGCAGGCAGAAGMACAGGATCAAAATTAAGTGCCATTCTCAGGTTAGGACTCATGCAACCTGAAGCCTACAAGCCAAGTCTTCCTCTAAGTAATCGTAAAGATCCTGAACTAAAAAGGCAAGAAGA---TGGGGGAGTGGTGCAGGCTGTCAATGCAGATTTCTCTCCATGTCAAATTTTGGATAACCTAGAACAGCCTCTGGGAGGTAGTCCTGCTGCTTGGGTTTGTTCTGAAACCCCAGACAACCTGTTAAATGATGACAAGATACAAGAGAATAAT---GACTTTGCTGAAAGTGACATTAAGGAGAGATCTGCCGTTTTTAGCAAAAGTGTCCTGAAAGAA---TTCAGAAGGAGCCCCAGTCCCTTAGCCCGCACACGTTTGGCTCAGGGTCACCGGAGAAGGGCCAGGAAACTGGAGTCCTCGGAAGAG???TACGTGGAGGACACCCCGGAGCCACCACTGCATGACTTCCACTGCAGCAAGCTGCTGGACTTGATCTTCCTGCTGGACGGCTCCTCCAAGCTGTCTGAGGCTGAGTTCGAGGTGCTGAAGGTCTTCGTGGTGGGCATGATGGAGCGCCTGCACATCTCCCAGAAGCGGATCCGTGTGGCCCTGGTGGAGTACCACGAGGGTTCCCACGCCTACCTCCAGCTCCGGGACCGGAAGCGGCCCTCCGAGCTGCGGCGCATTGCCAGCCAGGTGAAGTATGCGGGCAGCACGGTGGCCTCCACCACTGAGGTCCTCAAGTACACGCTCTTCCAAATCTTTAGCAAGATTGACCGCCCCGAGGCCTCCCGCGTGGTCCTGCTCCTGACAGCCAGCCAGGAGCCCCCGAGGTTGGCCCGGAACTTGGCCCGTTATGTTCAGGGCCTGAAGAAGAAGAAGGTCATCGTGGTCCCGGTGGGCATTGGGCCGCACGTGAACCTCCGGCAGATTCACCTCATCGAGAAACAGGCCCCTGAGAACAAGGCCTTTGTGCTCAGCAGTGTGGACGAGCTGGGGCAGCGAAGGGACGAGATCATCAGCTACCTCTGTGACCTTGCTCCCGAAGTGCCACCGCCTACGCAGCCCCCGCCTATGGCGCAAGTCACTGTGGGTCGGGAGCACCTGGGGGCTTCGTCCCTGGGGCCCAAGAGGAACTCCATGATTCTGGATGTGGTGTTTGTTCTGGAAGGGTCCGACCAAATTGGTGAGGCCAACTTCAACAGGAGCAGGGAGTTCATGGAGGAGGTGATCCAGCGGATGGATGTGGGCCAGGACGCCATCCACATCAYGGTGCTGCAGTACTCGTACACGGTGACCGTGGAGGCCACCTTCCGTGAGACCCAGTCCAAGGGGGACGTCCTGCAGCGGGTGCGTGAGATCCGCTACCAGGGCGGCAACAGCACCAACACG???????CC?TGCAGTAT?TGT?AGACCA?ACC????????????????ATAGAAACTCCAG-ACACAAACTGAGGCAGCAAAACCACACAGCATCAAAAGCTCATTCCGAAACTTCTGAACACAGAGY-C-CATGG-AAGAAAGTCAT-GTC-TTTTGTGTTTGTCTCCTTTATGTACAGACAAGGTGTTACCCCAAACCACAGACTAACATACTTCTATTTCATATACTGAA-T------TTTCTTGGCCAACCAAAAGCAA-CTACAAATCCAC-AAAAATTACCATTCCAGTTAAGG----CAGAGTGTAACCATT-GATA-AT-ACAACTTAAACATG-TTTGCTATAAAAATACCATCACAAGTAAATGAGCTTTGGGTG?AAAACATTTATTTGATCGGGCAAACTGTTCGCAAGGCTTTTACTATTATGTTTGTCTTCCTGGTAATTGTAACGGTAA??????GGGAAA??????CGCA?GGCCTCCTTGGCCTTTAAGTTCTGTCCCTGACACTGGCAACGTACTGAAAATGTACATCTTGGTTTTGGACCTACACACTGTCTTGTA????GGAACGTGAAAATGACTTCCACACATGGTGGAAGCCAAATCACAC???????ATTTATAGGCACAC??TTTGGTGTTGCCATTCTGTTCGCTTTCCAAT?GGACTCGTGTAACCTGGAGGGGGCAGCGGCAAGCAGGGCTCGAAGTGACCTGTA?AAAACAGTGCCAGTTGCTGTGAGTCCAAGGTCCTTTCTCACCTGCCTCTC?CCCCCACCCCCGACTGG?CCCCCAGGT?????????????????AAGG?CCTCCTTAAAA?TAAGTGCCTTATAGCTA??AACAGATGATACCCTCTCAATCTGTTGCGCAAAACTATATCATTTCCCCAGACCAGGGGTCAGTTAAAGTGGCAGAGACCGGTAATTGCATAA?ACTTAAACCTTTACT?ACCAGAGGTTCAAATCCTCTCTTTAACAA???AATGTAAAGGTTTGGTCCCAGCCTTTCTATTAATTATAAACAAACTTACACATGCAAGCATCCGCACTCCAGTGAGAATGCCCTATAAATCATGATATAAAGGAGCAGGTATCAAGCACACCACTAGGCAGCTCATGACACCTTGCTAAACCACACCCCCACGGGAAACAGCAGTGATAAAAATTAAGCAATAAACGAAAGTTTGACTAAGTTATGTT----TAGGGTTGGTAAATTTCGTGCCAGCCACCGCGGTCATACGATTAACCCAA-TTAATAGAACCACGGCGTAAAACGTGTTTAAGATAAAGTCAAACTCTAACTATGCTGTAAAAAGCCCCAGCTACTGTAAGACCTATAACGAAAGTAACTTTAAATTATCTGAACACACGATAGCTAAGACCCAAACTGGGATTAGATACCCCACTATGCTTAGCCCTAAACTTAAAGAGATGATACAACAAAACTCTTTGCCAGAGTACTACTAGCCAAAGCTTAAAACTCAAAGGACTTGGCGGTGCTTTATATCCTTCTAGAGGAGCCTGTTCTATAATCGATAAACCCCGATAAACCTCACCAATCCTTGCCAAATCAGCCTATATACCGCCATCCTCAGCAAACCCTAAAAAGGTCAAAGAGTAAGCTCAATTACAACATGTAAAAACGTTAGGTCAAGGTGTAGTCTATGGATTGGAAAGAAATGGGCTACATTTCCTACACGAAAGTTCCTATGAAA-TTAAGAACTGAAGGTGGATTTAGCAGTAAACTAAGAATAGAGTGCTTAGTTGAATAAGGCCATGAAGCACGCACACACCGCCCGTCACCCTCCTCAAATACTAGCGGTACTTACAAAACTACTAGAGGAGATAAGTCGTAACAAGGTAAGCATACTGGAAAGTGTGCTTGGATAACTCAAAGTATAGCTTAAAGCATCTAGCTTACACCTAGAAGATATCACATGATTACTTTGAGCTGTACTTAGCCCTAAAATAAAACATTTAACATGTAAAAGTATAGGAGATAGAAATTACAA---GGCGCTATAGAGACAGTACCGCAAGGGAATAATGAAAGAATCA-ACCAAAGCAATAAACAGCAAAGATTACACCTTGTACCTTTTGCATAATGATTTAACTAGAACAT-CTTAGCAAAGAGAACTTAAGTTAAGAACCCCGAAACCAGACGAGCTATTCACGAGCAGCTTAT---AGAGCCAACTCATCTATGTAGCAAAATAGCGAGAAGACTCATGAATAGAGGTGACACGCCTATCGAGCCTGGTGATAGCTGGTTGTCCAG-AAAAGAATTTCAGTTCAAACTTAAACCTACCCACTAACTGTAGATTTAAGATATAGCCCTAAAGGGTACAGCCTTTTGGACATGGGATACAACCCTCCCTAGAGAGTAAGTAAATAAA--TAAACCACAGTTGGCCTAAAAGCAGCCACCAGTAAAGAAAGCGTTCAAGCTCAACAATACAAAAATCTTAATTCCAACAACAAACTAACTCCTAGTATAAAACTGGACCATTCTAT-ATTTCTATAGAAGAAATACTGTTAATATGAGTAACAAGAAATCAATTCTCCCTGCACGACTGTATATCAGAACGAATACTCACTGATAGTTAACGCATATAAAGTAAAACAAACAACAAGCCCTTTACAA-TTTAAGCCAACACAGGAGTGC----AAGGAAAGATTAAAAGGAGTAAAAGGAACTCGGCAAACACAAACCTCGCCTGTTTACCAAAAACATCACCCCTAGCATTATAAGTATTAGGGGCACTGCCTGCCCAGTGACATAA--CTTCAACGGCCGCGGTATCCTAACCGTGCAAAGGTAGCATAATCACTTGTTCTCTAAATAAGGACTTGTATGAATGGCCACACGAGGGTTATACTGTCTCTTACTCCCAATCAGTGAAATTGACCTTCCCGTGAAGAGGCGGGAATACATAAATAAGACGAGAAGACCCTGTGGAGCTTTAATTAATTAACTCAAGAATAAAACATGAGTTAACAATTTAGGTTGGGGTGACCTCGGAGTATAAAAACCCCTCCGAGCAAGACCTACCAGTCAAAAC-ATA--AACTACTGATCCAAGGATCAACGAAACAAGTTACCCCAGGGATAACAGCGCAATCCTATTTAAGAGTCCCTATCGACAAT-AGGGTTTACGACCTCGATGTTGGATCAGGACATCCCAATGGTGCAGCAGCTATTAAAGGTTCGTTTGTTCAACGATTAAAGTCCTACGTGATCTGAGTTCAGACCGGAGCAATCCAGGTCGGTTTCTATCTATTACAAACTTCTCCCAGTACGAAAGGACAAGAGAAGCAAGGCCTCCTTTAAGTGCCTTC------------AGATGATACCCTCTCAATCTGTTACGCAA-AACTACAGACCAGGGGT????????????????????????????????????????????????????????????????????????????????????????????????????????????????????????????????????????????????????????????????????????????????????????????????????????????????????????????????????????????????????????????????????????????????????????????????????????????????????????????????????????????????????????????????????????????????????????????????????????????????????????????????????????????????????????????????????????????????????????????????????????????????????????????????????????????????????????????????????????????????????????????????????????????????????????????????????????????????????????????????????????????????????????????????????????????????????????????????????????????????????????????????????????????????????????????????????????????????????????????????????????????????????????????????????????????????????????????????????????????????????????????????????????????????????????????????????????????????????????????????????????????????????????????????????????????????????????????????????????????????????????????????????????????????????????????????????????????????????????????????????????????????????????????????????????????????????????????????????????????ATTTTTATAACTCTACACATGTCCATTTCTGCGTGCTTCTACCTGTGACGAAATTTGGTAATCACTCGAAGGCCAAATGTGGCCCAGGCTCTCACCATGCGAGCGTAACTTTACAAGACCCTCACCCTACTCTCATACATTTATACGCCCATCTGCCTACCTGCCTACATTGGCCCCTCCATCCCACCCTATAAATAACTAGATTTTTATCTGCATTCAGCTGCGTTAGCATCTTGTCGGTGGCTCAATCAATAGCTTATGGGCCTCGGCGTGCCAACATTCTAGAGTACCTGCATATCTCTTCGTCTTTATAGGGTCTATCCTTCACCTATACACCAGACAATTGCTATTTCCTCTGCCCTGCATATTGTTATTCACCTGCGAACAACGGCCCTTGACTACGAGGGATCGACTGTTCGGTTAAGTGATAGCGGGGCCTTGCCTTTTTCTGCGATAACAAATATATATAAGCCTACACATCTTTCTGGACAAAAAACCACATTCGACTTATCATAATTACATAAACCTT?CTACATTCTTTTTGATCGGCTCTACCCGTTCGTAGACACTATCATTCTTGAAAATWCTCCCTACTTGCCTTG
		</sequence>
		<sequence>
			<taxon idref="Lcur"/>
			GATGTGAAGCATAACCATCTCAAACTGAAGCCTGCTGTTTTCTCTAAGGACTCCTGCTACCTGCCTCCTCTTCGCTACCCAGCCACTTGCACATTCAAAGGCAGTTTAGAGTCTGAAAAGCAACAATACATTATCCATGGGGGGAAAACACCAAACAATGAGCTTTCCGATAAGATTTATATCATGTCTGTTGTGTGCAAGAGCAACAAGAAAGTTACTTTTTGCTGTACTGAGAAAGACTTGGTGGGAGACGTCCCTGAAGCCAGATACGGTCATACCATTGATGTGGTGCACAGTCGAGGGAAGAGCATGGGTGTCGTCTTCGGAGGGCGATCATACATACCTTCTGCCCAAAGAACCACGGAAAAGTGGAATAGTGTAGCTGACTGCCTGCCCCACATTTTCTTGGTGGATTTTGAATTTGGGTGCTCTACATCATACATTCTTCCAGAACTTCAGGATGGGCTATCTTTTCATGTCTCCATTGCCAGAAATGATACCATTTATATTTTAGGAGGGCATTCACTTGCCAATAACATCCGCCCTGCCAACCTATACAGAATAAGGGTTGATCTTCCCCTGGGTAGCCCCGCTGTGAATTGCACGGTTTTGCCAGGAGGAATCTCTGTCTCCAGTGCAATCCTGACTCAAACAAACAGTGATGAATTTGTTATTGTGGGTGGCTATCAGCTTGAAAATCAGAAAAGAATGGTCTGCAACGTCACCTCTCTTGAGGGCAACAAGATAGAAATTCGTGAGATGGAGACCCCAGATTGGACCCCAGACATTAAGCACAGCAAGATATGGTTTGGAAGCAACATGGGAAATGGAGCTGTTTTCCTTGGCATACCAGGAGACAATAAACAGGTTGCTTCAGAAACATTCTATTTCTACATGCTGAAATGTGCTGAGGATGATGTGAATGAAGAACAGAAAACATTCACAAATAGTCAGACATCAACAGAAGACCCAGGGGATTCCACTCCCTTTGAAGACTCAGAAGAATTTTGCTTCAGTGCAGAGGCAAATAATTTTGATGGCGATGATGAATTTGACACCTATAACGAAGATGATGAGGAAGACGAGTCTGTCACCGGCTACTGGATTACTTGCTGCTCTACCTGTGATATGGATATCAACACGTGGGTACCATTTTATTCGACTGAGCTAAACAAACCTGCCATGAT?TATTGCTCTCATGGAGATGGGCACTGGGTCCACGCCCAGTGCATGGATCTGGCAGAACGCACACTCATCCAACTGTCAGAAGGAAGCAGCAAGTATTACTGCAATGAGCATGTGAAGATAGCAAGAGCATTGCAGACCCCAAAACGAGCTC?ACCCTTAAAAAAGCCTCCACTGTCAAACTTGCATGTGGAGCCACACGGCACAAGTACTCGTGCCGGCTCATTACCGCGTGAGAACAGCAGCTTACTACTCACTGAAGACAAGATGAATGTAGAAAAGGCTGAATTCTGTGATAAAAGCAAGCAGCCTGGCTTAGCAAGGAGCCAGCAGAGCAGATGGGCTGAAAGTAAAGAAACATGTAATGATAGGCAGGCTCCCAGCCCAGAGAAAAGGGTAGTTCTGA---ATGCTGATCCCCAGAATAGGAGAAAGGAATCTCCTTCCTCTGACCATCCTAGAGATTCCCCAGATGTTCCTTGGATAACACGGAACAGTAGCATACGGAAAGTTAATGAGTGGTTTTCCAGACGTGATGAACTGCTAACTTCCGATGGCTCCCATGAAGGGAGGCCTGAATCAAATATGGAAGTAGCTGATGCAGTAGAAGTTCCAGGTGAAGTAGATGGATATCCTGGTTCTCCAGAGGAAATAGCCTCACTGGCCAGTGAGTCTCATGGCGCTTTAACATGTGAAAGTGAAAGAGTCCATTCCAAACCAGTAGAAAGTAAT---------ATTGAAGATAAAATATTTGGGAAAACCTATCGGAGGAAGGCAAGCCTCCCTAACTTGAGCCACGTAACCGACAATCTAACTATAGGAGCATCTGCTCCAGAACCTCAGATAACACAAGAGCGTCCCTTCACAAATAAACTAAAGCGTAAAAGGAGAACTACACCAGGCCTTCATCCAGAGGATTTTATCAAGAAAGTAGATTTGACAGTTGTTCAAAAGACTCCTGAAAAGAGAATTGAGGGAACTGACCAAATAGAACAGAATGGTCGTGTGATGAATATTACTAATAATGGTCATGGGAATGAAACAAAAGGTGATTATGTTCAGAATGAGAAAAATTCTAACCCAACAGAATCACTGGAAAAAGAATCTGCTTTCAGAACCAAAGCTGAACCTATAAGCAGCAGTATAAGCAACATGGAACTGGAATTAAATATCCATAGTTCAAAAGCACCCAAGAAGACTAAGCTGAGGAAGAAGACCACTACCAAGCATATTTATGCACTTGAACTTGTAGTCAGTACAAATCCAAGTCCACCTACTCATACTGAACTACAGATTGATAGTTGTTCTAGCAGTGAAGAGGCGAAGAAAAAAAATTCCGAGCAAATGCCAGTCAGACAGAGCAAAAAGCTTCAACCCATGGAAGGTAAAGAACCTGCGACTGGAGCCAACAAGAGTAACAAGTCAAATGAACAAATAAATAAAAGACTTGCCAAGGATGCTTTTTCAGAACTAAATTTAACAAACATATCTGGTGTTTCTACTAATGGTTCAGGTTCTGCTAAACTTAAAGAATTTGTCGATTCTAACCTTCAAAAAGAAGAACTAGAAGAGAACCTAGGGACAATTCAAGTGTCTAATAGCACCAAAGACCTCAAAGATCTGATATTCGGTGGAGGAAGAAGTTTGCAAACTGACAGATCTATGGAGAGTACCAATATTTTATTGGTACCTGAAACTGACTATGACACTCAGGACAGTGTCTCCCTCCTGGCACCTGACACCCCAGGGAAGGCAAAAACAGCACCAAATCAACGTGTGGGCGGGTGTGCAGCAGTTGGAAACCCAAAGGAACTTATCCATGGTTGTTCT------------AATGACACAGAGGGCGTGAAGGATCTCTTGAGATGTGAAGTT---------CAGGAGACAAGCATAGAAATGGAAGAGAGTGAACTTGATACGCAGTATTTACAGAATACATTTAAGGCTTCAAAGCGTCAGTCATTTGCTCTGTGTTCAAATCCAGGAAATCCAGAAAAGGACTCTGCAGCCATCTATTCCCACTCCAGGTCCACAAGGAAACAAAGTCCAGAAGTTACTCTTGAATGTGGACAAAATGAAGAAAATCAGGGAGAGAAGGAATCTAATGTGGAGCATGCACAGCCACCTCACACAGCAGCAGGCTTTCCTGAGGTTTGTGAGAAAGACAGAAAGCCAGGAGAGTATGCCAGATGTAGCACAAAAGGAGTCCCTAGGCCTTGTCAGTCATCTCAGTTCAGAGGTGATGAAACGAAAGTCACTATTGAAAATAAATACGGAATTTCACAAAACCCGTATCACATACCATCCATTTCTCCCGTCAGGTCATCTGTTGAAACTGTAAGTAAGGAAAAGCTGTCAGAGGAGAAGTTTGAGGAACATTCAGCATCACCTGCACGAGCAGTGGGAAATGAGAACATCATTCAGAGTACAGTGGGCACAATCAGCCAGAGTAAAACTAGAGAAAGCACTGTTAAAGAAGGCAGCTCGAGCAGTACTAATGAAGTAGGCTCC---------------------AGTGGTGAAAATATTCAAGCAGACGCAGGCGGAAACAGAGGATCAAAATTAAGTGCTATTCTCAGATTAGGTCTCATGCAACCTGAAGTCTACAAGCCAAGTCTTCCTCTAAGTAATGGTAAAGGTCCTGAACTAAACAGGCAAGAAGA---TGGGGGAGTGGTGCCGGCTGTTAATGCAGATTTCTCTCCATGTCAAATTTTGGATAACCTAGAACAACCTCTGGGAAGTAGTCCTGCTTCTCRGGTTTGTTCCGAGACCCCAGACGACCTATTAAATGATGACAAGATAAAGGAGAATAAT---GGCTTTGCTGAAAGTGGCATTAAGGAAAGATCCGCTGTTTTTAGCAAAAGTGTCTCGAAAGAA---TTCAGAAGGAGCCCCAGTCCCTTAGCCCACACACGTTTGGCTCAGGGTCACCAGAGAAGGGCCAGGAAACTAGAGTCCTCAGAAGAG???TACGTGGAGGACACCCCGGAGCCACCACTGCACGACTTCCACTGCAGCAAGCTGCTGGACCTGGTCTTCCTGCTGGATGGCTCCTCCAAGCTGTCCGAGGCTGAGTTTGAGGTGCTGAAGGTCTTCGTGGTGGGCATGATGGAGCGCCTGCACATCTCCCAGAAGCGGATCCGCGTGGCCCTGGTGGAGTACCAYGAGGGCTCCCACGCCTACCTCCAGCTCCGAGACCGGAAGCGGCCCTCTGAGCTGCGGCGCATCGCCAGCCAGGTGAAGTACGCGGGCAGCACGGTGGCCTCCACCACTGAAGTCCTCAAGTACACGCTCTTCCAAATCTTCAGCAAGATTGACCGCCCCGAGGCCTCCCGCGTTGCCCTGCTCCTGACGGCCAGCCAGGAGCCCCCGAGGTTGGCCCGGAACTTGGCCCGTTACGCCCAGGGCCTGAAGAAGAAGAAGGTCATCCTGGTCCCAGTGGGCATTGGGCCTCACGTGAACCTCAAGCAGATCCACCTCATCGAGAAGCAGGCCCCTGAGAACAAGGCCTTTGTGCTCAGCAGTGTGGACGAGCTGGAGCAGCGAAGGGACGAGATTATCAGCTACCTCTGTGACCTTGCTCCGGAGGTGCCGGCGCCTACMCAGCCCCCACCTGTGGCGCAAGTCACCATGGGTCCGGAGCACCTGGGGGCTTCGTCCCCGGGGCCCAAGAGGARCTCCATGATTCTGGATGTGGTGTTTGTTCTGGAAGGGTCRGACCAAATTGGCGAGGCCAACTTCAACAGGAGCAGGGAGTTCATGGAGGAGGTGATCCAGCGGATGGACGTGGGCCAGGACGCCATCCACATCACGGTGCTGCAGTACTCGTACACGGTGACCGTGGAGGCCACCTTCCGCGAGACCCAGTCCAAGGGGGACGTCCTGCAGCGGGTGCGCGAGATCCGCTACCAGGGTGGCAACAGCACCAACACGGGGCTGGCCCTGCAGTACGTGTCGGAGCACAGCTTCTCGGCM???????ATAGAAACTCCAG-ACACAAACTGAGGCAGCAAAACCACACAGCATCAAAAGCTCACTCCYGAACTTCTAAACACAGAGT-C-CGTGG-AAGAAAGTCGT-GTCTTTTTGTGTTTGTCTCCTTTATGTACAGACAAGGTGTTACCCCAAACCACAGACTAACATGCTTCTACTTCACATATTGAA-T------TTTCTTGGCCAACCAAAAGTAA-CTACAAATCCAC-AAAAATTACCATTCCAG-TAAGG----CAGAGTGTAACCATT-GATA-AT-ACAACTTAAACATG-TTTGCTAT-AAAATACCATCACAAGTAAATGAGCTT???????AAAACGTTTGTTTGATTGGGCCAAATATCCGTGAGCCTTTTACTGTTACGTTTGTCCTCATGGTAATTGTAACAGTAA??????GGGAAG??????CGCACGGCCTCCTGGGCCTTTAAGTTCCGTACGTGATATTGGCAACGTGCTAAAAATGTACATCGCGGTTTTAGATCTACACACTGTTTCGTACATAGGAACGTGAAAATGATTTCCAC?CATGGTGGAAGCCAAATCACAC???????ATTTATAAACACGC??TTTGGTGTTGGCGTTCTGTTCGCTTTCCGAT?GGACTCGTGTGACCTGG?GGGGCCGGAGGCAAGCAGGGCAGGAAGTCACC?GTGGAAAACAGTGCCGGTTGCTGGGAGGCCAGGGTCCTTTCTCACCTGCCCCCC?TCCCTGACTGGC?????CCCCCCAGGT????????AAGAGAGACAGGG?CCTCCTTAA?CCTAAGCGCCCTCCAGCCG??AACAGATGATATAATCTTAATCTGACGTGCAGTAAACATA??CAGCCCAAGATCAGGGCTCAGTTAAAGTGGCAGAGACCGGTAATTGCATAAAACTTAAACCTTTATT?ATCAGAGGTTCAAATCCTCTCTTTAACAA???AATGTAAAGGTTTGGTCCTAGCCTTTCTATTAATTCTAAACAGAACTACACATGCAAGTATCCGCGCCCCAGTGAGAATGCCCTATAGATCGCGATATAAAGGAGTAGGTATCAAGCACACCGTTAGGTAGCTCATAACGCCTTGCTCAGCCACACCCCCACGGGAGACAGCAGTGATAAAAATTAAGCAATAAACGAAAGTTTGACTAAGTTATGTT---AAAGGGTTGGTAAATTTCGTGCCAGCCACCGCGGTCATACGATTAACCCTAATTAATAGACCTACGGCGTAAAGCGTGTTTAAGGTAAAGTTAAACCCTAGCTACGCTGTAAAAAGCCCCAGCTACCGTAAAATCCCCCACGAAAGTGACTTTAAATAACCTGAATACACGACAGCTAAGACCCAAACTGGGATTAGATACCCCACTATGCTTAGCCCTAAACTTGAAGAATCAACATAACAAGATCCTTCGCCAGAGTACTACTAGCTAAAGCTTAAAACTCAAAGGACTTGGCGGTGCTTTATATCCCTCTAGAGGAGCCTGTTCTATAATCGATAAACCCCGATAAACCTCACCAACTCTTGCCAAATCAGCCTATATACCGCCATCCTCAGCAAACCCTGAAAAGGACTGATAGTAAGCCAAATCGCAATGCGCAAAAACGTTAGGTCAAGGTGTAGCCGATGAGTTGGGAAGAAATGGGCTACATTTCCTACACGAAAACTCTTATGAAA-CTAAGAACTAAAGGTGGATTTAGCAGTAAACTAAGAATAGAGTGCTTAGTTGAATTAGGCCATGAAGCACGCACACACCGCCCGTCACCCTCCTCAAATACCAACGGTAACTACACAAGTACTAGAGGAGACAAGTCGTAACAAGGTAAGCGTACTGGAAAGTGCGCTTGGATAACTCAAAGTATAGCTTAAAGCATCTAGCTTACACCTAGAAGATACCATGTGATTACTTTGAGCCGTACTTAGCCCTAAAATAAAACATTCATCACGTAAAAGTATAGGAGATAGAAATTTCAA---GGCGCTATAGAGACAGTACCGCAAGGGAACAATGAAAGAATTA-ACTAAAGCAATAAATAGCAAAGATTACCCCTTGTACCTTTTGCATAATGAATTAACTAGATACA-CTTAGCAAAGAGAACTTAAGTTAATAACCCCGAAACCAGACGAGCTATTTGTGAGCAGTCCAA---AGAACAAACTCATCTATGTGGCAAAATAGTGAGAAGACTTGCAAATAGAGGTGACAAGCCTATCGAGCCTGGTGATAGCTGGTTGTCCAG-AAAAGAATATTAGTTCGGACTTAAGCCTACCTACTAATTGTAGACTTAAGATATAATCTAAAAGGGTACAGCCTTTTAGACACAGGATACAACCTTTACTAGAGAGTAAGTATGTAAA--CAAACCATAGTTGGCCTAAAAGCAGCCATCAATAAAGAAAGCGTTCAAGCTCAACAACCTAAATAATTCAATGTCAACAAAACACCACCTCCTAGTACAAAACTGGACCATTCTAT-AATTATATAGAAGAGATACTGTTAGTATGAGTAACAAGAATTCAATTCTCCCCGCACAAGTGTATATCAGAGCGAATAATCACTGGTAGTTAACGCATATAAAGCAAACCAAACAACAAGCCCTTTAACCCGTTAACCCAACACAGGAGTGC----AGGGAAAGATTAAAAGGAGTAAAAGGAACTCGGCAAACATAAACCCCGCCTGTTTACCAAAAACATCACCTCTAGCATTACCAGTATTAGAGGCACTGCCTGCCCAGTGACGTAA--GTTCAACGGCCGCGGTATCCTGACCGTGCAAAGGTAGCATAATCACTTGTTCTCTAAATAAGGACTTGTATGAACGGCCACACGAGGGTTTTACTGTCTCTTACTCCCAATCAGTGAAATTGACCTCCCCGTGAAGAGGCGGGGATATCCCAATAAGACGAGAAGACCCTATGGAGCTTTAATTAATTAGTCCAAGAGTAAAACATGGACTAACAATTTAGGTTGGGGTGACCTCGGAGCATAAAAAACCCTCCGAGAAAGACCCACCAGTCAAAGC-GCT--ACTTATTGATCCAAAGATCAACGGAACAAGTTACCCTAGGGATAACAGCGCAATCCTATTCAAGAGTTCCTATCGACAAT-AGGGTTTACGACCTCGATGTTGGATCAGGACATCCTAATGGTGCAGCAGCTATTAAGGGTTCGTTTGTTCAACGATTAAAGTCCTACGTGATCTGAGTTCAGACCGGAGTAATCCAGGTCGGTTTCTATCTATTATACGCCCCTCCCAGTACGAAAGGACAAGAGAGACAGGGCCTCCTTTAAGCGCCCTC------------AGATGATATAATCTTAATCTGACGTGCAGTAAACAAAGATCAGGGCT??????????????????????????????????????????????????????????????????????????????????????????????????????????????????????????????????????????????????????????????????????????????????????????????????????????????????????????????????????????????????????????????????????????????????????????????????????????????????????????????????????????????????????????????????????????????????????????????????????????????????????????????????????????????????????ATACAAATCGAAACCACCCTTTAAATATAAAATCTTGTGACTCCGCCCTCAGCTTCGCTGTGAATTGGTCCTTTGGGTTGTTGCGTCAATTTACGGTTTTCTGCATCATAACTCGAACGCACGCTTAATCGTACCAATTGCGGAGTAATAGGTGGTCTCGTACTCAGCAAGGGCTCATTTTTATTGCTTACTCAGTGGCGGGCTTATAGGTCTAACTATCGAACTGAAGTGGATCTCTCTTCGCGTATGCACGCTTATGGTAGTTTCCTGGGCAATTCTTTGGGGCACGTATACAACTCTTCGCATCCTAATGGACGACTGTCATGATTGGGGGTTTCGTGAAAGCACCTACCGTTTTGCTTCATTCTCTCCTTATGTGCGCCTGTATGTCATTCTTTCTCAGAACGGTCAAAACCACGGATCCTCGACCGAATATCCTTCACCTATAACATAAGAATCTGGTTCTACATTTACGCCTTCGCCTGTCTTTAACCGACTTTGGGACCGAAATAACCCGCAACCCTAAACCCCCCAATAACCGATGTATTCTTTGCTAGCATCTCGTCATCCAAAACTGGGGGTCTGCCTGTATTCATCTATCTGCATGTCCATCTCAACTCAACACGAGATATTTCGCCCTAGCATGCTTTTGTTCTGTGCATTTTTACTTACTGATGGGGCACCGTGATACCTAGTATATGGCAACGCTCATCTTATTCTACATCTATTTATCCTTGTAGATATGAAACACTCTAATGATTTCTATAACTCTACATATATCCATCTTTGCGTGCTTCTACCTGTGACGAAATCTGGTAATCATTCGAAGGCCAAGTGTGGCCCAGGCTCTCACCATGCGAGCGTAACTTTACAAGACCCTCACCCTACTCTCACACATTTATATGCCCATCTGCCTACCTGCTTACATTGATCCCTCCATCCTACCCTGTAAATAACTAGGTCTTTCTCTGCATTCAGCTGCGTTAGCATCTTGTCGGTGGCTCAATCAATAGCTTATGGGCCTCGGCGTGCCAACATTCTAGAGTACCTGCATATCTTTTCGTCTTTATAAGGTCTATCCTCCACTTATACACCAGATAATTGCTATCTCCTCTGCCCTGCATATTGTTATTCACCTGCGAACAACGGCCCTTGACTACGAGGGATCGACTGTTCGGTTAAGTGATAGCGGGGCCTTGCCTTTTTTTGCGATAGCAAATATATATAAGCCTACACATCTTTCTGGGCTAAAAGCTACAACCGACTTATCACAATTGCACAA?CCTATCTACATTCTTTTTGATCGGCTCTACCCGTTCGTAGACACTATCACTCTTGAAAATTCTCCATACCTGCCTTG
		</sequence>
		<sequence>
			<taxon idref="Lsan"/>
			?????????????????????????TGAAGCCTGCTGTTTTCTCTAAGGACTCCTGCTACCTGCCTCCTCTTCGCTACCCAGCCACTTGCACATTCAAAGGCAGTTTAGAGTCTGAAAAGCAACAATACATTATCCATGGGGGGAAAACACCAAACAATGAGCTTTCCGATAAGATTTATATCATGTCTGTTGTGTGCAAGAGCAACAAGAAAGTTACTTTTTGCTGTACTGAGAAAGACTTGGTGGGAGACGTCCCTGAAGCCAGATACGGTCATACCATTGATGTGGTGCACAGTCGAGGGAAGAGCATGGGTGTCGTCTTCGGAGGGCGATCATACATACCTTCTGCCCAAAGAACCACGGAAAAGTGGAATAGTGTAGCTGACTGCCTGCCCCACATTTTCTTGGTGGATTTTGAATTTGGGTGCTCTACATCATACATTCTTCCAGAACTTCAGGATGGGCTATCTTTTCATGTCTCCATTGCCAGAAATGATACCATTTATATTTTAGGAGGGCATTCACTTGCCAATAACATCCGCCCTGCCAACCTATACAGAATAAGGGTTGATCTTCCCCTGGGTAGCCCCGCTGTGAATTGCACGGTTTTGCCAGGAGGAATCTCTGTCTCCAGTGCAATCCTGACTCAAACAAATAGTGATGAATTTGTTATTGTGGGTGGCTATCAGCTTGAAAATCAGAAAAGAATGGTCTGCAACGTCATCTCTCTTGAGGGCAACAAGATAGAAATTCGTGAGATGGAGACCCCAGATTGGACCCCAGACATTAAGCACAGCAAGATATGGTTTGGAAGCAACATGGGAAATGGAGCTGTTTTCCTTGGCATACCAGGAGACAATAAACAGGTTGCTTCAGAAACATTCTATTTCTACATGCTGAAADGTGCTGAGGATGATGTGAATGAAGAACAGAAAACATTCACAAATAGTCAGACATCAACAGAAGACCCAGKGGATTCCACTCCCTTTGAAGACTCAGAAGAATTTTGCTTCAGTGCAGAGGCAAATAATTTTGATGGCGATGATGAATTTGACACCTATAACGAAGATGATGAGGAAGACGAGTCTGTCACCGGCTACTGGATTACTTGCTGCTCTACCTGTGATATGGATATCAACACGTGGGTACCATTTTATTCGACTGAGCTAAACAAACCTGCCATGATTTATTGCTCTCATGGAGATGGGCACTGGGTCCACGCCCAGTGCATGGATCTGGCAGAACGCACACTC?TCCAACTGTCARAAGGAAG?AGCAAGTATTACTGCAATGAGCWTGTGAAAATAGCAAGAGCATTGCAAACCCCAAAACGAGCTCTCCCCTTAAAAAAACCTCCCCTGTCAAACTTGCATGTGGAGCCACACGGCACAAGTACTCGTGCCGGCTCATTACCGCGTGAGAACAGCAGCTTACTACTCACTGAAGACAAGATGAATGTAGAAAAGGCTGAATTCTGTGATAAAAGCAAGCAGCCTGGCTTAGCAAGGAGCCAGCAGAGCAGATGGGCTGAAAGTAAAGAAACATGTAATGATAGGCAGGCTCCCAGCCCAGAGAAAAGGGTAGTTCTGA---ATGCTGATCCCCAGAATAGGAGAAAGGAATCTCCTTCCTCTGACCATCCTAGAGATTCCCCAGATGTTCCTTGGATAACACGGAACAGTAGCATACGGAAAGTTAATGAGTGGTTTTCCAGACGTGATGAACTGCTAACTTCCGATGGCTCCCATGAAGGGAGGCCTGAATCAAATATGGAAGTAGCTGATGCAGTAGAAGTTCCAGGTGAAGTAGATGGATATCCTGGTTCTCCAGAGGAAATAGCCTCACTGGCCAGTGAGTCTCATGGCGCTTTAACATGTGAAAGTGAAAGAGTCC????CAAACCAGTTA?A??TATT????????????GAAGATAAAATATTTGGGAAAACCTATCGGAGGAAGGCAAGCCTCCCTAACTTGAGCCACGTAACCGACAATCTAACTATAGGAGCATCTGCTCCAGAACCTCAGATAACACAAGAGCGTCCCTTCACAAATAAACTAAAGCGTAAAAGGAGAACTACACCAGGCCTTCATCCAGAGGATTTTATCAAGAAAGTAGATTTGACAGTTGTTCAAAAGACTCCTGAAAAGAGAATTGAGGGAACTGACCAAATAGAACAGAATGGTCGTGTGATGAATATTACTAATAATGGTCATGGGAATGAAACAAAAGGTGATTATGTTCAGAATGAGAAAAATTCTAACCCAACAGAATCACTGGAAAAAGAATCTGCTTTCAGAACCAAAGCTGAACCTATAAGCAGCAGTATAAGCAACATGGAACTGGAATTAAATATCCATAGTTCAAAAGCACCCAAGAAGACTAAGCTGAGGAAGAAGACCACTACCAAGCATATTTATGCACTTGAACTTGTAGTCAGTACAAATCCAAGTCCACCTACTCATACTGAACTACAGATTGATAGTTGTTCTAGCAGTGAAGAGGCGAAGAAAAAAAATTCCGAGCAAATGCCAGTCAGACAGAGCAAAAAGCTTCAACCCATGGAAGGTAAAGAACCTGCGACTGGAGCCAACAAGAGTAACAAGTCAAATGAACAAATAAATAAAAGACTTGCCAAGGATGCTTTTTCAGAACTAAATTTAACAAACATATCTGGTGTTTCTACTAATGGTTCAGGTTCTGCTAAACTTAAAGAATTTGTCGATTCTAACCTTCAAAAAGAAGAACTAGAAGAGAACCTAGGGACAATTCAAGTGTCTAATAGCACCAAAGACCTCAAAGATCTGATATTCGGTGGAGGAAGAAGTTTGCAAACTGACAGATCTATGGAGAGTACCAATATTTTATTGGTACCTGAAACTGACTATGACACTCAGGACAGTGTCTCCCTCCTGGCACCTGACACCCCAGGGAAGGCAAAAACAGCACCAAATCAACGTGTGGGCGGGTGTGCAGCAGTTGGAAACCCAAAGGAACTTATCCATGGTTGTTCT------------AATGACACAGAGGGCGTGAAGGATCTCTTGAGATGTGAAGTT---------CAGGAGACAAGCATAGAAATGGAAGAGAGTGAACTTGATACGCAGTATTTACAGAATACATTTAAGGCTTCAAAGCGTCAGTCATTTGCTCTGTGTTCAAATCCAGGAAATCCAGAAAAGGACTCTGCAGCCATCTATTCCCACTCCAGGTCCACAAGGAAACAAAGTCCARAAGTTACTCTTGAATGTGGACAAAATGAAGAAAATCAGGGAGAGAAGGAATCTAATGTGGAGCATGCACAGCCACCTCACACAGCAGCAGGCTTTCCTGAGGTTYGTGAGAAAGACAGAAAGCCAGGAGAGTATGCCAGATGTAGCACAAAAGGAGTCCCTAGGCCTTGTCAGTCATCTCAGTTCAGAGGTGATGAAACGAAAGTCACTATTGAAAATAAATACGGAATTTCACAAAACCCGTATCACATACCATCCATTTCTCCCGTCAGGTCATCTGTTGAAACTGTAAGTAAGGAAAAGCTGTCAGAGGAGAAGTTTGAGGAACATTCAGCATCACCTGCACGAGCAGTGGGAAATGAGAACATCATTCAGAGTACAGTGGGCACAATCAGCCAGAGTAAAACTAGAGAAAGCACTGTTAAAGAAGGCAGCTCGAGCAGTACTAATGAAGTAGGCTCC---------------------AGTGGTGAAAATATTCAAGCAGACGCAGGCGGAAACAGAGGATCAAAATTAAGTGCTATTCTCAGATTAGGTCTCATGCAACCTGAAGTCTACAAGCCAAGTCTTCCTCTAAGTAATGGTAAAGGTCCTGAACTAAACAGGCAAGAAGA---TGGGGGAGTGGTGCCGGCTGTTAATGCAGATTTCTCTCCATGTCAAATTTTGGATAACCTAGAACAACCTCTGGGAAGTAGTCCTGCTTCTCGGGTTTGTTCCGAGACCCCAGACGACCTATTAAATGATGACAAGATAAAGGAGAATAAT---GGCTTTGCTGAAAGTGGCATTAAGGAAAGATCCGCTGTTTTTAGCAAAAGTGTCTCGAAAGAA---TTCAGAAGGAGCCCCAGTCCCTTAGCCCACACACGTTTGGCTCAGGGTCACCAGAGAAGGGCCAGGAAACTAGAGTCCTCAGAAGAG???TACGTGGAGGACACCCCGGAGCCACCACTGCACGACTTCCACTGCAGCAAGCTGCTGGACCTGGTCTTCCTGCTGGATGGCTCCTCCAGGCTGTCCGAGGCTGAGTTTGAGGTGCTGAAGGTCTTCGTGGTGGGCATGATGGAGCGCCTGCACATCTCCCAGAAGCGGATCCGCGTGGCCCTGGTGGAGTACCACGAGGGCTCCCACGCCTACCTCCAGCTCCGAGACCGGAAGCGGCCCTCTGAGCTGCGGCGCATCGCCAGCCAGGTGAAGTACGCGGGCAGCACGGTGGCCTCCACCACTGAAGTCCTCAAGTACACGCTCTTCCAAATCTTCAGCAAGATTGACCGCCCCGAGGCCTCCCGCGTTGCCCTGCTCCTGACGGCCAGCCAGGAGCCCCCGAGGTTGGCCCGGAACTTGGCCCGTTACGCCCAGGGCCTGAAGAAGAAGAAGGTCATCCTGGTCCCAGTGGGCATTGGGCCTCACGTGAACCTCAAGCAGATCCACCTCATCGAGAAGCAGGCCCCTGAGAACAAGGCCTTTGTGCTCAGCAGTGTGGACGAGCTGGAGCAGCGAAGGGACGAGATTATCAGCTACCTCTGTGACCTTGCTCCGGAGGTGCCGGCGCCTACACAGCCCCCACCTGTGGCGCAAGTCACCATGGGTCCGGAGCACCTGGGGGCTTCGTCCCCGGGGCCCAAGAGGAACTCCATGATTCTGGATGTGGTGTTTGTTCTGGAAGGGTCGGACCAAATTGGCGAGGCCAACTTCAACAGGAGCAGGGAGTTCATGGAGGAGGTGATCCAGCGGATGGACGTGGGCCAGGACGCCATCCACATCACGGTGCTGCAGTACTCGTACACGGTGACCGTGGAGGCCACCTTCCGCGAGACCCAGTCCAAGGGGGACGTCCTGCAGCGGGTGCGTGAGATCCGCTACCAGGGTGGCAACAGCACCAACACGGGGCTGGCCCTGCAGTACGTGTCGGAGCACAGCTTCTCGGCC???????ATAGAAACTCCAG-ACACAAACTGAGGCAGCAAAACCACACAGCATCAAAAGCTCACTCCCGAACTTCTAAACACAGAGT-C-CGTGG-AAGAAAGTCGT-GTC-TTTTGTGTTTGTCTCCTTTATGTACAGACAAGRTGTTACCCCAAACCACAGACTAACATGCTTCTACTTCACATATTGAA-T------TTTCTTGGCCAACCAAAAGTAA-CTACAAATCCAC-AAAAATTACCATTCCAG-TAAGG----CAGAGTGTAACCATT-GATA-AT-ACAACTTAAACATG-TTTGCTAT-AAAATACCATCACAAGTAAATGAGCTTTGGGG????????????????????????????????????????????????????????????????????????????????????????????????????????????????????????????????????????????????????????????????????????????????????????????????????????????????????????????????????????????????????????????????????????????????????????????????????????????????????????????????????????????????????????????????????????????????????????????????????????????????????????????????????????????GAA?GGACAAGAGAGACAGGG?CCTCCTTAA?CCTAAGCGCCCTCCAGCCG??AACAGATGATATAATCTTAATCTGACGTGCAGTAAACATA??CAGCCCAAGATCAGGGCTCAGTTAAAGTGGCAGAGACCGGTAATTGCATAAAACTTAAACCTTTATT?ATCAGAGGTTCAAATCCTCTCTTTAACAA???AATG??????????????????????????????????????????????????????????????????????????????????????????????????????????????????????????????????????????????????????????????????????????????????????????????????????????????????????---???????????????????????????????????????????????????????????????????????????????????????????????????????????????????????????????????????????????????????????????????????????????????????????????????????????????????????????????????????????????????????????????????????????????????????????????????????????????????????????????????????????????????????????????????????????????????????????????????????????????????????????????????????????????????????????????????????????????????????????????????????????????????????????????????-?????????????????????????????????????????????????????????????????????????????????????????????????????????????????????????????????????????????????????????????????????????????????????????????????????????????????????????????????????????????????????????????????????????????????????????????????????????---???????????????????????????????????????????-????????????????????????????????????????????????????????????????-???????????????????????????????????????????????????????????????---??????????????????????????????????????????????????????????????????????????????????????????-??????????????????????????????????????????????????????????????????????????????????????????????????????????????????????--????????????????????????????????????????????????????????????????????????????????????????????????????????????????????-????????????????????????????????????????????????????????????????????????????????????????????????????????????????????????????????????????????????????????----???????????????????????????????????????????????????????????????????????????????????????????????????????????????????--?????????????????????????????????????????????????????????????????????????????????????????????????????????????????????????????????????????????????????????????????????????????????????????????????????????????????????????????????????????????????????????????????????????????????????-???--????????????????????????????????????????????????????????????????????????????????-???????????????????????????????????????????????????????????????????????????????????????????????????????????????????????????????????????????????????????????????????????????????????????????????------------???????????????????????????????????????????????????????????????????????????????????????????????????????????????????????????????????????????????????????????????????????????????????????????????????????????????????????????????????????????????????????????????????????????????????????????????????????????????????????????????????????????????????????????????????????????????????????????????????????????????????????????????????????????????????????????????????????????????????????????????????????????????????????????????????????????????????????????????????????????????????????????????????????????????????????????????????????????????????????????????????????????????????????????????????????????????????????????????????????????????????????????????????????????????????????????????????????????????????????????????????????????????????????????????????????????????????????????????????????????????????????????????????????????????????????????????????????????????????????????????????????????????????????????????????????????????????????????????????????????????????????????????????????????????????????????????????????????????????????????????????????????????????????????????????????????????????????????????????????????????????????????????????????????????????????????ATTTCTATAACTCTACATATATCCATCTTTGCGTGCTTCTACCTGTGACGAAATCTGGTAATCATTCGAAGGCCAAGTGTGGCCCAGGCTCTCACCATGCGAGCGTAACTTTACAAGACCCTCACCCTACTCTCACACATTTATATGCCCATCTGCCTACCTGCTTACATTGATCCCTCCATCCTACCCTGTAAATAACTAGGTCTTTCTCTGCATTCAGCTGCGTTAGCATCTTGTCGGTGGCTCAATCAATAGCTTATGGGCCTCGGCGTGCCAACATTCTAGAGTACCTGCATATCTTTTCGTCTTTATAAGGTCTATCCTCCACTTATACACCAGATAATTGCTATCTCCTCTGCCCTGCATATTGTTATTCACCTGCGAACAACGGCCCTTGACTACGAGGGATCGACTGTTCGGTTAAGTGATAGCGGGGCCTTGCCTTTTTTTGCGATAGCAAATATATATAAGCCTACACATCTTTCTGGGCTAAAAGCTACAACCGACTTATCACAATTGCACAAACCTATCTACATTCTTTTTGATCGGCTCTACCCGTTCGTAGACACTATCACTCTTGAAAATTCTCCATACCTGCCTTG
		</sequence>
		<sequence>
			<taxon idref="Mhar"/>
			GATGTAAAGCATAACCATCTCAAACTGAAGCCTGCAGTTTTCTCCAAGGACTCCTGCTACCTGCCTCCTCTTCGCTACCCAGCCACCTGCACATTCAAAGGCAGCTTAGAGTCTGAAAAGCAACAGTACATTATCCATGGGGGGAAAACGCCAAACAATGAGCTTTCCGATAAGATTTATATCATGTCTGTTGTGTGCAAGAGCAACAAGAAAGTTACTTTCTGCTGCACTGAGAAAGACTTGGTGGGAGATGTCCCTGAAGCCAGATATGGCCATACCATCGACGTGGTGCACAGTCGGGGGAAGAGCATGGGTGTTATCTTCGGGGGGCGATCCTACATACCTTCTGCCCAAAGAACCACGGAAAAATGGAATAGTGTCGCCGACTGCCTGCCCCACGTTTTCTTGGTGGACTTTGAATTTGGGTGTTCTACATCATACATCCTTCCAGAACTCCAGGATGGACTATCTTTTCATGTCTCCATTGCCAGAAACGATACCATTTATATTTTAGGAGGGCATTCACTTGCCAATAACGTCCGCCCTGCCAACCTGTACAGAATAAGGGTTGATCTTCCCCTGGGTAGCCCCGCTGTGGACTGCACGGTTTTGCCAGGAGGAATCTCTGTCTCCAGTGCGATCCTGACCCAAACAAACAGTGACGAATTTGTTATTGTGGGCGGCTATCAGCTTGAAAATCAGAAAAGAATGGTCTGCAATGTGATTTCCCTGGAGGGCAACAAGATAGAAATCCGTGAGATGGAGACCCCAGATTGGACCCCCGACATTAAGCACAGCAAGATATGGTTTGGAAGCAACATGGGGAATGGAGCCGTTTTCCTGGGCATACCCGGGGACAATAAACAGGCCGCTTCGGAACTGTTCTATTTCTACGCGCTGCGGTGCGCTGAAGACAATGAGAGCGAAGAACAGAAAACATTCGCAAACAGTCAGACATCAACGGACGACCCAGGGGATTCCACTCCCTTTGAAGACTCGGAGGAATTTTGCTTCAGCGCAGAAGCAAGTAATTTTGATGGTGATGATGAATTTGACACGTATAACGAAGACGATGAGGAAGACGAGTCTGTCACCGGCTACTGGATTACTTGCTGCTCTACCTGTGATGTGGACATCAACACGTGGGTACCGTTTTACTCAACTGAGCTGAACAAACCTGCCATGATCTATTGCTCGCATGGAGATGGGCACTGGGTCCACGCCCAGTGCATGGATCTGGCAGAACGCACACTCATCCAGCTGTCAGAAGGAAGCAGCAAGTATTACTGCAATGAGCATGTGAAGATAGCAAGAGCATTGCAGACCCCAAAACGAGCTCTACCCGTGAAAAAGCCTCCCCTG?????????????????????????????????????????????????????????????????????????????????????????????????????????????????????????????????????????????????????????????????????????????????????????????????????????????????????????????????????????????????????????????????????????????????????????????????????????????????????????????????????????????????????????????????????????????????????????????????????????????????????????????????????????????????????????????????????????????????????????????????????????????????????????????????????????????????????????????????????????????????????????????????????????????????????????????????????????????????????????????????????????????????????????????????????????????????????????????????????????????????????????????????????????????????????????????????????????????????????????????????????????????????????????????????????????????????????????????????????????????????????????????????????????????????????????????????????????????????????????????????????????????????????????????????????????????????????????????????????????????????????????????????????????????????????????????????????????????????????????????????????????????????????????????????????????????????????????????????????????????????????????????????????????????????????ACAAGAGTAACAAGTCAAATGAACACAGACAGAAAAGACTTGCCAGTGATGCTTTTCCAGAACTGAATTTAACAGACGTATMTGGTGTTTTTACTCATGGKTCAGGTTCTACCAAACTTAGAGGATTTGTTGATTCTAACCTCCAAAGAGAAGAACTAGAAGAGAACCTAGGAACAATTCAAGTGTCTAAAAGCACCAAAGACCTCAGAGATCTGATATTCAGTGGAGGAAGAAGTTTGCAAACTGATGGATCTACGGAAAGTGCCAATATGTTATTGGTACCTGAAACTGACTGTGACACTCAGGACAGTGTCTCCCTGCTGGCACCTGGCACCCCAGGGAAGGCAGAAACAGCACCAAATCAACAAGTGGGTGGGTGTGCAGCAATCGGAAACCCAGAGGAACTTACCCATGATTGTTCT------------AATAACACAGAGGGCGTTAAGGATGTCTTGATCTGTGAAGYT---------CAGGAGACAAGCATAGAAATGGAAGAGAGTGAACCTGATACACTGTATTTACAGAATACATTTAAGGCTTCAAAGCGTCAGTCATTTGCTCTCTGTTC?AATCCAGGAAATCCAGAAAAGGACTATGCAACCGTCTGTTCCCACTCCTGGTCCACAAGGAAACAAAGTCCAAAAGTTACTGTTGAATGTGGCCAAAAAGAAGAAAATC?GGGAGAGAAGGAATCTGATATGGA????????????????????????????????????????????????????????????????????????????????????????????????????????????????????????????????????????????????????????????????????????????????????????????????????????????????????????????????????????????????????????????????????????????????????????????????????????????????????????????????????????????????????????????????????????????????????????????????????????????????????????????????????????????AAAATATTCAAGCMGAAGCAGGCAGAAACACAGGCTCAAAATTAAGTGCCATTCTCAGGTTAGGTCTCATGCAACCTGAAGTCTACAAGCCAAGTCTTCCTCTAAGTAATCGTAAAGATCCTGAACTAAAAAGGCAAGAAGA---TGGGGGAGTGGTGCAGGCTGTCAATGCAGATTTCTCTCCATGTCAAATTTTGGATAACCTAGAACAGCCTCTGGGAGGTAGTCCTGCTGCTTGGGTTTGTTCTGAAACCCCAGACAACCTGTTAAATGATGACAAGATGCAAGAGAATAAT---GACTTTGCTGAAAGTGACATTAAGGAGAGATCTGCTGTTTTTAGCAAAAGTGTCCTGAAAGAA---TGCAGAAGGAGCCCTAGTCCCTTAGCCCGCACACGTTTGGCTCAGGGTCACCGGAGAAGGGCCAGGAAACTGGAGTCCTCAGAAGAGCCCTACGTGGAGGACACCCCGGAGCCACCACTGCATGACTTCCACTGCAGCAAGCTGCTGGACTTGGTCTTCCTGCTGGACGGCTCCTCCAAGCTGTCTGAGGCTGAGTTCGAGGTGCTGAAGGTCTTTGTGGTGGGCATGATGGAGCGCCTGCACATCTCCCAGAAGCGGATCCGTGTGGCCCTGGTGGAGTACCACGAGGGCTCCCACGCCTACCTCCAGCTCCGGGACCGGAAGCGGCCCTCCGAGCTGCGGCGCATTGCCAGCCAGGTGAAGTATGCGGGCAGCACGGTGGCCTCCACCACTGAGGTCCTCAAGTACACGCTCTTCCAAATCTTTAGCAAGATTGACCGCCCCGAGGCCTCCCGCGTGGTCCTGCTCCTGACAGCCAGCCAGGAGCCCCCGAGGTTGGCCCGGAACTTGGCCCGTTATGTTCAGGGCCTGAAGAAGAAGAAGGTCATCGTGGTCCCGGTGGGCATTGGGCCGCATGTGAACCTCCGGCAGATTCACCTCATCGAGAAGCAGGCCCCTGAGAACAAGGCCTTTGTGCTCAGCAGTGTGGACGAGCTGGAGCAGCGAAGGGACGAGATCATCAGCTATMTCTGTGACCYYGCTCCCGAAGTGCCACCGCCTACRCAGCCCCCKCMTATGGCACAAGTCACTSTGGGTCCAGAGCACHTGGGGGYTTTGTCCCYGGGGCCCAAGAGGAACTCCATGATTCTGGATGTGGTGTTTGTTYTGGAAGGGTCCGACCAAAWTGGTGAGGCCAAMTTCAACAGGAGCAGGGAGTTCATGGAGGAGGTGATCCAGCGGATGGATGTGGGCCAGGACGCCATMCACATCACGGTGCTGCAGTACTCGTACACGGTGACCGTGGAGGCCACCTTCCGTGAGACCCAGTCCAAGGGGGACGTCCTSCAGCGGGTACGTGAGATCCKCTACCAGGGCGGCAACAG???????????????????????????????????????????????????????????ATAGAAACTCCAG-ACACAAACTGAGGT-GCAAAACCACACAGCATCAAAAGCTCACTCCCAAACTTCTGAACACAGAGT-C-CATGG-AAGAAAGTCAT-GTC-TTTTGTGTTTGTCTCCTTTACGTACAGACAAGGTGTTACCCCAAACCACAGACTAACATACTTCTATTTCACATACTGAA-T------TTTCTTGGCCAACCAAAAGTAA-CTACAAATCCAC-AAAAATTACCATTCCAGTTAAGG----CAGAGTGTAACCATT-AATA-GT-ACAACTTAAACATG-TTTGCTAT-AAAATACCATCACAAGTAAATGAGCTTT??????AAAACATTTATTTGATCGGGCAAACTGTTCGCAAGGCTTTTACTACTATGTTTGTCTTCCTGGTAATTGTAACGGTAA??????GGGAAA??????CGCA?GGCCTCCTGGGCCTTTAAGTTCTGTCCGTGAAACTGGCAACGTACTGAAAATGTACATCTCGGTTTTGGACCTACACACTGTCTCGTA????GGAACGTGAAAATGACTTCCACACATGGTGGAAGCCAAATCATAC???????ATTTATAAGCACAC??TTTGGTGTTGCCATTCTGTTCGCTTTCCAAT?GAACTCGTGTAACCTGGAGGGGGCGGTGGCAAGCAGGGCGCGAAGTGACCTGTAGAAAACAGTGCCAGTTGCTGTGAGTCCAAGGTCCTTTCTCACCTGCCTCTC?CCCCCACCCCCGACTGGCCCCCCAGGT???????????????????????????????????????????????????????????????????????????????????????????????????????????????????????????????????????????????????????????????????????????????????????????????????????TAAAGGTTTGGTCCCAGCCTTTCTATTAATTATAAACAAACTTACACATGCAAGTATCTGCACTCCAGTGAGAATGCCCTATAAACAATGATATAAAGGAGCGGGTATCAAGCACACCACTAGGTAGCTCACAACACCTTGCTCAACCACACCCCCACGGGAAACAGCAGTGATAAAAATTAAGCAATAAACGAAAGTTTGACTAAGTTATGCTTATCTTGGGTTGGTAAATTTCGTGCCAGCCACCGCGGTCATACGATTAACCCCAATTAATAGATCCACGGCGTAAAACGTGTTTAAGAAAAAGCCAAACTTTAGCTGCGCTGTAAAAAGCTACAGCTACTGTAAGTCCTACCACGAAAGTAACTTTAAATTGTCTGAACACACTATAGCTAAGACCCAAACTGGGATTAGATACCCCACTATGCTTAGCCCTAAACCTAAAGAATTGACATAACAAAATTCTTCGCCAGAGTACTACTAGCCAAAGCTTAAAACTCAAAGGACTTGGCGGTGCTTTATATCCTTCTAGAGGAGCCTGTTCTATAATCGATAAACCCCGATAAACCCTACCAATTCTTGCCAAATCAGCCTATATACCGCCATCTTCAGCAAACCCTAAAAAGGACATAAAGTAAGCCCAACTACAATATGCAAAAACGTTAGGTCAAGGTGTAGCCCATGAATTGGAAAGAAATGGGCTACATTTCCTACACGAAAGTTCCTGTGAAA-TCAAGAACTAAAGGTGGATTTAGTAGTAAACTAAGAATAGAGTGCTTAGTTGAATAAGGCCATGAAGCACGCACACACCGCCCGTCACCCTCCTCAAATATTAATGGTGTCTACAGAACTATTAGAGGAGATAAGTCGTAACAAGGTAAGCGTACTGGAAAGTGTGCTTGGATAACTCAAAGTATAGCTTATAGCATCTAGCTTACACCTAGAAGATATCATATGATTACTTTGAGCTGTACTTAGCCCAAAAATAAAACATTTAACCTGTAAAAGTATAGGAGATAGAAATTACAACATGGCGCTATAGAGATAGTACCGCAAGGGAACAATGAAAGATTAT-ACTAAAGCAGCAAACAGCAAAGATTACTCCTTGTACCTTTTGCATAATGATTTAACTAGAACAT-CTTAGCAAAGAGAACTTAAGTTAAGAGCCCCGAAACCAGACGAGCTATTCATGAGCAGCTTGACT-AGAGCCAACTCACCTATGTAGCAAAATAGTGAGAAGACTTATGAATAGAGGTGACACGCCTATCGAGCCTGGTGATAGCTGGTTGTCCAG-AAAAGAATTTCAGTTCAAACTTAAATCTACCCATCAACTGTAGATTTAAGAGATAGCCCTAAAGGGTACAGCCTTTAGGGCACGGGATACAACCCTCCCTAGAGAGTAAGCAAACAAAAAAAAACCATAGTTGGCCTAAAAGCAGCCACCAATAAAGAAAGCGTTCAAGCTCAACAACACAAGAGCCTTAATCCCAATAATAAGCTAACTCCTAATACCAAACTGGACTATTCTAT-GCCCCCATAGAAGAAATACTGTTAATATGAGTAACAAGAAATTAATTCTCCCCGCACAAGTGTATATCAGAACGAATACTCACTGATAGTTAACGCATACAAAGCAAAGTAAAATACAAGCCCTTTATCACGTTAAACCAACACAGGAGTGCC-TTAGGGAAAGATTAAAAGGAGTAAAAGGAACTCGGCAAACATAAACCCCGCCTGTTTACCAAAAACATCACCTCTAGCATTACCAATATTAGAGGCACTGCCTGCCCAGTGACGCAA--GTTTAACGGCCGCGGTATCCTGACCGTGCAAAGGTAGCATAATCACTTGTTCTCTAAATAAGGACTAGTATGAATGGCCACACGAGGGTCTTACTGTCTCTTACTCCCAATCAGTGAAATTGACCTCCCCGTGAAGAGGCGGGGATATACAAATAAGACGAGAAGACCCTATGGAGCTTTAACTAATTAACCCAAGAACAAAA-ATGAGTTAACAGTTTAGGTTGGGGTGACCTCGGAGTATAAACAACCCTCCGAGCATGACCTACAAGTCAAAACCACATAGCTTACTGATCCAAAGATCAACGAAACAAGTTACCCTAGGGATAACAGCGCAATCCTATTTAAGAGTCCCTATCGACAATTAGGGTTTACGACCTCGATGTTGGATCAGGACATCCCAATGGTGCAGCAGCTATTAAAGGTTCGTTTGTTCAACGATTAAAGTCCTACGTGATCTGAGTTCAGACCGGAGTAATCCAGGTCGGTTTCTATCTATTATAAGCTTCCCCCAGTACGAAAGGACAAGAGAAGCAAGGCCTCCTTCAAGTGCCTTACAGCTAAAC---AGATGATACTATCTCAATCTGTTATGCAAAATCA-TAGACAAGGGGT??????????????????????????????????????????????????????????????????????????????????????????????????????????????????????????????????????????????????????????????????????????????????????????????????????????????????????????????????????????????????????????????????????????????????????????????????????????????????????????????????????????????????????????????????????????????????????????????????????????????????????????????????????????????????????????????????????????????????????????????????????????????????????????????????????????????????????????????????????????????????????????????????????????????????????????????????????????????????????????????????????????????????????????????????????????????????????????????????????????????????????????????????????????????????????????????????????????????????????????????????????????????????????????????????????????????????????????????????????????????????????????????????????????????????????????????????????????????????????????????????????????????????????????????????????????????????????????????????????????????????????????????????????????????????????????????????????????????????????????????????????????????????????????????????????????????????????????????????????????????????????????????????????????????????????????????????????????????????????????????????????????????????????????????????????????????????????????????????????????????????????????????????????????????????????????????????????????????????????????????????????????????????????????????????????????????????????????????????????????????????????????????????????????????????????????????????????????????????????????????????????????????????????????????????????????????????????????????????????????????????????????????????????????????????????????????????????????????????????????????????????????????????????????????????????
		</sequence>
		<sequence>
			<taxon idref="Mred"/>
			GACGTAAAGCATAACCATCTCAAACTGAAGCCTGCAGTTTTCTCTAAGGACTCCTGCTACCTGCCTCCTCTTCGCTACCCAGCCACTTGCACATTCAAAGGCAGTTTAGAGTCTGAAAAGCAACAATACATTATCCATGGGGGGAAAACACCAAACAATGAGCTTTCCAATAAGATTTATGTCATGTCTGTTGTGTGCAAGAGCAACAAGAAAGTTACTTTTTGCTGTACTGAGAAAGACTTGGTGGGAGACGTCCCTGAAGCCAGATATGGTCATACCATTGACGTGGTGCACAGTCGAGGGAAGAGCATGGGTGTCATCTTCGGAGGGCGATCATACATACCTTCTGCCCAAAGAACCACGGAAAAATGGAATAGTGTAGCTGACTGCCTGCCCCACATTTTCTTGGTGGATTTTGAATTTGGGTGCTCTACATCGTACATTCTTCCAGAACTTCAGGATGGGCTATCTTTTCATGTCTCCATYGCCAGAAATGATACCATTTATATTTTAGGAGGGCATTCACTTGCCAATAACATCCGCCCTGCCAACCTCTACAGAATAAGGGTTGATCTTCCCCTGGGTAGCCCCGCTGTGAATTGCACGGTTTTGCCAGGAGGAATCTCTGTCTCCAGTGCAATCCTGACTCAAACGAACAGTGATGAATTTGTTATTGTGGGTGGCTATCAGCTTGAAAATCAGAAAAGAATGGTCTGCAACGTCATCTCTCTTGAGGGCAACAAGATAGAAATTCGTGAGATGGAGACCCCCGATTGGACCCCAGACATCAAGCACAGCAAGATATGGTTTGGAAGCAACATGGGAAATGGAGCTGTYTTCCTTGGCATACCAGGAGACAATAAACAGGTTGCTTCAGAAACATTCTATTTCTACACGCTGAAATGTGCTGAAGATGATGTGACTGAAGAACAGAAAACATGCACAAATAGTCAGACATCAACAGAAGACCCAGGGGATTCCACTCCCTTTGAAGACTCAGAAGAATTTTGCTTCAGTGCAGAGGCAAATAATTTTGATGGCGATGATGAATTTGACACCTATAACGAAGATGATGAGGAAGACGAGTCTGTCACCGGCTACTGGATTACTTGCTGCTCTACCTGTGATATGGATATCAACACGTGGGTACCATTTTATTCGACGGAGCTAAACAAACCTGCCATGATCTATTGCTCTCATGGAGATGGGCACTGGGTCCACGCCCAGTGCATGGATCTGGCAGAACGCACACTCATCCAGCTGTCAGAAGGAAGCAGCAAGTATTACTGCAATGAGCATGTGAAGATAGCAAGAGCATTGCAGACCCCGAAACGAGCTCTACCCTTAAAAAAGCCTCCACTGTCAAACTTGCATGTGGAGCCACGTGGCACAAGTACTCGTGCCGGCTCATTACCGCATGAGAGCAGCAGCTTGCTACTCACTAAAGACAAGATGAATGTAGAAAAGGCTGAGTTCTGTAATAAAAGCAAGCAGCCTGGCTTAGCAAGGAGCCAGCAGAGCAGATGGGCTGAAAGTAAAGAAACATGTAACGATAGGCAGACTCCCAGCCCAGAGAAAAGGGTAGTTCTGA---ATGCTGATCCCCAGAATGGGAGAAAGGAATCTCCTTCCTCTGACCATCCTAGAGATTCCCCAGATGTTCCTTGGATAACACGGAACAGTAGCATACAGAAAGTTAATGAGTGGTTTTCCAGACGTGATGAAATACTAACTTCCAATGGCTCCCATGAGGGGAGGCCTGAATCAAATATGGAAGTAGCCGATGCAGCAGAAGTTCCAGGTGAAGTAGATGGATATCCTGGTTCTCCAGAGGAAATAGCCTCAYTGGCTAGTGAGCCTCATGGCGCTTTAATATGTGAAAGTAAGAGAGT????TCCAAACCAGT?GAAAGTA?T---------ATTGAAGATAAAATATTTGGGAAAACCTATCGGAGGAAGGCAAGCCTCCCTAACTTGAGCCACATAACCGACAACCCAACTATAGGAGCATCTGCTCCAGAACCTCAGATAACACAAGAGCGTCCCTTCACAAATAAACTRAAGCGTAAAAGGAGAACTACACCAGGCCTTCATCCAGAGGATTTTGTCAAGAAAGTAGATTTGACAGTTGTTCAAAAGACTCCTGAAAAGAGAATTGAGGGAACTGACCAAATAGAACAGAGTGGTCGTGTGATGAATATTACTAATAATGGTCATGGGAATGAAACAAAAGGTGATTATGTTCAGAATGAGAAAAATTCTAACCCAACAGAATCACTGGAGAAAGAATCTGCTTTCAGAACTAAAGCTGAACCTATAAGCAGCAGCATAAGCAACATGGAACTGGAATTAAATATCCATAGTTCAAAAGCACCCAAGAAGACTAAGCTGAGGAAGAAGACYACTACCAAGCATATTTATGCACTTGAACTTGTAGTCAGTAAAAATCCAAGCCCACCTACTCATACTGAACTACAGATTGACAGTTGTTCTAGCAGTGAAGAGATGAAGAAAACAAACTCTGAGCAGATACCAGTCAGACAGAGCAAAAAGCTTCAACCCATGGAAGGTAAAGAACCTGTGATTGGAGCCAACAAGAGCAACAAGTCAAATGAACAAAKAAATAAAAGACTTGCCAAGGATGCTTTTTCAGAACTAAATTTAACAAACGTATCTGGTGTTTCTACTGATGGTTCAGGTTCTACTAAACTTAAAGAATTTGTCAATTCTAACCTTCAAAGAGAAGAACTAGAAGAGAACCTAGGGACAGTTCAAGTGTCTGATAGCACCAAAGTCCTCAAAGATCTGATRTTCAGTGGAGGAAGARGTTTGCAAACCGACAGGTCTATGGAGAGTACCAATATTTTATTGGTACCTGAAACTGACTATGACACTCAGGACAGTGTCTCCCTGCTGGCACCTGACACCCCAGGGAAGGCAAAAACAGCACCAAATCAACRTGTGGGTGGGTGTGCAGCAGTTGGAAACCCAAAGGAACTTATCCATGATTGTTCT------------AATGACACAGAGGGCATGAAGGATCTCCTGAGATGTGAAGTT---------CAGGAGACAAGCATAGAAATGGAAGAGAGTGAACTTGACACGCAGTATTTACAGAACACGTTTAAGGTTTCAAAGCGTCAGTCATTTGCTCTGTGTTCAAATCCAGGAAATCCAGAAAAGGACTCTGCAACCGTCTATTCCCACTCCAGGTCCACAAGGAAACAAAGTCCAAAAGTTACTCTTGAATGTGGACAAAAAGAAGAAAATCAGGGAGAGAAGGAATCTAACATGGAGCATGCACAGCCCCCTCGCACAGCAGCAGGCTTTCCTGAGGTTTGTGAGAAAGCCAGAAAGCCAGGAGAGTATGCCAGATACAGCACGAAAGGAGTCCCTAGGCCTTGTCAGTCATCTCCGTTCAGAGGCGATGAAGCGAAACTCRCTGTTGAAAATAAATACGGAATTTCCCAAAACCCGTATCATATACCATCCATTTCTCCCGTCAGGTCATCTGTTAAAACTGTAAGTACGGAAAAGCTGTCAGAGGAKAAGTTTGAGGAGCATTCAGCGTCACCTGCAAGAGCACTGGGAAATGAGAACATCATTCAGAGTACAGTGGGCACAGTCAGCCAGAGTAAGACTAGAGAAAGCACTGCTAAAGAAGGCAGCTCGAGCAGTACTAATGAAGTAGGCTCC---------------------AGTGGTGAGAATATTCAAGCAGAAGCAGGCAGGAACCGAGGATCAAAATTAAGCGCTAGTCTCCGATTAGGTCTCATGCAACCTGAAGTCTACAAGCCAAGTCTTCCTCTAAGTAATGGTAAAGGTCCTGAACTAAACAGGCAGGAAGA---TAGGGGAGTGGTGCCGGCTGTTAATGCAGATTTCTCTCCATGTCAAATTTTGGATAACCTAGAACGACCTCTGGGAAGTAGTCCTGCTTCTCGGGTTTGTTCCRAGACCCCAGAYGACCTGTTAAATGATGACAAGATAAAGGAGAATAAT---GGCTTTGCTGAAAGTGACATTAAGGAAAGATCTGCTGTTTTTAGCAAAAGTGTCCCGGAAGAA---TTCAGAAGGAGCCCCAGTCCCTTAGGCCACACCCGTTTGGCTCAGGGTCACCAGAGAAGGGCCAGGAAACTAGAGTCCTCAGAAGAGCCCTACGTGGAGGACACCCCGGAGCCGCCACTGCACGACTTCTACTGCAGCAAGCTGCTGGACCTGGTCTTCCTGCTGGACGGCTCCTCCRMRCTGTCTGAGGCTGAGTTCGAAGTGCTCAAGGTCTTTGTGGTGGGCATGATGGAGCGCCTGCACATCTCCCAGAAGCGGATCCGCGTGGCCCTGGTGGAGTACCACGAGGGCTCCCACGCCTACCTCCAGCTCCGGGACCGGAAGCGGCCCTCCGAGCTGCGGCGCATTGCCAGCCAGGTGAAGTACGCGGGCAGCACGGTGGCCTCCACCACTGAAGTCCTCAAGTACACGCTCTTCCAAATCTTCAGCAAGATCGACCGCCCCGAGGCCTCCCGCGTTGCCCTGCTCCTGACGGCCAGCCAGGAACCCCCGAGGTTGGCCCGGAACTTGGCCCGTTACGTCCAGGGCCTGAAGAAGAAGAAGGTCATCGTGGTCCCAGTGGGCATTGGGCCGCACGTGAACCTCAAGCAGATCCACCTCATCGAGAAGCAGGCCCCTGAGAACAAGGCCTTTGTGCTCAGCAGTGTGGACGAGCTGGAGCAGCGAAGGGACGAGATTATCAGCTACCTCTGTGACCTTGCTCCTGAAGTGCCGGTGCCTACACCGCCCCCACCTGTGGCGCAAGTCACTGTGGGTCTGGAGCACCTGGCGGCTTCRTCCCCGGGGCCCAGGAGGAACTCCATGATTCTGGATGTGGTGTTTGTTCTGGAAGGGTCGGACCAAATTGGTGAGGCCAACTTCAACAGGAGCAGGGAGTTCATGGAGGAGGTGATCCAGCGGATGGAYGTGGGCCAGGACGCCATCCACATCACGGTGCTGCAGTACTCGTACACAGTGACCGTGGAGGCCACCTTCCGTGAGACCCAGTCCAAGGGGGACATCCTGCGGCGGGTGCGCGAGATCCGCTACCAGGGTGGCAACAGCACCAACACRGGGCTGGCCCTGCAGTACGTGTCGGAGCACAGCTTCTCGGCC???????ATAGAAACTCCAGTACACAAACTGAGGCAGCAAAACCACACAGCATCAAAAGCTCACTCCCGAACTTCTGAACACAGAGT-C-CGTGGAGAGAGAGTCGT-GTC-TTTTGTGTTTGTCTCCTTTATGTATAGACAAGGTGTTACCCCAAACCACAGACTAACATACTTCTACTTCACATACTGAA-T------TTTCTTGGCCAACCAAAAGTAA-CTACCAATCCAC-AAAAATTACCATTCCAG-TAAGG----CAGAGTGTAACCATT-GATA-AT-ACAACTTAAACATG-TTTGCTAT-AAAATACCATCACAAGTAAATGAGCTTT??????AAAACGTTCGTTTGATCGGGCCAAATATCCGCAGGCCTTTTACTGTTATGTCTGTCCTCATGGTAATTGTAACAGTAC??????GGGAAG??????CGCAGGGCCTCCTGGGCCTCTAAGTTCCTTGCGTGAAATTGGCAACGTACTGAAAATGTACATCTCCGTTTTGGATCTACACGCTGTCTCGTA????GGAACGTGAAAACGATTTCCACGCGGGGTGGAAGCCAAATCACAC???????ATTTATAAACGCAC??TTTGGTGTTGGCATTCTGTTCGTTTTCCGAT?GGACTCGTGTAACCTGG?GGGGCTGGTGGCAAGCAGGGCACGAAGTCACC?GTAGAAAACAGTGCCGGTTGCTGTGAGTCCAAGGTCCTTTCTCACCTGCCCTCC?TCCCCGACTGGC?????CCCCCCAGGT??????ACAAGAGAGGCAAGG?CCC?CTTAAACTTAAGCGCCTTCTAGCTA??AACAGATGATCTAATCTTAATCTGACATGCAGTAAGCATA??CAGCCCTAGACCAGGGCTAAGTTAAAGTGGCAGAGACCGGTAATTGCATAARACTTAAACCTTTATT?ATCAGATGTTCAATTCCTCTCTTTAACAG???AATGCATAGGTTTGGTCCCAGCCTTTCTATTAGTTTTAAACAAAACTACACATGCAAGTATCCGCGCCCCGGTGAGAATGCCCTACAAATCGCGATACAAAGGAGCGGGTATCAAGCACACCACTAGGTAGCTCATAACGCCTTGCTCAACCACACCCCCACGGGAAACAGCAGTGATAAAAATTAAGCAATAAACGAAAGTTTGACTAAGTTATGTT---TAAGGGTTGGTAAATTTCGTGCCAGCCACCGCGGTCATACGATTAACCCTAACTAATAGACCTACGGCGTAAAGCGTGTTTAAGATAAAGTCAAACTCTAGCTACGCCGTAAAAAGCCACAGCTACTGTAAGCTCCCCCACGAAAGTGACTTTACATGCTCCGAATACACGATAGCTAAGGCCCAAACTGGGATTAG?TACCCCACTATGCTTAGCCCTAAACCTAAAGAATCGACATAACAAGATTCTTCGCCAGAGTACTACTAGCCAGAGCCTAAAACTCAAAGGACTTGGCGGTGCTTTATATCCTTCTAGAGGAGCCTGTTCTATAATCGATAAACCCCGATAGACCTCACCAACCCTTGCCAAATCAGCCTATATACCGCCATCTTCAGCAAACCCTGAAAAGGAATAACAGTAAGCTCAATCACAGCACGTAAAAACGTTAGGTCAAGGTGTAGCCTATGGGTTGGAAAGAAATGGGCTACATTTCCTACACGAAGGCTCTTGTGAAA-CCAAGAGCTAAAGGTGGATTTAGCAGTAAACTGAGAATAGAGCGCTTAGTTGAATAAGGCCATGAAGCACGCACACACCGCCCGTCACCCTCCTCAAATATCAACGGTTAATACATAAATACTAGAGGAGATAAGTCGTAACAAGGTAAGCGTACTGGAAAGTGTGCTTGGATAACCCAAAGTATAGCTTAAAGCATCTAGCTTACACCTAGAAGATATCATATGACTACTTTGAGCTGTACTTAGCCCTAGAATAAAACATTCACTCTGTAAAAGTATAGGAGATAGAAATTTCAA---GGCGCTATAGAGACAGTACCGTAGGGGAATAATGAAAGAATAA-ACCAAAGCAACAAATAGCAAAGATTACCCCTTGTACCTTTTGCATAATGAATTAACTAGAACAA-CTTAGCAAAGAGAACTTAAGTTAACGACCCCGAAACCAGACGAGCTATTCACAAGCAGCCTTC---AGGGCAAACTCATCTATGTGGCAAAATAGTGAGAAGACTTATGAATAGAGGTGACAAGCCTACCGAGCCTGGTGATAGCTGGTTGTCCAG-GAGTGAATCTTAGTTCAAACTTAAGCCTACCTACCAACTGTAGACTTAAGAGATAGTCTAAAAGGGGACAGCCTTTTAGACACAGGATACAACCTTCACTAGAGAGTAAGTATATTAA--CAAACCATAGTTGGCTTAAGAGCAGCCACCAATAGAGAAAGCGTTCAAGCTCAACAATCCAAACTCCTTAATACCAACAATACACTACCTCCTAGCATAAA-CTGGACCACTCTAT-AATTATATAGAAGAGATACTGTTAATATGAGTAACAAGAATTCAATTCTCCTAGCACAAGTGTATATCAGAACGAATCCCCACTGATAGTTAACGCATACAAAGCAAACCAAC-AACAAGACCTTTGACTCGTTAGCCCGACACAGGAGTGC----AAGGAAAGATTAAAAGGAGTAAAAGGAACTCGGCAAACACAAACCCCGCCTGTTTACCAAAAACATCACCTCTAGCATTACCAGTATTAGAGGCACTGCCTGCCCAGTGACGCAA--GTTTAACGGCCGCGGTATCCTGACCGTGCAAAGGTAGCATAATCACTTGTTCTCTAAATAAGGACTTGTATGAATGGCCACACGAGGGTTTTACTGTCTCTTACTCCCAATCAGTGAAATTGACCCCCCCGTGAAGAGGCGGGGATGCTCAAATAAGACGAGAAGACCCTATGGAGCTTTAATTAATTAGCCCAAGAGTAAAACATGGGTTAACAATTTAGGTTGGGGTGACCTCGGAGTATAAAAAACCCTCCGAGAAAGACTTACCAGTCGAAGC-ATA--ACTTATTGATCCAAAGATCAACGGAACAAGTTACCCTAGGGATAACAGCGCAATCCTATTCAAGAGTCCCTATCGACAAT-AGGGTTTACGACCTCGATGTTGGATCAGGACATCCTAATGGTGCAGCAGCTATTAACGGTTCGTTTGTTCAACGATTAAAGTCCTACGTGATCTGAGTTCAGACCGGAGTAATCCAGGTCGGTTTCTATCTATTTTACGCCCCTCCCAGTACGAAAGGACAAGAGAGACAAGGCCTCCTTTAAGCGCCTTC------------AGATGATCTAATCTTAATCTGACATGCAGTAAACATAGACCAGGGCT??????????????????????????????????????????????????????????????????????????????????????????????????????????????????????????????????????????????????????????????????????????????????????????????????????????????????????????????????????????????????????????????????????????????????????????????????????????????????????????????????????????????????????????????????????????????????????????????????????????????????????????????????????????????????????ATACAAATCGAAACCACCCTCTAAATATAAAGTCTTGTGACTCCGCCCTCAGCTTCTCTGTGAATTGGTCCTTTGGGTTGTTGCGTCAATCTACGGCTTTCTGCATCATAACTCGAACGCACGCTTAATCGTGCCAATTGCGGAGTAATAGGTGACCTCGTACTCAGCAAGGGCTCATTTTTATTGTTTACTCAGTGGCGGGCTTATAGGTCTAACTATCGAACTGAAATGGATCTCTTTTTGCGTATGCACGCTTATGGTAGTCTCCTGGGCAATTCTTTGGGGCACGTATACAACTCTTCGCATCCTAATGGACGACTGTCATGATTGGGGGTTTCGTGAAAGCACCTACCGTTTTGCTTCATTCTCTCCTTATGTGCGCCTGTATGTCACTCTTTCTCAGAACGGTCAAAACCACGGATCCTCGACCGAATATCCTTCACCTATAACATAAGAATTTGGTTCTATATCTACGCCTTCGCCTGTCTTTTCCCGACTTTGGGACCGAAATAATCCGCAACCCTAAACCCCCCAATAACCGATGTATTCTTTGCTAGCATCTCGTCATCCAAAACTGGGGGTCTGCCTGTCTTCATTTATCTGCGTGTCCATCTCAACTCAACACGAGATATTTCGCCCTAGCATTCTTTTGCTCTGTGCGTCTTTACCTACTGATGGGGCACCGTGATACCTAGTATATGGCAGTGCTCATCTTATTATATCTCTGTCTATCCCTGTAGATGTGAAACGCTCTAATGATTTCTATAACTCTACACATGTCCATCTTTGCGTGCTTCTACTTGTGACGAAATCTGGTAATCACTCGAAGGCCAAGTGTGGCCTTGGCTCTCACCATGCGAGCGTAACTTTACAAGACCCTCACCCTACTCTCATACATTTATATGCCCATCTGCCTACCTGCCTACATTGATCCCTCCATCCTACCCTATAAATAACTAGGTCTTTCTCTGCATTCAGTTGCGTTAGCATCTTGTCGGTGGCTCAATCAATAGCCTATGGGCCTCGGCGTGCCAACATTCTAGAGTACCTGCATATCTTTTCGTTTTTATAGGGTCTAACCTTCACCTATATACCAGATAATTGCTATCTCCTCTGCCCTGCATATTGTTATTCACCTGCGAACAACGGCCCTTGACTACGAGGGATCGACTGTTCGGTTAAGTGATAGCGGGGCCTTGCCTTTTTCTGCGATAGCAAATATATATAAGCCTACACATCTTTCTGGGCTAAAAGCTACAACCGACTTTTCACAATTGCGCAAACCTCTCTACATTCTTCTTGATCGGCTCTACCCGTTCGTAGACACTATCACTCTTGAAAATTCTCCCTACCTGCCTTG
		</sequence>
		<sequence>
			<taxon idref="Ppoe"/>
			????????????????????????CTGAAGCCTGCAGTTTTCTCTAAGGACTCCTGCTACC???CTCCTCTTCGCTACCCAGCCACTTGCACATTCAAAGGCAGTTTAGAGTCTGAAAAGCAACAATACATTATCCATGGGGGGAAAACACCAAACAATGAGCTTTCCGATAAGATTTATATCATGTCTGTTGCGTGCAAGAGCAACAAGAAAGTTACTTTTTGCTGTACTGAGAAAGACTTGGTGGGAGACGTCCCTGAAGCCAGATATGGGCATACCATTGATGTGGTGCACAGTCGAGGGAAGAGCATGGGTGTTGTCTTCGGAGGGCGATCATACATACCTTCTGCCCAAAGAACCACGGAAAAATGGAATAGTGTAGCTGACTGCCTGCCCCACATTTTCTTGGTGGATTTTGAATTTGGGTGCTCTACATCATACATTCTTCCAGAACTTCAGGATGGGCTATCTTTTCATGTCTCCATTGCCAGAAATGATACCATTTATATTTTAGGAGGGCATTCACTTGCCAATAATATCCGCCCTGCCAACCTATACAGAATAAGGGTTGATCTTCCCCTGGGTAGCCCCGCTGTGAGTTGCTCGGTTTTGCCAGGAGGAATCTCTGTCTCCAGTGCAATCCTGACTCAAACAAACAGTGATGAATTTGTTATTGTGGGTGGCTATCAGCTTGAAAATCAGAAAAGAATGGTCTGCAACGTCATCTCTCTTGAGGGCAACAAGATAGAAATTCGTGAGATGGAGACCCCAGATTGGACCCCAGACATTAAGCACAGCAAGACATGGTTTGGAAGCAACATGGGAAATGGAGCTGTTTTCCTTGGCATACCAGGAGACAATAAACAGGTTGCTTCAGAAACATTCTATTTCTACATGCTGAAATGTGCTGAAGACGATGCGAATGAAGAACAGAAAACATTCACAAATAGTCAGACATCAACAGAAGACCCAGGGGATTCCACTCCCTTTGAAGACTCAGAAGAATTTTGCTTCAGTGCAGAGGCAAATAATTTTGATGGTGATGATGAATTTGACACCTATAACGAAGATGATGAGGAAGACGAGTCTGTCACCGGCTACTGGATTACTTGCTGCTCTACCTGTGATATGGATATCAACACGTGGGTACCATTTTATTCAACTGAGCTAAACAAACCTGCCATGATCTATTGCTCTCATGGAGATGGGCACTGGGTCCACGCCCAGTGCATGGATCTGGCAGAACGCACACTCATCCAACTCTCAGAAGGAAGCAGCAAGTATTACTGCAATGAGCATGTGAAGATAGCAAGAGCATTGCAGACCCCAAAACGAGCTCTACCCTTAAAAAAGCCTCCACTGTCAAACTTGCATGTGGAGCCACGTGGCACAAGCACTCGTGCCGGCTTATTACCGCATGAGAACAGCCATTTACTACTCACTAAAGACAAGATGAATGTAGAAAAGGCCGAATTCTGTAATAAAAGCAAGCAGCCTGGCTTAGCAAGGAGCCAGCAGAGCAGATGGGCTGAAAGTAAAGAAACATGTAATGATAGGCAGACTCCCAGCCCAGAGAAAAGGGTAGTTCTGA---ATGCTGATCCCCAGAATGAGAGAAAAGAATCTCCTTCCTCTGACCATCCTAGAGATTCCCAAGATGTTCCTTGGATAACACGGAACAGTAGCATACARAAAGTTAATGAGTGGTTTTCCAGACGTGATGAAATACTAACTTCGGATGGCTCCCATGATGGGAGGCCCGAATCAAATATGGAAGTAGCTGATGCAGTAGAAGTTCCGGATGAAGGAGATGGATATCCTGGTTCTCCAGAGAAAATAGCCTCACTGGCCAGTGAGCCTCATGGTGCTTTAATACGTGAAAGTGAAAGAGT??????????????????AAGTA?T---------ATTGAAGATAAAATATTTGGGAAAACCTATCGGAGGAAGGCAAGCCTCCCTAACGTGAGCCACGTAACTGACARTCTAACTATAGGAGCATCTGCTCCAGAACCTCAGATAACACAAGAGCGTCCCTTCACAAATAGACTAAAGCGTAAAAGGAGAACCACACCAGGCCTTCATCCAGAGGATTTTATCAAGAAAGTAGATTTGACAGTTGTTCAAAAGACTCCTGAAAAGAGAATTGAGGGAACTGACCAAATAGAACAGAATGGTCGTGTGATGAATATTACTAATAATGGTCTTGGGAATGAGACAAAAGGTGATTATGTTCAGAATGAGAAAAATTCTGACCTAACAGCATCACTGGAGAAAGAATCTGCTTTCAGAACTAAAGCTGAACCYATAAGCAGCAGCATAAGCAACATGGAACTGGAATTAAATATCCATAGTTCAAAAGCACCCAAGAAGACTAAGCTGAGGAAGAAGACCACTACCAAGCATATTTATGCGCTTGAACTTGTAGTCAGTAAAAATCCAAGCCCACCTACTCATACTGAACTGCAAATTGATAGTTGTTCTAGCAGTGAAGAGGCGAAGAAAAAAAATTCTGAGCAAATACCAGTCAGACAGAGCAAAAAACTTCAACCCATGGCAGGTAAAGAACCCGCGACAGGCTCCAACAAGAGTAACAAGTCAA?TGAACAAATAAATAAAAGACTTGCCAATGATGCTTTTTCAGAACTAAATTTAACAAACGTATCTGGTGTTTTTACTAACGGTTCAGGTTCTACTAAACTTAAAGAATTTGTCGATTCTAACCGTCAAAGAGAAGAAC???????????????????????????????????????????????????????????????????????????????????????????????????????????????????????????????????????????????????????????????????????????????????????????????????????????????????GGGGGGT?AAT?TGCAGCAATTGG?AACCCAAAGGAACTTGTCCATGATTGTTCT------------AATGACACAGAGGGCATTAAGGATCTCTTGAGATGTGAAGTT---------CAGGAGACAAGCATAGAAATGGAAGAAAGTGAACTTGATACACAGTATTTACAGAATACGTTTAAGGTCTCAAAGCGTCAGTCATTTGCTCTGTGTTCAAATCCAGGAAATCCAGAAAAGGACTATGCAACCGTCTATTCCCACTCCAGGTCCACAAGGAAACAAAGCCCAAAAGTTACTCTTGAATGTGGACAAAAAGAAGAAAATCAGGGAGAAAAGGAACCTAACATGGAGCATGCACAGCCACCTCACACAGCAGCAGGCTTTCCTGRGGTTTGTGAGGAAGACAGAAGGCCAGGAGAGTATGCCAGCTGTAGCATGAAAGGAATCCCTAGGCCTTGTCAGTCATCTCAGTTCAGAGGCGATGAAACGAAACTCACTGTTGAAAATAAATACGGAATTTCACAAAACCCGTATCATATACCATCCATTTCTCCCGTCAGGTCATCTGTTAAAACTCTGAGTAAGGAAAACCTGTCAGAGGAAAAGTTGGAGGAACATYCAGTGTCACCTGCAAGAGCAATGGGAAATGAGAACATCATTCAAAGTACAGTGGGCACAATCAGCCCGAATAAAACTAGAGAAAGTACTGTTAAAGAAGGCAGCTCAAGCAGTACTAATGAAGTAGGCTCC---------------------AGTGGTGAAAATATTCCAGCAGAAGCAGGCAGAAACAGAGGATCAACATTAAGTGCTATTCTCAGATTAGGTCTCATGCAACCTGAAGTCTACAAGCCAAGTCTTCCTCTAAGTAATTGTAAAGATCCTGAACTAAAAAGGCAAGAAGA---TGGGGGAGTGGTGCAGGCTGTTAATGCAGATTTCTCTCCATGTCAGATTTTGGATAACCTAGAACCACCTCTGGGAAGTAGTCCTGCTTCTCGGGTTTGTTCCGACACCCCAGATGACCTGTTAAATGATGACAAGATAAAGGAGAACAAT---GGCTTTGCTGAAAGTGGCATTAAGGAAAGATCTGCTGTTTTYAGCAAAAGTGTCCCGAAAGAA---TTCAGAAGGAGCCCCAGTCCCTTAGCCCACACACGTTTGGCTCAGGGTCACCAGAGAAGGGCCAGGAAACTAGAGTCCTCAGAAGAG???TACGTGGAGGACACCCCGGAGCCGCCACTGCACGACTTCTACTGCAGCAAGCTGCTGGACCTGGTCTTCCTGCTGGACGGCTCCTCCRARCTGTCCGAGGCCGAGTTCGAGGTGCTGAAGGTCTTCGTGGTGGGCATGATGGAGCGCCTGCACATCTCCCAGAAGCGGATCCGCGTGGCCCTGGTGGAGTACCACGAGGGYTCCCATGCCTACCTCCAGCTCCGGGACCGGAAGCGGCCCTCCGAGCTGCGGCGCATCGCCAGCCAGGTGAAGTACGCGGGCAGCACGGTGGCCTCCACCACTGAGGTCCTCAAGTACACGCTCTTCCAAGTCTTCGGCAAGATTGACCGCCCYGAGGCCTCCCGCGTTGCCCTGCTCCTGACGGCCAGCCAGGAGCCCCAGAGGTTGGCCCGGAACTTGGCCCGTTACGTCCAGGGCCTGAAGAAGAAGAAGGTCATCGTGGTCCCGGTGGGCATTGGGCCRCACGTGAACCTCAGGCAGATCCGCCTCATCGAGAAGCAGGCCCCAGAGAACAAGGCCTTTGTGCTCAGCAGTGTGGATGAGCTGGAGCAGCGAAGGGACGAGATTATCAGCTACCTCTGTGACCTTGCTCCCGAAGTGCCGGCGCCTACGCAGCCCCCRCCTGTGGCACAAGTCACCGTGGGTCTGGAGCACCTGGGGGCTTCGTCCCCGGGGCCCAAGAGGAACTCCATGATTCTGGATGTGGTGTTTGTTCTGGAAGGGTCGGACCAAATTGGCGAGGCCAACTTCAACAGGAGCAGGGAGTTCATGGAGGAGGTGATCCAGCGGATGGACGTGGGCCAGGACGCCATCCACATCACGGTGCTGCAGTA?GCGTACACGGTGACCGTGGAGGCCACCTTCCRCGAGACCCAGTCCAAGGGGGAYGTCCTGCAGCGGGTGCGTGAGATCCGCTACCARGGMGGCAACAGCACCAACACAGGGCTGGCCCTGCGGCACGTGTCGGAGCACAGCTTCTCGGCC???????ATAGAAACTCCAGTACACAAACTGAGGCAGCAAAACCACACAGCATCAAAAGCTCACTCCCAAACTTCTGAACACAGAAT-C-CATGGAAAGAAAGTCGT-GTC-TTTTGTGTTTGTCTCCTTTATGTATAGACAAGGTGTTTCCCCAAACCACAGACTAACATACTTCTACTTCACATACTAAA-T------TTTCTTGGCCAACCAAAAGTAA-CTACAAATCCAC-AAAAATTACCATTCCAG-TAAGG----CAGAGTGTAACCATT-GATA-AT-ACAACTTAAACATG-TTTGCTAT-AAAATACCATCACAAGTAAATGAGCTTT??????AAAACGTTTATTTGATCGGGCAAAATACCCGCAAGCCTTTTACTGTTCTGTTTGTCCTCCTGGTAATTGTAACAGTAC??????GGGAAG??????CTCACGGCCTCCTGGGCCTTTAAGTTCCGCACATGAAACTGGCAACGTACTGAAAATGTACATCTCGGTTTTGGATCTACACACTGTCTCGTA????GGAACGTGAAAACGATTTCCACACACGGTGGAAGCCAAATCACAC???????GTTTATAAACACGC??TTTGCTGTTGGCACTCTGTTTGCTTTCCGAT?GGACTCGTGTAACCTGG?GGGGCTGGCGGCAAGCAGGGCATGAAGTCACC?GTGGAAAACAGTGCTGGTTGCTGTGAGTCCAAGGTCCTTTCTCACCTGCCCCCC?TCCCCGACTGGC?????CCCCCCAGGT??????????????????AGG??CCCCTTA???CTAAGC?C?TTCTAGCCG??AACAGATGATATAATCTTAATCTCAACAGCAGTAAACAAAT?TAGCCCTAGCCCAGGGCTTAGTTAAAGTGGCAGAGACCGGTAATTGCATAAACCTTAAACCTTTATT?ACCAGAGGTTCAAATCCTCTCTTTAACAA???AATG??????????????????????????????????????????????????????????????????????????????????????????????????????????????????????????????????????????????????????????????????????????????????????????????????????????????????????---???????????????????????????????????????????????????????????????????????????????????????????????????????????????????????????????????????????????????????????????????????????????????????????????????????????????????????????????????????????????????????????????????????????????????????????????????????????????????????????????????????????????????????????????????????????????????????????????????????????????????????????????????????????????????????????????????????????????????????????????????????????????????????????????????-?????????????????????????????????????????????????????????????????????????????????????????????????????????????????????????????????????????????????????????????????????????????????????????????????????????????????????????????????????????????????????????????????????????????????????????????????????????---???????????????????????????????????????????-????????????????????????????????????????????????????????????????-???????????????????????????????????????????????????????????????---??????????????????????????????????????????????????????????????????????????????????????????-??????????????????????????????????????????????????????????????????????????????????????????????????????????????????????--????????????????????????????????????????????????????????????????????????????????????????????????????????????????????-????????????????????????????????????????????????????????????????????????????????????????????????????????????????????????????????????????????????????????----???????????????????????????????????????????????????????????????????????????????????????????????????????????????????--?????????????????????????????????????????????????????????????????????????????????????????????????????????????????????????????????????????????????????????????????????????????????????????????????????????????????????????????????????????????????????????????????????????????????????-???--????????????????????????????????????????????????????????????????????????????????-???????????????????????????????????????????????????????????????????????????????????????????????????????????????????????????????????????????????????????????????????????????????????????????????------------???????????????????????????????????????????????????????????????????????????????????????????????????????????????????????????????????????????????????????????????????????????????????????????????????????????????????????????????????????????????????????????????????????????????????????????????????????????????????????????????????????????????????????????????????????????????????????????????????????????????????????????????????????????????????????????????????????????????????????????????????????????????????????????????????????????????????????????????????????????????????????????????????????????????????????????????????????????????????????????????????????????????????????????????????????????????????????????????????????????????????????????????????????????????????????????????????????????????????????????????????????????????????????????????????????????????????????????????????????????????????????????????????????????????????????????????????????????????????????????????????????????????????????????????????????????????????????????????????????????????????????????????????????????????????????????????????????????????????????????????????????????????????????????????????????????????????????????????????????????????????????????????????????????????????????????ATTTCTATAACTCTACACATGTCCATCTCTGCGTGCTTTTACCTGTGACGAAATCTGGTAATCACTCGAAGGCCAAGTGTGGCCTAGGCTCTCACCATGCGAGCGTAACTTTACAAGACCTTCACCCTACTCTCATACATTTGTATGCCCATCTGCCTACTTGCCTACATTGGTCCCTCCATCCCACCTTATAAATAACTAGGTCTTTCTCTGCATTCAGCTGCGTTAGCATCTTGTCGGTGGCTCAATCAATAGCTTATGGGCCTCGGCGTGCCAACATTCTAGAGTACCTGCATATCTCTTCGTCTTTATAGGGTCTATCTTTCACCTATACACCAGATAATTGCTCTTTCCTCTGCCCTGCATATTGTTATTCACCTGCGAACAACGGCCCTTGACTACGAGGGATCGACTGTTCGGTTAAGTGATAGCGGGGCCTTGCCTTTTTCTGCGATAGCAAATATATATAAGCCTACACATCTTTCTGGGCTAAAGAACGCAACCGACTTATCACAATTGCGCAAACCTCTCTACATTCTTCTTGATCGGCTCTACCCGTTCGTAGACACTATCACTCTTGAAAATTCTCCCTACCTGCCTTG
		</sequence>
		<sequence>
			<taxon idref="Caur"/>
			GATGTAAAGCATAACCATCTAAAACTGAAGCCTGCAGTTTTCTCTAAGGATTCCTGCTACCTGCCTCCTCTTCGCTACCCAGCCACTTGCACATTCAAAGGCAGTTTAGAGTCTGAAAAGCAACAATACATTATCCATGGGGGGAAAACACCAAACAATGAGCTTTCCGATAAGATTTATGTCATGTCTGTTGTGTGCAAGAACAACAAGAAAGTTACTTTTTGCTGTACTGAGAAAGACTTGGTGGGAGACGTCCCTGAAGCCAGATATGGTCATACCATTGATATGGTGTACAGTCGAGGGAAGAGCATGGGTGTTGTCTTCGGAGGGCGATCATACATTCCTCCTGCCCAAAGAACCACAGAAAAATGGAATAGTGTAGCTGACTGCCTGCCCCACATTTTCTTGGTGGATTTTGAATTTGGGTGCTCTACATCATACATCCTTCCAGAACTTCAGGATGGGCTATCTTTTCATGTCTCCATTGCCAGAAATGATACCATTTATATTTTAGGAGGGCATTCCCTGGCCAATAACATACGCCCTGCCAACCTATACAGAATAAGGGTTGATCTCCCCCTGGGTAGCCCGGCTGTGAATTGCACGGTTTTGCCAGGAGGAATCTCTGTCTCCAGTGCAATCCTGACTCAAACAAACATTGATGAATTTGTTATTGTGGGTGGCTATCAGCTTGAAAATCAGAAAAGAATGGTCTGCAATGTCATCTCTCTTGAGGGCAACAAGATAGAAATTCGTGAGATGGAGACTCCAGATTGGACCCCAGACATTAAGCACAGCAAGATATGGTTTGGAAGCAACATGGGAAATGGAGCTGTTTTCCTTGGCATACCAGGAGACAACAAACAGACTGTTTCAGAAACATTCTATTTCTACATGCTGAAATGTGCTGAAGATGATGTGAATGAAGAACAGAAAACATTCACAAATAGTCAGACATCAACAGAAGACCCAGGGGATTCCACTCCCTTTGAAGACTCAGAAGAATTTTGCTTCAGTGCAGAAGCAAATAATTTTGATGGTGATGATGAATTTGACACCTATAACGAAGATGATGAGGAAGATGAGTCTGTCACCGGCTACTGGATTACTTGCTGCTCTACCTGTGATGTGGATATCAACACGTGGGTACCATTTTATTCAACTGAGCTAAACAAACCTGCCATGATCTATTGCTCCCATGGAGATGGGCACTGGGTCCACGCCCAGTGCATGGATCTGGCAGAACGCACACTCATCCAACTGTCAGAAGGAAGCAGCAAGTATTACTGCAATGAGCATGTGAAGATAGCAAGAGCATTGCAGACCCCCAGACGAGCTCTATCCTTAAAAAAGCCTCCACTGTCAAACTTGCATGTGGAGCCACGCGGCACAAGWACTCGCGCCAGCTCATTGCAGCATGAGAGCAGCAGTTTACTGCTCACAAAAGACAAGAGGWATKAAGTRAAGGCWGMMTTCWGKAATACAAGCAAGCAGCCTGACTTAGCAAGGAGCCAGCAGAGCAGATGGGCYGAAAGTAAAGAAACATGKAACGATAGGCAGACTCCCAGCACAGAGAAAAGGGTAGTTCTCA---ATGCTGATCCCCAGAATGGGAGAAAAGAATCTCCTTYCTCT????????????????????????????????????????????????????????????????????????????????????????????????ACTTCCGATGGCTCCCATGATGGGAGGCCTGAGTCAAATATGGAAGTAGCTGATGCAGTAGAAGTTCCAAATGAAGTCGATGGATATCCTGGTTCTCCAGAGAAAATAGCCTCACTGGCCAGTGAGCCTCATGGTGCTTTAATATGTGAAAGTGAAAGAGTCCACTCCAAACCAGTAGAAAGTAAT---------ATTGAAGATAAAATATTTGGGAAAACCTATCGGAGGAAGGCAAGCCTCCCTAACATGAGCCACATAACTGACAATCTAACTATAGGAACATCTGCTCCAGAACCTCAGATAATACAAGAGCGTCCCTTCACAAATAAACTAAAGCGTAAAAGGAGAACTACACCAGGCCTTCATCCAGAGGATTTTATCAAGAAAGTAGATTTGACAGTTGTTCAAAAGACTCCTGAAAAGATAACTGAGGGAACTGACCAAACAGAACAGAATGGTCGTGTGATGAATATTACTAATAATGGTCATGGGAATGAAACAAAAGGTGATTATGTTCAGAATGAGAAAAATTCTAACCCAACAGAATCACTGGAAAAAGAATCTGCTTTCAGAACTAAAGCTGAACCTATAAGCAGCAGCATAAGCAACATGGAACTAGAATTAAATATCCATAGTTCAAAAGCACCCAAGAAGACCAAGCTGAGGAAGAAGACCACTACCAAGCATATTTATGCACTTGAACTCGTAGTCAGTAAAAATCCAAGCCCACCTACTCATACTGAACTACAGATTGATAGTTGTTCTAGCAGTGAAGAGGCGAAGAAAAAAAATTCTGAGCAAATACCAGTCAGACAGAGCAAAAAGCTTCAACTCATGGAAGATAAAGAACCTGCAACTGGAGCCCGC?AGAGTAACAAGTCAAATGAACAAGTAAATAAAAGACTTGCC?ACGATGCTTTTCC?GAACTAAATTTTACAAACGT?TCTGGATTTTTT?CTAATGGTTCAGGTTCT?CT?AACTT?AAGAATTTGTCAATTCTA?CCTTCAAAG?????????????????????????????????????????????????????????????????????????????????????????????????????????????GAGAGTTATAATATTTTMTTGGTCCCTGAAACTGACTATGACACTCAKGAYAGYGTCTCCCTGCTGGCKCCTGACACCCCAGGGAGG?CAAAKACAGYRCCAGATCARTGTGTGGGTGGGTGKGCHGCWATTGGGAACCCCCTSGAGCTTMTCCATGATTGTTCT------------HRTGACHCGSARGTAGTAAAGGATCTCTTG?GATGTGAAGTT---------CWGG????????????????????????????????????????????????????????????????????????????????????????????????????????????????????????????????????????????????????????????????????????????????????????????????????????????????????????????????????????????????????????????????????????????????????????????????????????????????????????????????????????????????????????????????????????????????????????????????????????????????????????????????????????????????????????????????????????????????????????????????????????????????????????????????????????????????????????????????????????????????????????????????????????????????????????????????????????????????????????????????????????????????????????????GCAGAGCCAGGC?GAAYCGAGGGATYGGAATKAAGTGCCAKTCTSAGATTAGGTCTCCTGCMACCWGAAGTCTRKGAGCCRAGKCTTCCTCTAAGTRATTGKRAAGMGYCTGAAATAMAAAGGCAAGAAGA---TGGGGGAGTAGTACAGGCTGYTSCTGCCTATYGYTCYCCCCGWCARRKTTYMTAYTGCCTAAAMCAACCTCTGGGAAGKMSYCCTGCKCCTCSSGTKKGTTCTGARACYCCCCASCACCYGACAAWTAAAGACAAGGCAAAGGAGAACAAC---AGCTTTGCTGAAAGTGACATTAAGGAAASATCTGCTGTTTTTAGCAAAAGTGTCCCGAAAGAA---TTCAGAAGGAGCCCCAGTCCCTTAACCCACACACGTTTGGCTCAGGGTCACCAAAGAAGGGCCAGGAAACTTGAGTCCTCAMAAKAG??GTATGTGGAGGACACCCCGGAGCCGCCCCTGCATGACTTCTACTGCAGCAAGCTGCTGGACCTGGTCTTCCTGCTGGACGGCTCCTCCAAGCTGTCCGAGGCCGAGTTCGAGGTGCTGAAGGTCTTCGTGGTGGGCATGATGGAGCGCTTGCACATCTCCCAGAAGCGGATCCGTGTGGCCCTGGTGGAGTACCACGAGGGCTCCCACGCCTACCTCCAGCTCCGGGACCGGAAGCGGCCCTCCGAGCTGCGGCGCATCGCCAGCCAGGTGAAGTACGCGGGCAGCGCGGTGGCCTCCACCACTGAGGTCCTCAAGTACACGCTCTTCCAAATCTTTGGCAAGATTGACCGCCCCGAGGCCTCCCGCGTTGCCCTGCTCCTGATGGCCAGCCAGGAGCCCCAGAGGTTGGCCCGGAACTTGGCCCGTTACGTCCAGGGCCTGAAGAAGAAGAAGGTCACTGTGGTCCCGGTGGGCATTGGGCCGCATGTGAACCTCAGGCAGATCCACCTCATCGAGAAGCAGGCCCCCGAGAACAAGGCCTTTGTGCTCAGCAGTGTGGACGAGCTGGAGCAGCGAAGGGATGAGATTATCAGCTACCTCTGTGACCTTGCTCCCGAAGTGCCGGCACCTACGCAGCCCCCACCTGTGGCACAAGTCACCGTGGGTCCGGAGCACCTGGGGGCTTCATCCCTGGGGCCCAAGAGGAACTCCATGGTTCTGGATGTGGTGTTTGTTCTGGAAGGGTCGGACCAAATTGGTGAGGCCAACTTCAACAGGAGCAGGGAGTTCATGGAGGAGGTGATCCAGCGGATGGATGTGGGCCAGGACGCCATCCACATCACGGTGCTGCAGTACTCGTACACGGTGACCGTGGAGGCCACCTTCCGCGAGACCCAGTCCAAGGGGGACGTTCTGCAGCGTGTGCGCGAGATCCGCTACCAGGGCGGCAACAGCACCAACACGGGACTGGCCCTGCAGTACGTGTCTGAGCACAGCTTCTCGGCC???????ATAGAAACTCCAG-ACACAAACTGAGGCAGCAAAACCACACAGCATC-ACAGCTCACTCCCAAACTTCTGAACACAGAGT-C-CATGG-AAGAAAGTTGT-GTCTTTTTGTGTTTGTTTCCTTTATGTATAGACAAGGTGTTACCCCAAACCACAGACTAACATACTTCTACTTCACATATTGAA-T------TTTCTTGGCCAACCAAAAGTAA-CTACAAATCCAC-AAAAATTACCATTCCGG-TAAGG----CAGAGTGTAACCATT-GATA-AT-AGAACTTAAACATG-TTTGCTAT-AAAATACCATCACAAGTAAATGAGCTT???????AAAACATTTATTTGATTGGGCAAAATATCCACAAGCCTTTCATTATTATGTTTGTCCT?GTGGTAATTGTAACAGTAA??????GGGACA??????CGCATGGCCTCCTAGGCCTTTAAGTTCCATACGTGAAATTGGCAACGTGCTGAAAATGTACCTCTCGGTTTTAGATTTACACACTGTCTCATA????GGAACATGAAAACTATTACCACGCATGGTGGAAGCCAAATCGCAC???????ATTTGTAAACACGC??TTTCGTTTTGGCATTCTGTTTGCTTTCTGAT?GGACTCATGTGACCTGG?GGGGCCGGTGGCAAGCAGGGCAGGAAGTCACC??TAGAAAATGGTGCCGGTTGCTGTGAGTCCAAGGTCCTTTCTCACCCGTCCCCC?CC???GACTG?C?????CCCCCCAGGT????????????AAAA??GGA??CTCCTTGATCCCAAGCGCCTTACAGTTT??AACAGATGACATAATCTTAATCTAACAGACGGCCCCCATA?CCACCCCTAGACCAGGGCTCAGTTAAAGTGGCAGAGACCGGTAATTGCGTAAAACTTAAGCCTTTATT?GCCAGAGGTTCAAATCCTCTCTTTAACAA???AATGCATAGGTTTGGTCCCAGCCCTTCTATTAGTTGCTAGCAAAACTACACATGCAAGTATCCGCCCCCCAGTGAAAATGCCCTATAAGTCACGACAAAAAGGAGCAGGTATCAAGCACACATCAATGTAGCTCAAGACGCCTTGCTCAGCCACGCCCCCACGGGAGACAGCAGTGATAAAAATTAAGCAATAAACGAAAGTTTGACTAAGTTATGCT---TGAGGGTTGGTAAATTTCGTGCCAGCCACCGCGGTCATACGATTAACCCTAATTAATAGACCTACGGCGTAAAACGTGTTTAAGATAAAGCCAAACTCTAGCCATGCTGTAAAAAGCCCCGGCTATTGTAAGCCCTACCACGAAAGTGACTTTAAACCATCTGAACACACGACAGCTAAGGCCCAAACTGGGATTAGATACCCCACTATGCTTAGCCGTAAACTTAAAGAATTTGTAAAACAAAATTCTTCGCCAGAGAACTACTAGCCAAAGCTTAAAACTCAAGGGACTTGGCGGTGCTTTATACCCCTCTAGAGGAGCCTGTTCTATAATCGATAAACCCCGATAAACCTCACCAACCCTTGCCAACTCAGCCTATATACCGCCATCTTCAGCAAACCCCGAAAGGGAGCCATAGTAAGCTCAATCATCTCACATAAAGACGTTAGGTCAAGGTGTAGCCTATGGGTTGGAAAGAAATGGGCTACATTTCCTATACGAAAGCCCTCATGAAA-ACAAGGGCTGAAGGCGGATTTAGTAGTAAGCTGAGAATAGAGCGCTCAGCTGAATAAGGCCATGAAGCACGCACACACCGCCCGTCACCCTCCTCAAGTACTAACAGTAGATATATACGTACTAGATGAGACAAGTCGTAACAAGGTAAGCATACTGGAAAGTGTGCTTGGACAACACAAAGTATAGCTCAAAGCATCTAGCTTACACCTAGAAGATGTCATATGACTACTTTGAGCTGAATCTAGCCCTAAAACAAAACATTTACCCTTTAAAAGTATAGGAGATAGAAATTTTAA---GGCGCTATAGAGAAAGTACCGCAAGGGAAACATGAAAGAACAA-ACCAAAGCACCAAACAGCAAAGATTACCCCTTGTACCTTTCGCATAATGCTTTAACTAGAACAA-CCTGGCAAAGAGAACTTAAGTCAATGGCCCCGAAACCAGACGAGCTATTCATGAGCAGCCCCA---AGAGCAAACTCGTCTATGTAGCAAAATAGTGAGAAGACTTATGACTAGAGGTGACAAGCCTACCGAGCCTGGTGATAGCTGGTTGTCCAG-AAAAGAATATTAGTTCGACCTTAAGCCTGCCTAATTACTGTAGGCCTAAGAGATAGTCTAAAGGGGGGCAGCCCTTTAGACCCAGGATACAACCTTGCCTAGAGAGTAAATATACTAG--TAATCCATAGTTGGCTTAAAAGCAGCCACCAATAAAGAAAGCGTTCAAGCTCAACAAC-TACCCTCCCCAATTACAATAGTAAATAAACTCCTAGCACAAAACTGGACCATTCTAT-AATCATATAGAAGAAATACTGTTAATATGAGTAACAAGAATCTAATTCTCCTCGCACAAGCCTATATCAGAACGGATAACCACTGATAGTTAACGCATGCAAAGCAAGCCTAACC-CAAGCCCTTTGCCCCGTTAGCCCAACACAGGTGTGC----AAGGAAAGATTAAAGGGAGTAAAAGGAACTCGGCAAACACAAACCCCGCCTGTTTACCAAAAACATCACCTCCAGCATTCCCAGTATTGGAGGCACTGCCTGCCCAGTGACATAC--GTTCAACGGCCGCGGTATCCTGACCGTGCAAAGGTAGCATAATCACTTGTTCTCTAAATAAGGACTTGTATGAACGGCCACACGAGGGTTTTTCTGTCTCTTACTCCAAATCAGTGAAATTGACCTCCCCGTGAAGAGGCGGGGATGCCACAATAAGACGAGAAGACCCTATGGAGCTTTAACTAGTTAACCTAGAAATTAAATCCAGGTTAATAATTTAGGTTGGGGTGACCTCGGAGTATAAGACACCCTCCGAGCAAGACCTACCAGTCAAAGT-ATT--ATCAATTGATCCAAAGATCAACGGAACAAGTTACCCTAGGGATAACAGCGCAATCCTATTCAAGAGTCCATATCGACAAT-AGGGTTTACGACCTCGATGTTGGATCAGGACATCCTAATGGTGCAGCAGCTATTAAGGGTTCGTTTGTTCAACGATTAAAGTCCTACGTGATCTGAGTTCAGACCGGAGTAATCCAGGTCGGTTTCTATCTATTCCGTGTTTCTCCCAGTACGAAAGGATAAGAGAAACAAGGCCTCCTCTAAGCGCCTTC------------AGATGACATAGTCTTAATCTAACAGACGGCCCCCACAGACCAGGGCTACCTTACTCTTTGGGCTGGCGGATGTGGACGCCTAGCTCTATCGGCGACTGGCACCGGGCTTCTGGGAGACAATTAAAGTATGTACGCCAGCTTGTATATTTTTATGTATCCATATATGGGGTTGGAATGCTGTCCCTATATGGGCCCGAATGCTTCCCGATAAAAATAGTTTGCTCTCCCCTCTTCTCTCTCTGCTCTCACGTGAGCGGGTGGACGGTGACGTTACCCCCTGCGGAACTGCCAGCGGGCTCGTGACTGCATTTTCCTCACTGCGGGTTCTCATTTGGGCATAATTATACACATATAAATAACCCCGCCTTCCATACAACCCTTTTGTTGTCGTCTATACGCGTCTCTCTCTTCCTCCGTCTGCGCGGATACATCTCTACGACGAACTAAACACTTTTGACCGCGGGGGGGACCGTCTTACACACTTT??????????????????????????????????????????????????????????????????????????????????????????????????????????????????????????????????????????????????????????????????????????????????????????????????????????????????????????????????????????????????????????????????????????????????????????????????????????????????????????????????????????????????????????????????????????????????????????????????????????????????????????????????????????????????????????????????????????????????????????????????????????????????????????????????????????????????????????????????????????????????????????????????????????????????????????????????????????????????????????????????????????????????????????????????????????????????????????????????????????????????????????????????????????????????????ATATCTATCCCTCTTCACATATCCGTCTCTGCGTGCTTCTACTTATGACGAAGTCTGGTAATCACTCGAAGGCCAAGTGTGGCCCAGGCTCTCACCATGCGAGCGTAACTTTACAAGACCCTCGCCCTACTCTCATACATTTGTATGCCCATCTGCCTTCCTGCCTACATTGGTCCCTCCATCCGACCCTATAAATAACTGCGTCTTTATCTGCATTCAGCTGCGTTAGCATCTTGTCGGTGGCTCAATCAATAGCCTATGGTCCTCGGCGTGCCAACATTCTAGAGTACCTGCATATTTCTTCGTCTTTATAGGGTCTATCCTGTACTTATACACCAGATACTTGCTATATCCTCTGCCCTACATATTGTTATTCACCTGCGAACAACGGCCCTTGACTACGAGGGATCGACTGTTCGGTTAAGTGATAGCGGGGCCTTGCCTTTTTCTGCGATAGCAAATATATATAAGCCTACACATCTTTCTGGGCTAAAAACCACACCCGACTTAACATAGTTACGTAAACCTCTCTACATTTTTCTTGATCGGCTCTACCCGTTCGTAGACACTATCATTTTTGAAAATTCTCCTTACCTGCCTTG
		</sequence>
		<sequence>
			<taxon idref="Tcir"/>
			GATGTAAAGCATAACCATCTCAAACTGAAGCCTGCAGTTTTCTCTAAGGATTCCTGCTACCTGCCTCCTCTTCGCTACCCGGCCACTTGTACATTGAAAGGCAGTTCAGAGTCTGAAAAGCAACAATACATTATCCACGGAGGGAAAACACCAAACAATGAGCTTTCCGATAAGATTTATGTCATGTCTGTTGTGTGCAAGAACAACAAGAAAGTTACTTTTTGCTGTACTGAGAAGGACTTGGTGGGAGACATCCCTGAAGCCAGATATGGTCATACCATTGATGTGGTGTACAGTCGAGGGAAGAGCATGGGTGTTGTCTTCGGAGGGCGATCATACATACCTTCTGCCCAAAGAACCACAGAAAAATGGAATAGTGTGGCTGACTGCCTGCCCCACATTTTCCTGGTGGATTTTGAATTTGGGTGCTCTACATCATACATTCTTCCAGAACTTCAGGATGGGCTATCTTTTCATGTCTCCATTGCCAGAAATGATACTATTTATATTTTAGGAGGGCATTCACTTGCCAATAACATCCGCCCTGCCAACCTATACAGAATAAGGGTTGATCTCCCCCTGGGTAGCCCCGCTGTGAATTGCACAGTTTTACCAGGAGGAATCTCTGTCTCCAGTGCAATCCTGACTCAAACAAACAGTGATGAATTTGTTATTGTGGGTGGCTATCAGCTTGAAAA?CAGAAAAGAATGGTCTGCAACGTCATTTCTCTTGAGGGCAACAAGATAGAAATTCGTGACATGGAGACCCCAGATTGGACCCCAGACATTAAGCACAGCAAGATATGGTTTGGAAGCAACATGGGCAATGGAGCTGTTTTCCTTGGCATACCAGGAGACAATAAACAGGCTACTTCAGAAACATTCTATTTCTACATGCTGAAATGTGCTGAAGACGATGTAAATGAAGAACAGAAAACACTCACAAATAGTCAGGCATCAACAGAAGACCCAGGGGATTCCACTCCCTTTGAAGACTCGGAAGAATTTTGCTTCAGTGCAGAAGCAAATAATTTTGATGGTGATGAGGAATTTGATACCTATAACGAAGATGATGAGGAAGATGAGTCTGTCACCGGCTACTGGATTACTTGCTGCTCTACCTGTGATGTGGATATCAACACGTGGGTACCATTTTATTCAACTGAGCTAAACAAACCTGCCATGATCTATTGCTCTCATGGAGATGGGCACTGGGTCCACGCCCAGTGCATGGATCTGGCAGAACGCACACTCATCCAACTGTCAGAAGGAAGCAGCAAGTATTACTGCAATGAGCACGTGAAGATAGCAAGAGCATTGCAGACCCCAAAACGAGCTCTACCCTTAAAAAAGCCTCCACTG????????????????????????????????????????????????????????????????????????????????????????????GAGCGTAGAAGAGGCTGAATGCTGTAGTA?AAGC?AGCAGCCTGGCTTAGCAAGGAGCC?GCAGAGC?GATGGGCTGAGAGTAAAGAAACATGTAATGATAGGCAGACTCCCAGCACC?AGAAAACGGTAGTTCTGG---ATGCTGATCCCCAGAGTGGGAGAGAAGAGTCCCCTTCCTC?GACCATCCTAGAGATTCCCAAGATGTTCCTTGGATAACACGGA??AGCAGCATACAGAAAGTTAACGAGTGGTTTTCCAGACGTGATGAAATACTAACTTCCGATGGCTCCCATGA?GGGAGGCCTGAGTCAAGTATGGAAGTAGCCGATGCAGAAGAAGTTCCAAATGAAGTGGATGGCTGTCCCGGTGCTCCAGAGAAAACAGCTTCACTGGCCGGTGAGCCTCATGG?GCTTTAATATATGAAGGTGAAAGATTCTACTCCAAACCAGTAGAGAGTAAT---------ATTGAAGATATAATATTTGGGAAAACCTATCGGAGGAAGGCAAGTCTCCCTAACTTGAGCCACGTAACTGACAGTCTAACTATAGGAGCATCTGCTCCAGAACCTCAGATTGCACAAGAGCGTCCCTTCACAAATAAACTAAAGCGTAAGAGGAG?ACTACACCAGGCCTTCATCCAGAGGATTTTATCAAGAAAGTAGATTTGACAGTTGTTCAAAAGACTCCTGAGAAGATAATTGAGGGAACTGACCAGACAGAACAGAATGGTCGTGTGATGAATATTACTAATGATGGTCATGGGAATGAACCAAAGGGTGATTATGTTCAGAATGAGAAAAATTCTAACCCAACAGAATCACTGGAAAAAGAATCTGCTTTC????????????????????????????????????????????????????????????????????CGAAGCACCCAAGAAGACTAAGCTGAGGAAGAAGACTACTACCAAGCATATTTATGCACTTGAACTCGTAGTCAGTAAAAATCCAAGCCCACCTACTGATACTGAACTACAGATCGATAGTTGTTCTAGCAGTGAAGAGGCGAAGAAAAAAAATTCTGAGCAAATACCAGTCAGACTGAGCAAAAAGCTTCAATTCATGGAAGGTAA?GAACCCGCAACTGGAGCCAACAAGAGCAACAAGTCAAGTGAACAAGGAAATAAAAGACTTGCCGATGATGCTTTTCCAGAACTAAATTTAACAAACGTATCTGGCGTTTTTACTAATGGTTCAGGTTCTACTAAACTTAAAGAATTTGTCGATTCTAACCTTCAAAGAGAAGAAATGGAAGAGARCCTAGTTACAATTCAAGTGTCTAATAGCACCAAAGACCTCAAAGATCTGATATTCGGTGGAGGRAGAAGTTTGCAAACTGACAGATCTGTGGAGAGTACCAATACTTTATTGGTGCCTGAAACTGACTGTGACACTCAGGACAGTGTCTCCCTGCTGGCACCTGACACCCCAGGGAAGGCAGAAACAGCCCCAGATCAATGTGTGGGTGGGTGTGCAGCAACTGGAAACCCAAAGGGACTTACCCACGATTGTTCT------------AATGACACAGAGGGCGCTAAGGATCTCTTGAGATGTGAAGTG---------CAGGAGACAAGCATAGAAATGGAAGAGAGTGAACTTGATACGCAGTATTTGCAGAATACATTTAAGGTTTCAAAGCGTCAGTCATTTGCTCTGGGTTCAAATCCAGGAAATCCAGAAAAGGAATATGCAACCATCTATTCYCACTCCAGGTCCACAAGGAAACAAAGTCCAAAAGTTACTCTTGAATGTGGACAAAAAGAAGAAARTCAGGGAGAGAAGGGATCTAATAGGGAGCATGTGCAGCCACCGCGCACRACGGCAGGCTTTCCTGAGGTTTGTGAGCAGGACAAACAGCCAGGAGAGCGTGCCGAAGACAGTATGAAAGGAATCTCTAGGCCTTGTCAGCCGTCGCCGTTCAGAGGCAAWGAAACTAAACTCACGATTGGACAGAGATACGGAATCTCACAAAACCYGTATCATATACCATACATTTCCCCCGTCAGGTCATCTGTTAAAACTATAAGTAAGGCAAACCTGTCAGAGGAAAAGTCTGAGGAACATTCAGTGTCACCTGCAAGAGCAATGGGAAATGAGAACACTGTTCAGAGTACAGGGGGCGCAACTAGCCAGAATAAAACTAGAGAAGGTGCTGTTAAAGAAGGCAGCTCAAGCAGTACTAATGAAGTAGGCTCC---------------------AGTGGTGAAAATATTCAAGCAGAACCAGGCAGAAACAGAGGATCAAAATTAAGTGCTATTCTCAGATTAAGGCTCATGCAACCTGAAGTTTGTAAGCCAAGCCTTCCTCTGAGTAATTGTAAAGATCCTGGAATAACAAGGCAAGAAGA---TGGGGGAGTMGTGCAGGCTGTTGATGCAGATTTCTCTCCATGTCAGGTTTTAGATAACCTAGCACAACCTCTGGGAAGTAGTCCTGCCTCTCAGGTTTGTTCTGCGACCCCAGACGACCTGTTAAATGATGACAAGGTGAAGGAGAATAAC---AGCTTTGCCGAAAGTGGCATTAAGGAAAAATCTGCTGTGTTTAGCAAAAGTGTCCCGAAAGAG---TTCAGAAGGAGCCCCAGTCCCTTAACCCACACACRTTTCGCTCGGGGTCGCCAAAGAAGRGCCAGGAAACTCGAGTCCTCAGAAGAG???TACGTGGAGGACACCCCGGAGCCGCCACTGCACGACTTCCACTGCAGCAAGCTGCTGGACCTGGTCTTCCTGCTGGACGGCTCCTCCRMRCTGTCCGAGGCCGAGTTCGAGGTGCTGAAGGTCTTCGTGGTGGGCATGATGGAGCGCCTGCACATCTCCCAGAAGCGGATCCGCGTGGCCCTGGTGGAGTACCACGAGGGCTCCCACGCCTACCTCCAGCTCCGGGACCGGAAGCGGCCCTCCGAGCTGCGGCGCATCGCCAGCCAGGTGAAGTAYGCGGGCAGCACGGTGGCCTCCACCACTGAGGTCCTCAAGTACACGCTCTTCCAAATCTTCGGCAAGATTGACCGCCCCGAGGCCTCCCGCGTTGCCCTGCTCCTGATGGCCAGCCAGGAGCCCCCGAAGTTGGCCCGGAACCTGGCCCGTTACGTCCAGGGCCTGAAGAAGAAGAAGGTCATTGTGGTCCCGGTGGGCATTGGGCCGCACGTGAACCTCAAGCAGATCCGCCTCATTGAGAAGCAGGCCTCTGAGAACAAGGCCTTTGTGCTCAGCAGTGTGGACGAGCTGGAGCAGCGAAGGGACGAGATTATCGGCTACCTCTGTGACCTTGCTCCCGAAGTGCGGGCACCTACGCAGCCCCCGCCTGTGGCGAAAGTCACTGTGGGTCCGGAGCACCTGGGGGCTTCGTCCCCGGGGCCCAAGAGGAACTCCATGGTTCTGGATGTGGTGTTTGTTCTGGAAGGGTCGGACCAAATTGGTGAGGCCAACTTCAACAGGAGCAGGGAGTTCATGGAGGAGGTGATCCAGAGGATGGACGTGGGCCAGGACGCCATCCACATCACGGTGCTGCAGTACTCCTACACGGTGACCGTGGAGGCCACCTTCCGCGAGAYCCASTYCAAGGGGGACGTCCTSCAGCGGGTGCGCGAGATCCKCTACCAGGGCGGCAABAGCACCAACACGKGACTGGCCYTRCAGTACGTGTCCGAGCACAGCTTCTCCACC???????ATAGAAACTCCAG-ACACAAACTGAAGCAGCAAAACCACACAGCATCAAAAGCTCACTCCCAAACTTCTGAACACTGAGT-C-CATGG-AAGAAAGTCGT-GKCCTTTTGTGTTTGTCTCCTTTATATATAGACAAGGTGTTACCCCAAAACACAGACTAACATACTTCTACTTCACATATTGAA-T------TTTCTTGGCCAACCAAAAGTAA-CTACAAGTCCAC-AAAAATTACCATTCCAG-TAATG----CAGAGTGTAACCATT-GATA-AT-ACAACTTAAACATG-TTTGCTAT-AAAATACCATCACAAGTAAATGAGCTTTGGGTGAAAAACGTCTATTTG????GGCAACATATCTGCAAGCCTTTTACTATCATGTTTGTCCT?GTGGTGATTGTAACAGTAA??????GGGAAA??????TGCATGGCCTCCTAGGCCTTTAGGTTCCGTACGTGAAATTGGCAACGTACTGAAAATGTAC????????????????????????GTCTCGTA????GGAACACGAGCACTGTTACCACGCACGGTGGAAGCCGAATCCCAC???????ATTTATAAACACGC??TTTTTTTCTGGCACGCTGTTCGCCTTCCGAT?GGACTCGTGTGACCCGG?GGGGCCGGCGGCAAGCAGGGCACGAAGTCACC?ATAGGAAACGGTGCCGGTGGCTGTGAGTCCAAGGTCCTTTCTCACCTGTCCCCC??CCCCGACTG?C?????CCCCCCAGGC?GAAGGACCAGAGAGACAGGG?CCTCCCTAAATCTAAGCGCCCTCCAACAA??AACAGATGATATAATCTTAATCTGACATACGATACTTATAC??AGCCCTAGACAAGGGTCTAGTTAGAGTGGCAGAGACTGGTAATTGCATAAAACTTAAACCTTTATG?ATCAGAGGTTCAAATCCTCTCTTTAACAC???AATGCAAGGGTTTGGTCCTAGCCCTTCTATTGGTTGCTAGCAAAACTACACATGCAAGTATCCGCAGTCCAGTGAGAATGCCCTATAAGTCATGACAAAAAGGAGCAGGTATCAAGCACGC-CCTAGGCAGCTCATAACACCTTGCTCAACCACACCCCCACGGGAAACAGCAGTGATAAAAATTAAGCAATAAACGAAAGTTTGACTAAGTTATGCT---TGAGGGTTGGTAAATTTCGTGCCAGCCACCGCGGTCATACGATTAACCCTAATCAATAGACTTACGGCGTAAAACGTGTTTAAGATAAAGTTGAACCCTAGCTACGCTGTAAAAAGCCTCAGCTACTATAAGCTCCACAACGAAAGTGACTTTAAATTATCTGAATACACGACAGCTAGGGTCCAAACTGGGATTAGATACCCCACTATGCCTAGCCTTAAACCTAAAGAATTAATATAACTAAATTCTTCGCCAGAGTACTACTAGCCAAAGCCTAAAACTCAAGGGACTTGGCGGTGCTTCATATCCTTCTAGAGGAGCCTGTTCTATAATCGATAAACCCCGATAGACCTCACCAACTCTTGCTAATTCAGCCTATATACCGCCATCCTCAGCAAACCCTAAAAAGGAACTATAGTAAGCTTAATTATAGTACATAAAAACGTTAGGTCAAGGTGTAGCCTATGGGTTGGAAAGAAATGGGCTACATTTCCTATACGAAAATCTTTATGAAA-TTACAGATTAAAGGTGGATTTAGTAGTAAGCTAAGAACAGAGTGCTTAGCTGAATGTGGCTATGAAGCACGCACACACCGCCCGTCACCCTCCTCAAATATAAATGGCATCTACATAATTACTAGAGGAGACAAGTCGTAACAAGGTAAGCGTACTGGAAAGTGTGCTTGGATAATACAAAGCATAGCTTAAAGCATCTAGCTTACACCTAGAAGATATCATATGACTGCTTTGAGCCGTATCTAGCCCTAAAACAAAACATTTACCTATTAAAAGTATAGGAGATAGAAATTCTAA---GGCGCTATAGAGAAAGTACCGTAAGGGAACGATGAAAGAATAT-ACTAAAGCCATAAACAGCAAAGCTTACCCCTTGTACCTTTTGCATAATGATTTAACTAGAATGA-CTTAGCAAAGAGAACTTAAGTTAATATCCCCGAAACCAGACGAGCTATTCATAAGCAGCCCTC---AGAGCAAACTCCTCTATGTAGCAAAATAGTGAGAAGACTTATGAATAGAGGTGAAAAGCCTATCGAGCCTGGTGATAGCTGGTTGTCCAG-AAAAGAACCTCAGTTCAACTTTAAGCCTACCTAACTACTGTAGACTTAAAAGATAATCTAAAGAGGTACAGCCCTTTAAACACAGGTTACAACCTTATCTAGAGAGCAAGTATATAAA--TAAACTATAGTGGGCCTAAAAGCAGCCATCAATAAAGAAAGCGTTCAAGCTCAACAACATAATATATTTAATCCCAACAATAAACCAACTCCTAGAATAAAACTGGACCATTCTAT-AATTATATAGAAGAAATACTGTTAATATGAGTAACAAGAATTTAATTCTCCCCGCACAAGTGTATATCAGAACGAATAATCACTGATAGTTAACATTTACAGAGCAAGCTAAACA-CAAGCCCTCTATCCTGTTAACCCAACACAGGAGTGC----AGGGAAAGATTAAAAGGAGTAAAAGGAACTCGGCAAATATAAACTCCGCCTGTTTACCAAAAACATCACCTCTAGCATCACCAGTATTAGAGGCACTGCCTGCCCAGTGACATAC--GTTTAACGGCCGCGGTATTCTGACCGTGCAAAGGTAGCATAATCACTTGTTCTCTAAATAAGGACTTGTATGAACGGCCACACGAGAGTTTTACTGTCTCTTACTCCCAATCAGTGAAATTGACCTTCCCGTGAAGAGGCGGGAATACTATAATAAGACGAGAAGACCCTATGGAGCTTTAATTGATTAACCTAAGAGTAAAATATAGGTTAATAATTTAGGTTGGGGTGACCTCGGAGAACAATATATCCTCCAAGCAAGACTTACTAGTCAAAGC-ACT--ATTTACTGATCCAAAGATCAACGGACCAAGTTACCCTAGGGATAACAGCGCAATCCTATTTAAGAGTCCCTATCGACAAT-AGGGTTTACGACCTCGATGTTGGATCAGGATATCCTAATGGTGCAACAGCTATTAATGGTTCGTTTGTTCAACGATTAAAATCCTACGTGATCTGAGTTCAGACCGGAGCAATCCAGGTCGGTTTCTATCTATTTCATGTCTCTCCCAGTACGAAAGGACCAGAAAGACAGGGCCTCCCTTAAGCGCCCTC------------AGATGATATAATCTTAATCTGACATACGATACCCATAGATAAGGGCCACCTTACTTTTTGGGCTGGCGGATGTGGACGCCTAGCTCTATCGGCGACTGGCACCGGGCCTCTGGGAGACAATTAAAGTGTGTACGCCAGCTTGTATATTTTTATGTATCCATATATGGGGTTGGAATGTTGTCCCTATATGGGCCCGAATGCTTCCCGATAAAAATAGTTTGCTTTCCCCTCTTTTCTTTCTGCTCTCACGTGAGCGGGTGGACGGTGACGTTACCCCCTGCGGAACTGCCAGCGGGCTCGTGACTGCATTTTCCTCATTGCGGGTTCTCATTTGGGCATAATTATACACATATAAATAACCCCGCCTTCCATACAACCCTTTTGTTGTCGTTTATACGCGTCTCTTTCTTCCTCCGTCTGCGCGGATACATTTCTACGACGAACTAAACACTTTTGACCGCGGGGGGGACCATTTTACACATTTTATACAAATCGAAACCACCCTCTAAATATAAAGTCTTATGACTCCACCCTCAATTTCTCTGTGAATTGGTCCTTTGGGTTGTTGCGTCAATCTACGGTTTTCTGCATCATAACTCGAACACACGCTTAATCGTGCCAATTGCGGAGTAATAGGTGATCTCGTACTCAGCAAGGGCTCATTTTTATTGCTTAATCAGTGGCGGGCTTATAGGTCTAATTATCGAACTGAAATGGATATCTCTTTATGTATGCACGCTTATGGTAGTCTCCTGGGCAATTCTTTGGGGCACGTATACAACTCTTCGCATCCTAATGGACGACTGTCATGATTGGGGGTTTCGTGAAAGCACCTACCGTTTTGCTTCATTCTTTCCTTATGTTCGCCTGTATGTCACTCTTTCTCAGAACGGTCAAAACCACGGATCCTCGATCGAATATCCTTCACCTATAACATAAGAATCTGGATCTATATCTACGCCTTCGCCTGTCTTTTTCCGACTCTGGGACCGAAATAATCCGCAACCCTAAACCCCCCAATAACCGATGTATTCTTTGCTAGCATCTCGTCATCCAAAACTGGGGGTCTGCTTGTTTTCATTTGTCTGCATATCCATCTCAACTCAACACGAGATATTTCGCCCTAGCATGTTTTTGCTCTGTTCGTCTCTACCTACTGATGGGGCACCGTGATACCTAGTACATGGCAGTGCTCATCTTATTCTATCTCTATTTATCCCTGTGGATGTGAAATACTTTAATGATTTCTATAACTCTTCACATATCCATCTCTGCGTGCTTCTACCTGTGACGAAATTTGGTAATCACTCGAAGGCCAAATGTGGCCTAGGTTCTCACCATGCGAGCGTAACTTTACAAGACCCTCGCCTTACTCTCAGACATTTATATGCCCATCTGCCTGCCTGCTTACATTGACCCCTCCATCCCACCCTATAAATAACTGGGTCTTTATCTGCATTCAGTTGCGTTAGCATCTTGTCGGTGGCTCAATCAATAGCCTATGGGCCTCGGCGTGCCAACATTCTAGAGTACCTGCATATCTCTTCGTCTCTATAAGGTCTATCCTACACTTATACACCAGATAATTGCTATATCCTCTGCTCTGCATATTGTTATTCACTTGCGAACAACGGCCCTTGATTACGAGGGATCGACTGTTCGGTTAAGTGATAGCGGGGCCTTGCCTTTTTCTGCGATAGCAAATATATATAAGCTTACACATCTTTTTGGGCTAAAAACCATATCCGAATTAATACAGTTGTACAAACCTCTCTACATTCTTCTTGATCGGCTCTACCCGTTCGTAGACACTATCACTCTTGAAAATTCTCCCTACCTGCCTTG
		</sequence>
		<sequence>
			<taxon idref="Lsil"/>
			GATGTAAAGCATAACCATCTCAAACTGAAGCCTGCAGTTTTCTCTAAGGATTCCTGCTACCTTCCTCCTCTTCGCTACCCAGCCACTTGCACATTCAAGGGCAGTTTAGAGTCTGAAAAGCAACAGTACATTATCCATGGGGGGAAAACACCAAACAATGAGCTTTCCGATAAGATTTATGTCATGTCTGTTGTGTGCAAGAACAACAAGAAAGTTACTTTTTGCTGTACTGAGAAAGACTTGGTGGGAGACGTCCCTGAAGCCAGATACGGTCATACCATTGATGTGGTGTATAGTCGAGGGAAGAGCATGGGTGTTGTCTTCGGAGGGCGATCGTACATACCTTCTGCCCAAAGAACCACGGAAAAATGGAATAGTGTGGCTGACTGCCTGCCCCACATTTTCTTGGTGGATTTTGAATTTGGGTGCTCTACATCATACATTCTCCCTGAACTTCAGGATGGGCTATCTTTTCATGTCTCCATTGCCAGAAATGATACCATTTATATTTTAGGAGGGCATTCACTTGCCAACAACATCCGCCCTGCCAACCTATATAGAATTAGGGTTGATCTCCCCCTGGGTAGCCCGGCTGTGAATTGCACGGTTTTGCCCGGAGGAATCTCTGTCTCCAGCGCAATCCTGACTCAAACAAACAGTGATGAATTTGTTATTGTGGGTGGCTATCAGCTTGAAAACCAGAAAAGAATGGTCTGCAATGTCATCTCTCTTGAGGGCAACAAGATAGAAATTCGTGAGATGGAGACCCCAGATTGGACCCCAGACATTAAGCACAGCAAGATATGGTTTGGAAGCAATATGGGAAATGGAGCTGTTTTCCTTGGCATACCAGGAGACAATAAGCAGGCTGCTTCAGAAACATTCTATTTCTACATGCTGAAGTGTGCTGAAGATGAAGTGAATGAAGAACAGAAAACACTCACAAATAGTCAGACATCAACAGAAGACCCAGGGGATTCCACTCCCTTTGAAGACTCAGAAGAATTTTGCTTCAGTGCAGAGGCAAATAATTTTGATGGTGATGATGAATTTGACACCTATAACGAAGATGATGAGGAAGATGAGTCTGTCACCGGCTACTGGATTACTTGCTGCTCTACCTGTGATGTGGATATCAACACGTGGGTACCATTTTATTCAACTGAGCTAAACAAACCTGCCATGATCTATTGCTCTCATGGAGATGGGCACTGGGTCCATGCCCAGTGTATGGATCTGGCAGAACGCACACTCATCCAACTGTCAGAAGGAAGCAGCAAGTATTACTGCAATGAGCATGTGAAGATAGCAAGAGCATTGCAGACCCCAAAACGAGCTCTACCCTTAAAAAAGCCTCCACTGTCAAACTTGCATGTGGAGCCGCGTGGCTCACGTACTCGTGCCAGCTCATTACAGCATGAGAACAGCAGTTTACTACTCACTGGAGACAG?ATGAATGTGGAAAAGCCTGAGTTCTGTCATAAAAGCAAGCAGCCTGGCTTAGCCGGGAGCCAGCAGAGCAGATGGGCTGAAAGTAAAGAAACATGTAGCGATAGGCAGGCTCCCAGCACAGAGGAAAGGGTAGTTCTGA---GTGCTGATCCCCAGAGTGGGAGGAAAGAATCTCCTTTCYAWGACCACCCCAGAGATTCCCAGGATGTTCCTTGGATAACACGGAATAGTAGCATACAGAAAGTGAACGAGTGGTTTTCCAGACGTGATAAAACACTAGCATCCGATGGCTCCCATGATGGGAGGCCTGAGTCAAATACAGAAGTAGCCGATGCAGYAGAAGTTCCAATTGAAGTGGATGGATGTCCTGCTTCTCCAGAGAACATAGCTTCACTGGCCAGTGAGCCTCGTGGCSCTT?AATATG?GAAWGGGATWGAGT????TTTAT?GCCGCT?C?CCTTC?????????????????????????????????ATCCTHTSGGAGAWWGGCWWGCCTCCCTAACTTGAGCCACGTWACTGACAGTCTAARTATGGGAGCATCCACTCCAGAACCTCAGATAACRCATGAGCGTCCCTTCACCCCTAAACTAAAGCGTAAAARGAGAACTACGCCTGGCCTTCWCCCGGAGGATTTKRTCMMGAMAGTAGATTTGACAGKTGTTCCAAAGACTCCTGAGAGGGTAATTGAGGGAACTGACCGMAKAGAACAAAATGKWCGTGTGATGGATATTATTAATAATGGTCATGGGAATGAAACAAAAGGTGATTATGTTCAGAATGAGAAGAATTCTAACCTAACAGAATCACTGGAAAAAGAACCTGCATCCAGAACTAAAGCTGAACCCATAAGCAGCAGCATAAGCACCATGGAACTAGAATTAAATATTCATCGTTCAAAAGCACCCAAGAAGACTAAGCTGAGGAAGAAGACCACTACCAAGCATATTTATGCACTTGAGCTCGTAGTCAGTAAAAATCCAAGCCCACCCACTCACACTGAACTACAGATTGATAGTTGTTCCAGCAGTGAAGAGGCGAAGAAAAAAAATTCTGAGCAGATACCAGTCAGGCAGAGTGAAAAGCTTCAACTCATGGAAGGTCAAGAACCTGCAACTGGAGCCAACAAGAGTAACCAGTCCAATGAACCAGTAAATAAAAGACCTGCCAATGATGCTTTTCCAGAACTA------CCAAACTTATCTGGCGTTTTTACTAATGGTTCAGGTTCTACT???????????????????????????????????????????????????????????????????????????????????????????????????????????????????????????????????????????????????????????????????????????????????????????????????????????????????????????????????????????????????????????????????????????????????????????????????????????????????????????????????????????????????????????????????????????????????????????????????????????????????????????????????????????????????????????????????????????????????????????????????????????????????????????????????????????????????????????????????????????????????????????????????????????????????????????????????????????????????????????????????????????????????????????????????????????????????????????????????????????????????????????????????????????????????????????????????????????????????????????????????????????????????????????????????????????????????????????????????????????????????????????????????????????????????????????????????????????????????????????????????????????????????????????????????????????????????????????????????????????AATTATAAGGTAGAACCAAGCAGAAACAGAGGATCAAAATTAAGTGCTATTCTCAGATTAGGGCTCATGCAACCTGAAGTCTGTAAGCCGAGTCTTCCTCTGAGTAATCGTAAAGATCCTGACRTAAAAAGGCAAGACGG---TGGGGGAGTAGAGCAGGCTGTTRATGCAGATTTCTCTCCGTGTCAARTTTTAGATAACCTAGAACAACCTCTGGGAAGCAGTCCTGCTTCTCGGGTTTGTTCCGAGACCCCAGACGACCTGTTAAGTGATGACACGGTAAAGGAGAAGAAC---AGCTTTGCTGAAAGTGGCATTAAGGAAAGATCTGCTGTTTTTAGCAAAAGTGCCCCGAAAGAA---TTCAGAAGGAGCCCCAGTCCCTTAGCCCGCACACGTTTCGCTCAGGGTCACCCAAGAAGGGCCAGGAAACTCGAGTCCTCGGAAGAACTGTACGTGGAGGACACCCCGGAGCCGCCGCTGCACGACTTCTACTGCAGCAAGCTGCTGGACCTGGTCTTCCTGCTGGACGGCTCCTCCRMRCTGTCYGAGGCCGAGTTCGAGGTGCTGAAGGTCTTCGTGGTGGGCATGATGGAGCGCCTGCACATCTCCCAGAAGCGGATCCGAGTGGCCCTGGTGGAGTACCACGAGGGCTCCCACGCCTACCTGCAGCTCCGGGACCGGAAGCGGCCCTCCGAGCTGCGGCGCATCGCCGGCCAGGTGAAGTACGCGGGCAGCACGGTGGCCTCCACCACCGAGGTCCTCAAGTACACGCTCTTCCAAATCTTCAGCAAGATTGACCGCCCCGAGGCCTCCCGCATCGCCCTGCTCCTGACGGCCAGCCAGGAGCCCCCGAAGTTGGCCCGGAACTTGGCCCGTTACGTCCAGGGCCTGAAGAAGAAGAAGGTCATCGTGGTCCCGGTGGGCATCGGGCCACACGTGAACCTCAAGCAGATCCGCCTCATCGAGAAGCAGGCCCCTGAGAACAAGGCCTTTGTGCTCAGCAGTGTGGACGAGCTGGAGCAGCGAAGGGACGAGATTATCAGCTACCTCTGTGACCTTGCTCCCGAAGTGCGGCCACCTACGCAGCCCCCGCCTGTGGCGCAGGTCACTGTGGGTCCGGAGCACCTGGGGGCTTCGTCCCTGGGGCCCAAGAGGAACTCCATGGTTCTGGATGTGGTGTTTGTTCTGGAAGGGTCGGACCAAATTGGTGAGGCCAACTTCAACAGGAGCAGGGAGTTCATGGAGGAGGTGATCCAGCGGATGGACGTGGGCCCGGACGCCATCCACATCACGGTGCTGCAGTACGCGTACACGGTGACCGTGGAGGCCACCTTCCGCGAGACCCAGTCCAAGGGGGACGTCCTGCAGCGGGTGCGCGAGATCCGCTACCAGGGCGGCAACAGCACCAACACGGGCCTGGCCCTGCAGTACGTGTCCGAGCACAGCTTCTCGGCC???????ATAGAAACTCCAG-ACACAAACTGAGGCAGCAAAACCACATAGCATCAAAAGCTCACTCCCAAACTTCTGAACACAGAGT-C-CATGA-AAGAAAGTCAT-GTC-TTTTGTGTTTGTCTCCTTTATGTATAGACAAGGTGTTACCCCAAACCACAGACTAACATACTTCTACTTCACATACTGAA-T------TTTCTTGGCCAGCCAAAAGTAA-CTACAAATCCAC-AAAAATTACCATTCCAG-TAAGG----CAGAGTGTAACCATT-GATA-AT-ACAACTTAAACATG-TTTGCTAT-AAAATACCATCACAAGTAAATGAGCTTTGGGTGAAAGACGCTTATTGGATGGGGCAAAATATCCGCAAGCCTTTTCCTATTATGTTTGTCCTCGTGGTGATTGTAACATTTG??????GG?AAA??????CGCATGGCCTCCTAGGCCTTTAGGTTCCGTCGGTGAAGTTGGCAAAGCACTGAAAACGGACGTCCCGGTTTTAGATTTACACACTGCCTCTTA????GGTACATGAAAACTATTTCCACGCAC?????????????????AC???????ATTTACAAACACAC??TTTTGTTTGGGCTCTCTCTTGGCTTTCCGAG?GGACTCACGTAACCGGG?GGGGCCGGTGGCAAGCAGGGCACGAGGTCCCCCGTAGAAAACAGGGCCGGTTGCTGTGAGTCCAAGGTCCTTTCTCACCTGTCCCCC??CCCCGACTG???????CCCCCCAGGT?GAAGGACAAGAAAGACAAGG?CCCCCTTAAACCTAAGCGCCTTCCAGCTT??AACAGATGATATTATCTTAATCTGATATGCTATAACCATAAAATCCCCTAGATCAGGGCTTAGTTAAAGTGGCAGAGACCGGTAATTGCATAAAACTTAAACCTTTACT?ACCAGAGGTTCAAATCCTCTCTTTAACAC???AATGCATAGGTTTGGTCCCAGCCTTTCTATTGGTTGCTAGCAAAACTACACATGCAAGTATCCGCGCTCCAGTGAGGATGCCCCACAAGTTCCAACAAAAAGGAGCTGGCATCAAGCACACTCCCGAGTAGCTCACAACGCCTTGCTCAACCACACCCCCACGGGAAACAGCAGTGATAAAATTTAAGCAATAAACGAAAGTTTGACTAAGTTATGCT---TGAGGGTTGGTAAATTTCGTGCCAGCCACCGCGGTCATACGATTAACCCTAATCAATAGACTTACGGCGTAAAACGTGTTTAAGATAAAGTCAAACTCTAGCTACGCTGTAAAAAGCCCCAGCTACCGTAAGATCCACTACGAAAGTGACTTTAAACCAACTGAACACACGACAGCTGGGACCCAAACTGGGATTAGATACCCCACTATGCCCAGCCTTAAACTTAAAGGATTCATCCAACAAAATCCTTCGCCAGAGTACTACTAGCCAAAGCTTAAAACTCAAAGGACTTGGCGGTGCTTCATATCCTTCTAGAGGAGCCTGTTCTATAATCGATAAACCCCGATAAACCTCACCAACCCTTGCCAACTCAGCCTATATACCGCCATCTTCAGCAAACCCTAAAAAGGAACTATAGTAAGCTCAATCACAATTCGCAAAGACGTTAGGTCAAGGTGTAGCCTATGGGTTGGGAAGAAATGGGCTACATTTCCTATACGAAAGTCCCTGTGAAA-TCACGGACTAAAGGCGGATTTAGCAGTAAGCTAAGAATAGAGCGCTTAGCTGAATCAGGCCATGAAGCACGCACACACCGCCCGTCACCCTCCTCAAATATTAATGGTGTATATACAAATACTAGAGGAGACAAGTCGTAACAAGGTAAGCGTACTGGAAAGTGCGCTTGGACAATACAAAGTATAGCTTAAAGCATCTAGCTTACACCTAGAAGATCTCATATGAATACTTTGAGCTGTACCTAGCCCTAAAACAAAACATTTAACCACCAAAAGTATAGGAGATAGAAATTACAA---GGCGCTATAGAGAAAGTACCGTAAGGGAATGATGAAAGAATAT-TCCAAAGCACCAAACAGCAAAGATTACCCCTTGTACCTTTTGCATAATGATTTAACTAGAATAA-CTTAGCAAAGAGACCTTAAGTTAAGCTCCCCGAAACCAGACGAGCTATTCATGAGCAGCTTCC---AGAGCAAACTCATCTATGTAGCAAAATAGTGAGAAGACTTATGAATAGAGGTGACAAGCCTACCGAGCCTGGTGATAGCTGGTTGTCCAG-AAAAGAACTTCAGTTCAACTTTAAGCCTACCTAACAACTGTAGACTTAAAATATAGTCTAAAAAGGTACAGCCTTTTAGACATAGGATACAACCTTAACTAGAGAGTAAGTGTAACAG--CTAACCATAGTTGGCCTAAAAGCAGCCACCAATAAAGAAAGCGTTCAAGCTCAACAGTCCACCCTCCTTAATACCAATAATAAACCAACTCCTAGCACAAAACTGGACCATTCTAT-AAGTATATAGAAGAGATACTGTTAATATAAGTAACAAGAATTCTATTCTCCCTGCACAAGTGTATATCAGAACGAATCCACACTGATAGTTAACATAAATAAAGCCAAACAAATAACAAGTCCTTTATTCTGTTAACCCAACACAGGAGTGC----AGGGAAAGATTAAAAGGAGCGAAAGGAACTCGGCAAACACAAACCCCGCCTGTTTACCAAAAACATCACCTCTAGCATACTAAGTATTAGAGGCACTGCCTGCCCAGTGACATAC--GTTCAACGGCCGCGGTATCCTGACCGTGCAAAGGTAGCATAATCACTTGTTCTCTAAATAAGGACTTGTATGAACGGCCACACGAGGGTTTCACTGTCTCTCGCTCCCAATCAGTGAAATTGACCTCCCCGTGAAGAGGCGGGGATACAACAATAAGACGAGAAGACCCTATGGAGCTTTAATTAATTAGCCTAAGAATAAAA-ATAGGCTAACAATTTAGGTTGGGGTGACCTCGGAGCATAAAACAACCTCCGAGCAAAACCTACCAGTTAAGAC-ACC--ACTTATTGATCCAAAGATCAACGGAACAAGTTACCCTAGGGATAACAGCGCAATCCTATTCAAGAGTCCCTATCGACAAT-AGGGTTTACGACCTCGATGTTGGATCAGGACACCCTAATGGTGCAGCAGCTATTAACGGTTCGTTTGTTCAACGATTAAAGTCCTACGTGATCTGAGTTCAGACCGGAGTAATCCAGGTCGGTTTCTATCTATTTTACGTCTCTCCCAGTACGAAAGGACAAGAAAGACAAGGCCTCCTTTAAGCGCCTTC------------AGATGATATAATCTTAATCTGATACGCTATAACCATAGACAAGGGCTACCTTACTCTTTGGGCTGGCGGATGTGGACGCCTAGCTCTATCGGCGACTGGCACCGGGCCTCTGGGAGACAATTAAAGTGTGTACGCCAGCTTGTATATTTTTATGTATCCATATATGGGGTTGGAATGCTGTCCCTATATGGGCCCGAATGCTTCCCGATAAAAATAGTTTGCTCTCCCCTCTTCTCTCTCTGCTCTCACGTGAGCGGGTGGACGGTGACGTTACCCCCTGCGGAACTGCCAGCGGGCTCGTGATTGCATTTTCCTCATTGCGGGTTCTCATCTGGGCATAATTATACACATATAAATAACCCCGCCTTCCATACAACCCCTTTGTTGTCGTCTATACGCGTTTCTCTTTTCCTCCGTTTGCGCGGATACATCTCTACGACGAACTAAACACTTTTGACCGCGGGGGGGACCATCTTACACATTTT????????????????CCCTCTAAATATAAAATCCTGTGACTCCACCCTCAGCTTCTCTGTGAATTGGTCCTTTGGATTGCTATGTCAATATACGGCTTTCTGCATCATAACTCGAACACACGCTTAATCGTGCCAATTGCGGAGTAATAGGTGCTCTCGTACTCAGCAAGGGCTCATTTTTATTGCTTACTCAGTGGCGGGCTTATAGGTCTACTTTTTGAACTGAAATGGATCTCTCTTTGCGTATGCACGCTTATGGTAGTCTCCTGGGCAATTCTTTGGGGCACGTATACAACTCTTCGCATCCTAATGGACGACTGTCATGATTGGGGGTTTCGTGAAAGCACCTACCGTTTTGCTTCATTCTCTCCTTCTGTACGCCTGTATGTCACTCTTTCTCAGAACGGTCAAAACCACGGATCCTCGACCGACTATCCTTCACCTATAACATAAGAGCCTGGTTTTATATCTACGCCTTCGCCTGTCTTTTCCCGACTCTGGGACCGAA?????????????????????????????????????????????????????????????????????????????????????????????????????????????????????????????????????????????????????????????????????????????????????????????????????????????????????????????????????????????????????????ATTACTATACCTCTTCACATATCCGTCTCTGCGTGCTTCTACCTGTGACGAAATTTGGTAATCACTCGAAGGCCAAGTGTGGCCCAGGCTCTCACCATGCGAGCGTAATTTTACAAGACCCTCGCCCTGCTCTCATTCATTTATATGCCCATCTGCCTACCTGCCTACATTGACCCCTCCATCCCACCCTATAAATAACTGGGTCTTTATCTGCATTCAGCTGCGTTATCATCTTGTCGGTGGCTCAATCAATAGCCTATGGGCCTCGGCGTGCCAACATTCTAGAGTACCTGCATATCTCTTCATCTCTATAGGGTCTATCCTATACCTATACACCAGATAATTGCTATCTCCTCTGCCCTGCATATTGTTATTCACCTGCGAACAACGGCCCTTGACTACGAGGGATCGACTGTTCGGTTAAGTGATAGCGGGGCCTTGCCTTTTTCTGCGATAGCAAATATATATAAGCTTACACGTCTTTCTGGGCTAAAAACCACATCCGACTTAACATAATTGCATAAACCTCTCTACATACTTCTTGATCGGCTCTACCCGTTCGTAGACATTATCACTTTTGAAAATTTTCCATACCTGCCTTG
		</sequence>
		<sequence>
			<taxon idref="Pdis"/>
			?????????????????????????TGAAGCCTGCAGTTTTTTCTAAGGATTCCTGCTACCTGCCTCCTCTTCGCTACCCAGCCACTTGCACATTCAAAGACAGTGTGGAGTCTGAAAAGCAACAGTACATTATCCACGGGGGGAAAACACCAAACAATGAGCTTTCCGATAAAATTTATGTCATGTCTGTTGTATGCAAGAACAACAAGAAAGTTACTTTTTGCTGTACTGAGAAAGACTTGGTGGGGGACATCCCCGAAGCCAGATATGGTCATACCATTGATGTGGTGCACAGTCGAGGGAAGAGCATGGGTGTTGTCTTCGGAGGGCGATCGTACATACCTTCTGCCCAGAGAACCACGGAAAAGTGGAATAGTGTGGCTGACTGCCTGCCCCACGTTTTCTTGGTGGATTTTGAATTTGGGTGCTCTACATCATACATTCTTCCAGAACTTCAGGATGGGCTATCTTTTCATGTCTCCATTGCCAGAAATGACACCATTTATATTTTAGGAGGGCATTCACTTGCCAATAACATCCGCCCTGCCAACCTATACAGAATAAAGGTTGATCTCCCCCTGGGTAGCCCCGCTGTGAATTGCACAGTGTTGCCAGGAGGAATCTCTGTCTCCAGTGCAATCCTGACTCAAACAAACAGTGATGAATTTGTGATTGTGGGTGGCTATCAGCTTGAAAATCAGAAAAGAATGGTCTGCAATGTCATCTCTCTTGAGAACAACAAGATAGAAATTCGTGAGATGGAGACCCCAGAT?????????????????????????????????????????????????????????????????????????????????????????????????????????????????????????????????????????????????????????????????????????????????????????????????????????????????????????????????????????????????????????????????????????????????????????????????????????????????????????????????????????????????????????????????????????????????????????????????????????????????????????????????????????????????????????????????????????????????????????????????????????????????????????????????????????????????????????????????????????????????????????????????????????????????????????????????????????????????????????????????????????????????????????????????????????????????????????????????????????????????????????????????????????????????????????????????????????????????????????????????????????????????????????????????????????????????????????????????????????????????????????????????????????????????????????????????????????????????????????????????????????????????????????????????????????????????????????????????????????????????????????????????????????????????????????????????????????????????????????????????????????????????????????????????????????????????????????????????????????????????????????????????????????????????????????????????????????????????????????????????????????????????????????????????????????????????????????????????????????????????????????????????????????????????????????????????????????????????????????????????????????????????????????????????????????????????????????????????????????????????????????????????????????????????????????????????????????????????????????????????????????????????????????????????????????????????????????????????????????????????????????????????????????????????????????????????????????????????????????????????????????????????????????????????????????????????????????????????????????????????????????????????????????????????????????????????????????????????????????????????????????????????????????????????????????????????????????????????????????????????????????????????????????????????????????????????????????????????????????????????????????????????????????????????????????????????????????????????????????????????????????????????????????????????????????????????????????????????????????????????????????????????????????????????????????????????????????????????????????????????????????????????????????????????????????????????????????????????????????????????????????????????????????????????????????????????????????????????????????????????????????????????????????????????????????????????????????????????????????????????????????????????????????????????????????????????????????????????????????????????????????????????????????????????????????????????????????????????????????????????????????????????????????????????????????????????????????????????????????????????????????????????????????????????????????????????????????????????????????????????????????????????????????????????????????????????????????????????????????????????????????????????????????????????????????????????????????????????????????????????????????????????????????????????????????????????????????????????????????????????????????????????????????????????????????????????????????????????????????????????????????????????????????????????????????????????????????????????????????????????????????????????????????????????????????????????????????????????????????????????????????????????????????????????????????????????????????????????????????????????CCGGAGCCACCACTGCACGACTTCCACTGCAGCAAGCTCGTGGACCTGGTCTTCCTGCTGGACGGCTCCTCCAAGCTGTCCGAGGCCGAGTTCGAGGTGCTGAAGGTCTTCGTGGTGGGCATGATGGAGCGCCTGCACATCTCCCAGAAGCGGATCCGCGTGGCCCTGGTGGAGTACCACGAGGGCTCCCACGCCTACCTCCAGCTCCGGGACCGGAAGCGGCCCTCCGAGCTGCGGCGCATCGCCAGCCAGGTGAAGTACGCGGCCAGCACGGTGGCCTCCGCCACCGAGGTCCTCAAGTACACGCTCTTCCAAATCTTTTGCAAGATTGACCGCCCTGAGGCCTCCCGTGTTGCTCTGCTCCTGACGGCCAGCCAGGAGCCCCCGAGGTTGGCCCGGAACTTGGCCCGTTGTATCCAGGGCCTGAAGAAGAAGAAGGTCATCGTGGTCCCGGTGGGCATTGGGCCACATGTGAACCTCAAGCAGATCCGCCTCATCGAGAAGCAGGCCCCTGAGAACAAGGCCTTTGTGCTCAGCAGTGTGGACGAGCTGGAGCAGCGAAGGGACGAGATTATCAGCTACCTCTGTGACCTTGCTCCCGAAGTGCGGGCACCTACGCAGCCCCCGCCTATGGCGCAAGTCACTGTGGGTCCAGAGCACCTGGGGGCGTCATCCCTGGGGCCCAAGCGGAACTCCATGGTTCTGGATGTGGTGTTTGTTCTGGAAGGGTCGGACCAAATCGGTGAGGCCAACTTCAACAGGAGCAGGGAGTTCATGGAGGAGGTGATCCAGCGGATGGACGTGGGCCCAGACGCCATCCACGTCACGGTGCTGCAGTACGCGTACACGGTGACCGTGGAGGCCACCTTCCGCGAGACCCAGTCCAAGGGGGAGGTCCTGCAGCGGGTGCGTGAGATC?GCTACCAAGGCGGCAACAGCACCAACACGGGACTGGCCCTGCAGTACGTGCCTGACGACAGCTTCTCGGCC???????ATAGAAACTCCAG-ACACAAACTGAGGCAGCAAAACCACACAGCATCAAAAGCTCACTCCCGAACTTCTGAACACAGAGT-C-CATGGAAAGAAAGTCGT-GTC-TTTTGTGTTTGCCTCCTTTATGTATAGACAAGGTGTTACCCCAAACCACAGACTGACATACTTCTACTTCACATATTGAATT------TTTCTTGGCCAACCAAAAGTAA-CTACAAACCCAC-AAAAATTACCATTCCAG-TAAGG----CAGAGTATAACCATT-GATA-AT-ACAACTTAAACATGTTTTGCTAT-AAAATACCATCACAAGTAAATGAGC?????????AAGACGTTTATTTGACTGGGCAAAATATCCACAAGCCTTTTCCTGTTATGTTTGTCCTCGTGGTACTTGTAACAGTTG??????GGGAAA??????CGCACG?CCTCCTAGGTCTTTAGGTTCCGTAC??GACATTG?????????????????????????????????????????????????????????????????????????????????????????????????????????????????????????????????????????????????????????????????????????????????????????????????????????????????????????????????????????????????????????????????????????????????????????????????GAAAGGACA?GAGAGACAAGG?CCT?CCTTAACACAAGCGCCTTCCAGCCT??AACAGATAACCCAACATCAATCTGATAAGCTATAAACTCATA?ACCCCTAGACTAGGGCTAAGTTAAAGTGGCAGAGACCGGTAATTGCATAAAACTTAAACCTTTA?GTACCAGAGGTTCAAATCCTCTCTTTAACAC???AATG??????????????????????????????????????????????????????????????????????????????????????????????????????????????????????????????????????????????????????????????????????????????????????????????????????????????????????---???????????????????????????????????????????????????????????????????????????????????????????????????????????????????????????????????????????????????????????????????????????????????????????????????????????????????????????????????????????????????????????????????????????????????????????????????????????????????????????????????????????????????????????????????????????????????????????????????????????????????????????????????????????????????????????????????????????????????????????????????????????????????????????????????-?????????????????????????????????????????????????????????????????????????????????????????????????????????????????????????????????????????????????????????????????????????????????????????????????????????????????????????????????????????????????????????????????????????????????????????????????????????---???????????????????????????????????????????-????????????????????????????????????????????????????????????????????????????????????????????????????????????????????????????????---??????????????????????????????????????????????????????????????????????????????????????????-??????????????????????????????????????????????????????????????????????????????????????????????????????????????????????--????????????????????????????????????????????????????????????????????????????????????????????????????????????????????-????????????????????????????????????????????????????????????????????????????????????????????????????????????????????????????????????????????????????????----???????????????????????????????????????????????????????????????????????????????????????????????????????????????????--?????????????????????????????????????????????????????????????????????????????????????????????????????????????????????????????????????????????????????????????????????????????????????????????????????????????????????????????????????????????????????????????????????????????????????-???--????????????????????????????????????????????????????????????????????????????????-???????????????????????????????????????????????????????????????????????????????????????????????????????????????????????????????????????????????????????????????????????????????????????????????------------???????????????????????????????????????????????ACCTTACTCTTTGGGCTGGCGGATGTGGACGCCTAGCTCTATCGGCGACTGGCACCGGGCCTCTGGGAGACAATTAAAGTATGTACGCCAGCTTGTATATTTTTATGTATCCATATATGGGGTTGGAATGCTGTCCCTATATGGGCCCGAATGCTTCCCGATAAAAATAGTTTGCTCTCCCCTCTTCTCTCTTTGCTCTCACGTGAGCGGGTGGACGGTGACGTTACCCCCTGCGGAACTGCCAGCGGGCTCGTGACTGCATTTTCCTCACTGCGGGTTCTCATCTGGGCATAATTATACACATATAAATAACCCCGCCTTCCATACAACCCCTTTGTTGTCGTCTATACGCGTCTCTCTCTTCCTCCGTCTGCGCGGATACATCTCTACGACGAACTAAACACTTTTGACCGCGGGGGGGACCATCTTACACATTTT??????????????????????????????????????????????????????????????????????????????????????????????????????????????????????????????????????????????????????????????????????????????????????????????????????????????????????????????????????????????????????????????????????????????????????????????????????????????????????????????????????????????????????????????????????????????????????????????????????????????????????????????????????????????????????????????????????????????????????????????????????????????????????????????????????????????????????????????????????????????????????????????????????????????????????????????????????????????????????????????????????????????????????????????????????????????????????????????????????????????????????????????????????????????????????ATTACTATAACTCTTCACATGTCCGTCTCTGCGTGCTTTTACCTGTGACGAAATCTGGTAATCACTCGAAGGCCAAGTGTGGCCTTGGCTCTCACCATGCGAGCATAACTTTACAAGACCTCCGCCCTACTCTCATTCATTTATATGCCCATCTGCCTGCTTGCCTACATTGTCCCCTCCATCCCACCCTACAAATAACTGGGTCTTTATCTGCATTCAGCTGCGTTAGCATTTTGTCGGTGGCTCAATCAATAGCCTATGGGCCTCGGCGTGCCAACATTCTAGAGTACTTGCATATCTCTTCGTCTCTATAAGGTCTATCCTACACCTATACACCAGACAATTGCTATCTCCTCTGCCCTGCATATTGTTATTCACCTGCGAACAACGGCCCTTGATTACGAGGGATCGACTGTTCGGTTAAGTGATAGCGGGGCCTTGCCTTTTTCTGCGATAGCAAATATATATAAGCCTACACATCTTTCTGGGCTAAAAACTACACCCGACTTAACATAATTACGCAAACCTCTCTACATCTTTCTTGATCGGCTCTACCCGTTCGTAGACACTATCACTCTTGAAAATTCTCCCTACCTGCCTTG
		</sequence>
		<sequence>
			<taxon idref="Phas"/>
			GATGTAAAGCATAACCATCTCAAACTGAAGCCTGCAGTTTTCTCTAAGGACTCCTGCTACCTGCCTCCTCTTCGCTACCCAGCCACTTGCACATTCAAAGGCGGTTTAGAGCCTGAAAAGCAACAGTACATTATCCATGGGGGGAAAACACCGAACAATGAGCTTTCCGATAAGATTTATGTCATGCCTGTTGTGTGCAAGAACAACAAGAAAGTTACTTTTTGCTGTACTGAGAAAGACTTGGTGGGAGACGTCCCTGAAGCCAGATATGGTCATACCATTGATGTGGTGTACAG?CGAGGGAAGAGCATGGGTGTTGTCTTTGGAGGGCGACCGTACATACCTTCTGCCCAAAGAACCACGGAAAAATGGAATAGTGTGGCTGACTGCCTGCCCCACATTTTCTTGGTGGATTTTGAATTTGGGTGCTCTACATCATACATTCTCCCAGAGCTTCAGGATGGGCTATCTTTTCATGTCTCCATTGCCAGAAATGATACCGTTTACATTTTAGGAGGGCATTCACTTGCCAATAACATCCGCCCTGCCAACCTGTACAGAATAACGGTTGATCTCCCGCTGGGTAGCCCGGCTGTGAATTGCACGGTTTTGCCAGGAGGGATCTCTGTCTCCAGTGCAATCCTGACTCAAACAAACAGTGATGAATTTGTTATTGTGGGTGGCTATCAGCTTGAAAATCAGAAAAGAATGATCTGCAACGTCATCTCTCTTGAGGGCAACAAGATAGAAATTCGTGAGATGGAGACCCCAGATTGGACCCCAGACATTAAGCACAGCAAGATATGGTTTGGAAGCAACATGGGAAATGGAGCTGTTTTCCTTGGCATCCCAGGAGACAATAAACAGGCTGCTTCAGAAACATTCTATTTCTACATGCTGAAATGTGCTGAAGATGAAGTGAATGAAGAACAGAAAACATTCACAAACAGTCAGACATCAACAGAAGACCCAGGGGATTCCACTCCCTTTGAAGACTCAGAAGAATTTTGCTTCAGTGCAGAGGCAAATAATTTTGATGGTGATGATGAATTTGACACCTATAACGAAGATGATGAGGAAGATGAGTCTGTTACTGGCTACTGGATTACTTGCTGCTCTACCTGTGATGTGGATATCAACACATGGGTACCATTTTATTCAACTGAGCTAAACAAACCTGCCATGATCTATTGCTCTCATGGGGATGGGCACTGGGTCCACGCCCAGTGCATGGATCTGGCAGAACGCACACTCATCCAGTTGTCAGAAGGGAGCAGCAAGTATTACTGCAATGAGCATGTGAAGATAGCAAGAGCATTGCAGACCCCAAAACGAGCTGTACCCTTAAAAAAGCCTCCACTG?????????????????????????????????????????????????????????????????????????????????????????????????????????????????????????????????????????????????????????????????????????????????????????????????????????????????????????????????????????????????????????????????????????????????????????????????????????????????????????????????????????????????????????????????????????????????????????????????????????????????????????????????????????????????????????????????????????????????????????????????????????????????????????????????????????????????????????????????????????????????????????????????????????????????????????????????????????????????????????????????????????????????????????????????????????????????????????????????????????????????????????????????????????????????????????????????????????????????????????????????????????????????????????????????????????????????????????????????????????????????????????????????????????????????????????????????????????????????????????????????????????????????????????????????????????????????????????????????????????????????????????????????????????????????????????????????????????????????????????????????????????????????????????????????????????????????????????????????????????????????????????????????????????????????????????????????????????????????????????????????????????????????????????????????????????????????????????????????????????????????????????????????????????????????????????????????????????????????????????????????????????????????????????????????????????????????????????????????????????????????????????????????????????????????????????????????????????????????????????????????????????????????????????????????????????????????????????????????????????????????????????????????????????????????????????????????????????????????????????????????????????????????????????????????????????????????????????????????????????????????????????????????????????????????????????????????????????????????????????????????????????????????????????????????????????????????????????????????????????????????????????????????????????????????????????????????????????????????????????????????????????????????????????????????????????????????????????????????????????????????????????????????????????????????????????????????????????????????????????????????????????????????????????????????????????????????????????????????????????????????????????????????????????????????????????????????????????????????????????????????????????????????????????????????????????????????????????????????????????????????????????????????????????????????????????????????????????????????????????????????????????????????????????????????????????????????????????????????????????????????????????????????????????????????????????????????????????????????????????????????????????????????????????????????????????????????????????????????????????????????????????????????????????????????????????????????????CCGGAGCC?CCATTGCACGACTTCTACTGCAGCAAGCTCGTGGACCTGGTCTTCCTGCTGGACGGCTCCTCCAAGCTGTCCGAGGCCGAGTTTGAGGTGCTGAAGGTCTTCGTGGTGGGCATGATGGAGCGCCTGCACATCTCCCAGAAGCGGATCCGTGTGGCCCTGGTGGAGTACCACGAGGGCTCCCACGCCTACCTCCAGCTCCGGGACCGGAAGCGGCCCTCCGAGCTGCGGCGCATCGCCAGCCAGGTGAAGTACGCGGGCAGC?CGGTGGCCTCCACCACGGAGGTCCTCAAGTACACGCTCTTCCAAATCTTCAGCAAGATCGACCGCCCCGAGGCCTCCCGCGTTGCCCTGCTGCTGATGGCCAGCCAGGAGCCCCCGAAGTTGGCCCGGAACTTGGCCCGTTATGTCCAGGGCCTGAAGAAGAAGAAGGTCATCGTGGTCCCGGTGGGCATTGGGCCGCACGTGAACCTCAAGCAGATCCGCCTCATCGAGAAGCAGGCCCCCGAGAACAAGGCCTTTGTGCTCAGCAGTGTGGACGAGCTGGAGCAGCGGAGGGACGAGATTATCAGCTACCTCTGCGACCTTGCTCCCGAAGTGCGGGCACCCACGCAGCCCCCGTCTGCGGCGCAAGTCACCGTGGGCCCGGAGCACCTGGGGGCTTCGACCCTGGGGCCCAAGAGGAACTCCATGGTTCTGGATGTGGTGTTTGTTCTGGAAGGGTCGGACCAAATCGGCGAGGCCAACTTCAACCGGAGCAGGGAGTTCGTGGAGGAGGTGATCCAGCGGATGGACGTGGGCCAGGACGCCATCCACATCACGGTGCTGCAGTACTCGTACACGGTGACCGTGGAGGCCACCTTCCGCGAGACCCAGTCCAAGGGGGACATCCTGCGGCGGGTGCGCGAGATC?GCTACCAGGGCGGCAACAGCACCAACACGGGGCTGGCCCTGCAGTACGTGCCTGACGACAGCTTCTCGGGC???????ATAGAAACTCCAG-ACACAAACTGAGGCAGCAAAACCACACAGCATCAAAAGCTCACTCCCAAACTTCTAAACACAGAGT-C-CTCGG-AAGAAAGTCGT-GTC-TTTTGTGTTTGTCTCCTTTATGTATAGACAAGGTGTTACCCCAAACCACAGACTAACATACTTCTACTTCACATATTGAA-T------TTTCTTGGCCAACCAAAAGTAA-CTATAAATCCAC-AAAGATTACCATTCCAG-TAAGG----CAGAGTGCAACCATT-GATA-AT-ACAACTTAAACATG-TTTGCTAT-ACAATACCATCACAAGTAAATGAGCTTTGGGTGA??????????????????????????????????????????????????????????????????????????????????????????????????????????????????????????????????????????????????????????????????????????????????????????????????????????????????????????????????????????????????????????????????????????????????????????????????????????????????????????????????????????????????????????????????????????????????????????????????????????????????????????????????????????GAAAGG?CAAGAGAGACAAGG?CCTCCTTAAACCTAAGCGCCTTCTAGCCC??AACAGATGACACTCTCTCAATCTGATACGCTATAACCACAC?CGCCCCTAGACCAGGGCTCAGTTAAAGTGGCAGAGACCGGTAATTGCATAAAACTTAAACCTTTA?GTGCCAGAGGTTCAAATCCTCTCTTTAACAC???AATGTATAGGTTTGGTCCCAGCCCTTCTATTGGTTGCTAGCAAAACTACACATGCAAGTATCCGCGCCCCAGTGAGGATGCCCCATAAGACATGACAAAAAGGAGCGGGTATCAAGCACACTCCA-AGTAGCTCACGACACCTTGCTCAACCACACCCCCACGGGAAACAGCAGTGATAAAAATTAAGCAATAAACGAAAGTTTGACTAAGTTATGCTTG-CTAGGGTTGGTAAATTTCGTGCCAGCCACCGCGGTCATACGATTAACCCTAATCAATAGATTAACGGCGTAAAACGTGTTTAAGAGAAAGTCAAACCCTAGCTACGCTGTAAAAAGCCTCAGCTACTGTAAGCCCTCCCACGAAAGTGACTTTAAACCATCTGAACACACGACAGCTGAGGCCCAAACTGGGATTAGATACCCCACTATGCTCAGCCCTAAACTCAAAGAATTACCCTAACAAAATTCTTCGCCAGAGTACTACTAGCTAAAGCTTAAAACTCAAAGGACTTGGCGGTGCTTCATATCCTTCTAGAGGAGCCTGTTCTATAATCGATAAACCCCGATAAACCTCACCAACCCTTGCCAACTCAGCCTATATACCGCCATCTTCAGCAAACCCTAAAAAGGAATTATAGTAAGCTCAAATACAATACGTAAAAACGTTAGGTCAAGGTGTAGCCTATGGGTTGGAAAGAAATGGGCTACATTTCCTACTCGAAAGTCCCCATGAAA-CCAAGGACTGAAGGTGGATTTAGCAGTAAGTTAAGAATAGAGTGCTTAACTGAATAAGGCCATGAAGCACGCACACACCGCCCGTCACCCTCCTCAAATAACTACAGTAAGCATATAACTACTAGAGGAGACAAGTCGTAACAAGGTAAGCGTACTGGAAAGTGTGCTTGGACAACACAAAGTATAGCTTAAAGCATCTAGCTTACACCTAGAAGATACCATATGGCTACTTTGAGCCAGACCTAGCCCTAAAACAAAACATTTATTCTTCAAAAGTATAGGAGATAGAAATTATAATAAGGCGCTATAGAAAAAGTACCGCAAGGGAAAGATGAAAGAAGAC-ATTAAAGCAACAAACAGCAAAGCTTACCCCTTGTACCTTTTGCATAATGATTTAACTAGAACAG-CTTAGCAAAGAGACCTTAAGTTAATCGCCCCGAAACCAGACGAGCTATTCATGAGCAGCTTTCC--AGAGCAAACTCATCTATGTGGCAAAATAGTGAGAAGACTTATGAATAGAGGTGAAAAGCCTAACGAGCCTGGTGATAGCTGGTTGTCCAG-AAAAGAATTTCAGTTCAACTTTAAGCCTACCAAATTACTGTAGACTTAAAAGATAATCTAAAAGGGGACAGCCTTTTAGATACAGGTTACAACCTTCCCTAGAGAGTAAGCATATAAA-CCAAACCATAGTTGGCCTAAAAGCAGCCACCAATAAAGAAAGCGTTCAAGCTCAACGACCCAGTTACCTTGATCCCAACATTAAGCTAACTCCTAGAACTAAACTGGACCATTCTAT-AATTATATAGAAGAAATACTGTTAATATGAGTAACAAGAATTTTATTCTCCCCGCACAAGTGTATATCAGAACGGATCTCCACTGATAATTAACGTACATAAAGCAAGCCAAACAACAAGCCCTTTACATCGTTAACCCAACACTGGAGTGCT-TCAAGGAAAGATTAAAAGGAGTAAAAGGAACTCGGCAAACATAAACCCCGCCTGTTTACCAAAAACATCACCTCTAGCATACCAAGTATTAGAGGCACTGCCTGCCCAGTGACACAC--GTTCAACGGCCGCGGTATCCTGACCGTGCAAAGGTAGCATAATCACTTGTTCTCTAAATAAGGACTTGTATGAATGGCCACACGAGGGTCTTACTGTCTCTTACTCCCAATCAGTGAAATTGACCTCCCCGTGAAGAGGCGGGGATATAAAAATAAGACGAGAAGACCCTATGGAGCTTTAATTAACTAACCTAAGAATAAACAATAGGTTAACAATTTAGGTTGGGGTGACCTCGGAGCATAAAAAATCCTCCGAGCAAGACCTACCAGTCTAAGCTACAACAATCACTGATCCAAAGATCAACGGAACAAGTTACCCTAGGGATAACAGCGCAATCCTATTTAAGAGTCCCTATCGACAAT-AGGGTTTACGACCTCGATGTTGGATCAGGACATCCCAATGGTGCAGCAGCTATTGATGGTTCGTTTGTTCAACGATTAAAGTCCTACGTGATCTGAGTTCAGACCGGAGCAATCCAGGTCGGTTTCTATCTATTCTATGTCTCTTCCAGTACGAAAGGACAAGAGAGACGGGGCCTCCTTAAAGCGCCCTCTAGCTCAAC---AGATGATATTTTCTCAATCTAATAAGCTATAGCCATAGACCAGGGGTACCTTACTCTTTGGGCTGGCGGATGTGGACGCCTAGCTCTATCGGCGACTGGCACCGGGCCTTTGGGAGACAATTAAAGTGTGTACGCCAGCTTGTATATTTTTATGTATCCATATATGGGGTTGGAATGCTGTCCCTATATGGGCCCGAATGCTTCCCGATAAAAATAGTTTGCTCTCCCCTCTTTTCTTTTTGCTCTCACGTGAGCGGGTGGACGGTGACGTTACCCCCTGCGGAACTGCCAGCGGGCTCGTGACTGCATTTTCCTCATTGCGGGTTCTCATCTGGGCATAATTATACACATATAAATAACCCCGCCTTCCATACAACCCTTTTGTTGTCGTCTGTACGCGTCTCTTTCTTCCTCCGTCTGCGCGGATACATCTCTACGACGAACTAAACACT???????????????????????????????????????????????????????????????????????????????????????????????????????????????????????????????????????????????????????????????????????????????????????????????????????????????????????????????????????????????????????????????????????????????????????????????????????????????????????????????????????????????????????????????????????????????????????????????????????????????????????????????????????????????????????????????????????????????????????????????????????????????????????????????????????????????????????????????????????????????????????????????????????????????????????????????????????????????????????????????????????????????????????????????????????????????????????????????????????????????????????????????????????????????????????????????????????????????????????ATTACTATACCTCTTCACATGTCCATCTCTGCGTGCTTCTACCTGTGACGAAATCTGGTAATCACTCGAAGGCCAAGTGTGGCCTAGGCTCTCACCATGCGAGCGTAACTTTACAAGACCCTCGCCTTACTCTCGTTCATTTATATGCCCATCTGCCTGCCTGCCTACATTGACCCCTCCATCCCACCCTATAAATAACTGGGTCTTTATCTGCATTCAGCTGCGTTAGCATCTTGTCGGTGGCTCAATCAATAGCCTATGGGCCTCGGCGTGCCAACATTCTAGAGTACTTGCATATCTTTTCATCTTTATAAGGTCTATCTTACACCTATACACCAGATAATTGCTATCTCCTCTGCCCTACATATTGTTATTCACCTGCGAACAACGGCCCTTGACTACGAGGGATCGACTGTTCGGTTAAGTGATAGCGGGGCCTTGCCTTTTTCTGCGATAGCAAATATATATAAGCCTACACACCTTTCTGGGCTAAAAACCATGCCCGACTTAACACAATTGCATAAACCTCTCTACATTCTTCTTGATCGGCTCTACCCGTTCGTAGACACTATCACTCTTGAAAATTCTCCCTACCTGCCTTG
		</sequence>
		<sequence>
			<taxon idref="Pste"/>
			GATGTAAAACATAACCATCTCAAACTGAAGCCTGCAGTTTTCTCTAAGGATTCCTGCTACCTGCCTCCTCTTCGCTACCCAGCCACTTGCACATTCAAAGGCAGTTTAGATTCTGAAAAGCAACAGTACATTATTCATGGGGGGAAAACACCAAACAATGAGCTTTCTGATAAGATTTATGTCATGTCTGTTGTGTGCAAGAACAACATGAAAGTTACTTTTTGCTGTACTGAGAAAGACTTGGTGGGAGACGTCCCTGAAGCCAGATACGGTCATACCATTGATGTGGTGTACAGTCGAGGGAAGAGCATGGGTGTTGTCTTCGGAGGGCGATCGTACATACCTTCTGCCCAAAGAACCACGGAAAAATGGAATAGTGTGGCTGACTGCCTGCCCCACATTTTCTTGGTGGATTTTGAATTTGGGTGCTCTACATCATACATTCTCCCAGAACTTCAGGATGGGCTATCTTTTCATGTCTCCATTGCCAGAAATGATACCATTTATATTTTAGGAGGCCATTCACTTGCCAATAACATCCGCCCTGCCAACCTATACAGAATAAGGGTTGATCTCCCCCTGGGTAGCCCGGCTGTGAATTGCACGGTTTTGCCAGGAGGGATCTCTGTCTCCAGTGCAATCCTGACTCAAACAAACAGTGATGAATTTGTTATTGTGGGTGGCTATCAGCTTGAAAATCAGAAAAGAATGGTCTGCAACGTCATCTCTCTTGAGGGCAACAAGATAGAAATTCATGAGATGGAGACCCCAGATTGGACCCCAGACATTAAGCACAGCAAGATATGGTTTGGAAGCAACATGGGAAATGGAGCTGTTTTCCTTGGCATACCAGGAGACAATAAACAGGCTGCTTCAGAAACATTCTATTTCTACATGCTGAAATGTGCTGAAGACGAAGTGAATGAAGAACAGAAAACATTCACAAATAGTCAGACATCAACAGAAGACCCAGGGGATTCCACTCCCTTTGAAGACTCAGAAGAATTTTGCTTCAGTGCAGAGGCAAATAATTTTGATGGTGACGATGAATTTGACACCTATAACGAAGATGATGAGGAAGATGAGTCTGTCACCGGCTACTGGATTACTTGCTGCTCTACCTGTGATGTGGATATCAACACGTGGGTACCATTTTATTCAACTGAGCTAAACAAACCTGCCATGATCTATTGCTCTCATGGAGATGGGCACTGGGTCCACGCCCAGTGCATGGATCTGGCAGAGCGCACACTCATCCAGCTGTCAGAAGGAAGCAGCAAGTATTACTGCAATGAGCATGTGAAGATAGCAAGAGCATTGCAGACCCCAAAACGAGCTGTACCCTTAAAAAAGCCTCCACTG?????????????????????????????????????????????????????????????????????????????????????????????????????????????????????????????????????????????????????????????????????????????????????????????????????????????????????????????????????????????????????????????????????????????????????????????????????????????????????????????????????????????????????????????????????????????????????????????????????????????????????????????????????????????????????????????????????????????????????????????????????????????????????????????????????????????????????????????????????????????????????????????????????????????????????????????????????????????????????????????????????????????????????????????????????????????????????????????????????????????????????????????????????????????????????????????????????????????????????????????????????????????????????????????????????????????????????????????????????????????????????????????????????????????????????????????????????????????????????????????????????????????????????????????????????????????????????????????????????????????????????????????????????????????????????????????????????????????????????????????????????????????????????????????????????????????????????????????????????????????????????????????????????????????????????????????????????????????????????????????????????????????????????????????????????????????????????????????????????????????????????????????????????????????????????????????????????????????????????????????????????????????????????????????????????????????????????????????????????????????????????????????????????????????????????????????????????????????????????????????????????????????????????????????????????????????????????????????????????????????????????????????????????????????????????????????????????????????????????????????????????????????????????????????????????????????????????????????????????????????????????????????????????????????????????????????????????????????????????????????????????????????????????????????????????????????????????????????????????????????????????????????????????????????????????????????????????????????????????????????????????????????????????????????????????????????????????????????????????????????????????????????????????????????????????????????????????????????????????????????????????????????????????????????????????????????????????????????????????????????????????????????????????????????????????????????????????????????????????????????????????????????????????????????????????????????????????????????????????????????????????????????????????????????????????????????????????????????????????????????????????????????????????????????????????????????????????????????????????????????????????????????????????????????????????????????????????????????????????????????????????????????????????????????????????????????????????????????????????????????????????????????????????????????????????????????????????????????????????????????????????????????????????????????????????????????????????????????????????????????????????????????????????????????????????????????????????????????????????????????????????????????????????????????????????????GAG?TGCGGCGCATCGCCAGCCAGGTGAAGTATGCCGGCAGCTCGGTGGCCTCCACCACGGAGGTCCTCAAGTACACGCTCTTCCAAATCTTCAGCAAGATTGACCGCCCCGAGGCCTCCCGAGTTGCCCTGCTCCTGATGGCCAGCCAGGAGCCCCCGAGGTTGGCCCGGAACTTGGCCCGTTACGTCCAGGGCCTGAGGAAGAAGAAGGTCACCGTGGTCCCGGTGGGCATTGGGCCGCACGTGAACCTCAAGCAGATCCGCCTCATCGAGAAGCAGGCCCCTGAGAACAAGGCCTTTGTGCTCAGCAGTGTGGA?GAGCTAGAGCAGCGGAGGGACGA?ATTATCAGCTACCTCTGTGACCTTGCTCTCGAAGTGCCGGTACCTACGCAGCCCCTGCCTGTGGCGCAAGTCACTGCGGGTCTGGAGCACCTGGGGACTTCATCCCTGGGGCCCAAGAGGAACTCCATGGTTCTGGATGTGGTGTTTGTTCTGGAAGGGTCGGATCAAATTGGTGAGACCAACTTCAACAGGAGCAGGGAGTTTGTGGAGGAGGTGATCCAGCGGATGGATGTGGGCCAGGACGCCATTCACATCACGGTGCTGCAGTACTCGTACACGGTGACCGTGGAGGCCACCTTCCGCGAGACCCAGTCCAAGGGGGACGTCCTGCAGCGGGTGCGCGAGATCCGCTACCAGGGCGGCAACAGCACCAACACGGGACTGGCCCTGCAGTACGTGTCCGAGCACAGCTTCTTGGCC?????????????????????????????????????????????????????????????????????????????????????????????????????????????????????????????????????????????????????????????????????????????????????????????????????????????????????????????????????????????????????????????????????????????????????????????????????????????????????????????????????????????????????????AAAATGCTTATTTAATTGGGCAAAACATCCGCAAGCCTTTTCCTGTTATGTTTGTCCTCATGGTAATTGTAACAGTTG??????GGGAAA??????TGTATAGCCTCCTAGGTCTTTAGGTTTTGTACGTGAAATTGGTGACGTACTGAAAATGTACATCCCAGTTTTAGATTTACACACTGTCTCCCA????GGAACATGAACACTATTTCCACGCACGGTGCAAGCCGAATCGCAC???????ATTTGTAAACACGC??TTTCGTT?GGGCACTCTGTCGGCTGTCCGACTGGACTCACGTAACCCGG?GGGGCCGGCGGCAAGCAGGGCACGAAGTCCCCCGTAGAAAACGGTGCCGGTTGCTGTGAGTCCAGGGTCCTTTCTCACCTGTCCCCCGCCCCCGACTG???????CCCCCCAGGT???????????????????????????????????????????????????????????????????????????????????????????????????????????????????????????????????????????????????????????????????????????????????????????????????????TATGGGTTTGGTCCCAGCCCTTCTATTGGTTATCAGCAAAACTACACATGCAAGTATCCGCACCCCAGTGAGGATGCCCCACGAGTCGCGACAAAA-GGAGCAGGTATCAAGCACACCCCATGGTAGCTCATAACACCTTGCTAAACCACACCCCCACGGGTAACAGCAGTGACAAAAATTAAGCAATAAACGAAAGTTTGACTAAGTTATGCTTA-TTAGGGTTGGTAAATTTCGTGCCAGCCACCGCGGCCATACGATTAACCCTAATCAATAGACCCCCGGCGTAAAACGTGTTTAAGAGAAAGTCAAACCCTAGCTACGCTGTAAAAAGCCCCAGCTACCGTAAGCCCCACCACGAAAGTGACTTTACATAATCTGAAGACACGACAGCTAAGACCCAAACTGGGATTAGATACCCCACTATGCCTAGCCCTAAACCCAGAGGATCTCTCTAACAAGATCCTCCGCCAGAGTACTACAAGCCAAAGCTTAAAACTCAAAGGACTTGGCGGTGCTTTATATCCCTCTAGAGGAGCCTGTTCTATAATCGATAAACCCCGATAAACCTCACCAACCCTTGCCAACTCAGCCTATATACCGCCATCCTCAGCAAACCCTAAAAAGGAATCATAGTAAGCTCAATCACAATACGTAAAAACGTTAGGTCAAGGTGTAGCCTATGGGTTGGAAAGAAATGGGCTACATTTCCTACTCGAATGTTCCCATGAAA-CCGAGAGCTTAAGGCGGATTTAGCAGTAAGTTAAGAATAGAGCGCTTAACTGAATAAGGCCATGAAGCACGCACACACCGCCCGTCACCCTCCTCAAATAACAACTCCAATCATATA-CCACTAGAGGAGACAAGTCGTAACAAGGTAAGCGTACTGGAAAGTGTGCTTGGACAACACAAGGTATAGCTTAAAGCATCTAGCTTACACCTAGAAGATATCATATGATTACCTTGAGCCAAATCTAGCCCAAAAACAAACCATTTACCTGCTAAAAGTATAGGAGATAGAAATTATACCCAGGCGCCATAGAGAAAGTACCGCAAGGGAACGATGAAAGAAGTA-ATCAAAGCATTAAACAGCAAAGTTTACCCCTTGTACCTTTTGCATAATGAGTTAACTAGAAAAT-TTTAGCAAAGAGATCTTAAGTTAACAACCCCGAAACCAGACGAGCTATTCACGAGCAGCTTTAC--AGAGCGAACTCATCTATGTGGCAAAATAGTGAAAAGACTCCTGAATAGAGGTGACAAGCCTACCGAGCCTGGTGATAGCTGGTTGTCCAG-AAAAGAATTTCAGTTCAACTTTAAACCTACCAAATAACTGTAGATTTAAAAGATAGTCTAAAAGGGGACAGCCCTTTAGACACAGGATACAACCTTATCTAGAGAGTAAGCACATGAACCCAAACCATAGTTGGCCTAAAAGCAGCCACCAATAAAGAAAGCGTTCAAGCTCAACAACCTAATCACCTTAATTCCAACATAAAGCCAACTCCTAGAAACAAACTGGACTATTCTATAAATCATATAGAAGAGATACTGTTAATATGAGTAACAAGAATCTTATTCTCCCCGCACAAGTGTATATCAGAACGAATCCTCACTGATAGTTAACACATAAAAAGCGAACCAAAGGACAAGCTCTTTACCCCGTTAACCCAACACAGGAGTGCC-CTAAGGAAAGATTAAAAGGAGAAAAAGGAACTCGGCAAACATAAGCCTCGCCTGTTTACCAAAAACATCACCTCTAGCATCCTAAGTATTAGAGGCACTGCCTGCCCAGTGACATAC--GTTCAACGGCCGCGGTATTCTGACCGTGCAAAGGTAGCATAATCACTTGTTCTCTAAATAAGGACTCGTATGAATGGCCACACGAAGGCTTTACTGTCTCTTTCTCCCAATCAGTGAAATTGACCTCCCCGTGAAGAGGCGGGGATACAACAATAAGACGAGAAGACCCTATGGAGCTTTAATTAATTAACCTAAAAATAAACTATAGGTTAACAATTTAGGTTGGGGTGACCTCGGAGCACAAACCCCCCTCCGAGCAAGACCTACCAGTCAAAGCTGCAA-AATAACTGATCCAAAGATCAACGGAACAAGTTACCCTAGGGATAACAGCGCAATCCTATTTAAGAGTCCCTATCGACAAT-AGGGTTTACGACCTCGATGTTGGATCAGGACATCCCAATGGTGCAACAGCTATTAACGGTCCGTTTGTTCAACGGTTAAAGTCCTACGTGATCTGAGTTCAGACCGGAGTAATCCAGGTCGGTTTCTATCTATTTTATGCCTCTCCCAGTACGAAAGGACCAGAGAGACAAGGCCCACTTGAAGCGCCTCCTAGCCCAAC---AGATGACATCATCTTAAACTGATACGCTATAACTATAGATCAGGGGTACCTTATTCTTTGGGCTGGCGGCTGTGGACGCCTAGCTATATCGGCGACTGGCACCGGGCCTCTGGGAGACAATTAAAGTGTGTACGCCAGCTTGTATATTTTTATGTATCCATATATGGGGTTGGAATGTTGTCCCTATGTGGGCCCGAATGCTTCCCGATAAAAATAGTTTGCTTTCCCCTCTTCTTTTTTTGCTCTCACGTGAACGGGTGGACGGTGACGTTACCCCTTGCGGAACTGCCAGCGGGCTCGTGACTGCATTTTCCTCATTGCGGGTTCTCATCTGGGCATAATTATACACATATAAATAACCCCGCTTTCCATACAACCCCTTTGTTGTCGTCTATACGCATCTCTTTCTTCCTCCGTTTGCGCGGATACATTTCTACGACGAATTAAACACTTTTGACCTCGGGGGGGACCATTTTACACATTTT????????????????????????????????????????????????????????????????????????????????????????????????????????????????????????????????????????????????????????????????????????????????????????????????????????????????????????????????????????????????????????????????????????????????????????????????????????????????????????????????????????????????????????????????????????????????????????????????????????????????????????????????????????????????????????????????????????????????????????????????????????????????????????????????????????????????????????????????????????????????????????????????????????????????????????????????????????????????????????????????????????????????????????????????????????????????????????????????????????????????????????????????????????????????????????????????????????????????????????????????????????????????????????????????????????????????????????????????????????????????????????????????????????????????????????????????????????????????????????????????????????????????????????????????????????????????????????????????????????????????????????????????????????????????????????????????????????????????????????????????????????????????????????????????????????????????????????????????????????????????????????????????????????????????????????????????????????????????????????????????????????????????????????????????????????????????????????????????????????????????
		</sequence>
		<sequence>
			<taxon idref="Tbid"/>
			GATGTAAAGCATAACCATCTCAAACTGAAGCCTGCAGTTTTCTCTAAGGATTCCTGCTACCTGCCTCCTCTTCGCTACCCAGCCACTTGCACATTCAAAGGCAGTTTGGAGTCTGAAAAGCAACAGTACATTATCCATGGGGGGAAAACACCGAACAATGAGCTTTCCGATAAGATTTATGTCATGTCTGTTGTGTGCAAGAACAACAAGAAAGTTACTTTTTGCTGTACTGAGAAAGACTTGGTGGGAGACATCCCTGAAGCCAGATATGGTCATACCATTGATGTGGTGCACAGTCGAGGGAAGAGCATGGGCGTTGTCTTTGGAGGGCGATCGTACATACCCTCTGCCCAGAGAACCACGGAAAAGTGGAATAGTGTGGCTGACTGCCTGCCCCACATTTTCTTGGTGGACTTTGAATTTGGGTGCTCTACATCATACATTCTCCCAGAACTTCAGGATGGGCTGTCTTTTCATGTCTCCATCGCCAGAAATGATACCATTTATATTTTAGGAGGGCATTCACTTGCCAATAACATCCGCCCTGCCAACCTATACAGAATAAAGGTTGATCTCCCCCTGGGTAGCCCCGCTGTGAATTGCACGGTTTTGCCAGGAGGAATCTCTGTCTCCAGTGCAATCCTGACTCAAACAAGCAGTGATGAATTTGTTATTGTGGGTGGCTATCAGCTTGAAAATCAAAAAAGAATGGTCTGCAATGTCATCTCTCTTGAGGGCAACAAGATAGAAATTCGTGAGATGGAGACCCCAGATTGGACCCCAGACATTAAGCACAGCAAGATATGGTTTGGAAGCAGCATGGGAAATGGAGCTGTTTTCCTTGGCATACCAGGAGACAATAAACAGGCTGCTTCAGAAACATTCTATTTCTACATGCTGAAATGCGCTGAAGACGAAGTGAATGAAGAACAGAAAACATTCACAAATAGTCAGACATCAACAGAAGACCCAGGGGATTCCACTCCCTTTGAAGACTCAGAAGAATTTTGCTTCAGTGCAGAGGCAAATGATTTTGGTGGTGATGATGAATTTGACACCTATAATGAAGATGATGAGGAAGATGAGTCTGTCACCGGCTACTGGATTACTTGTTGCTCTACCTGTGATGTGGATATCAACACATGGGTACCATTTTATTCAACTGAGCTAAACAAACCTGCCATGATCTATTGCTCTCATGGAGATGGGCACTGGGTCCATGCCCAGTGCATGGATCTGGCAGAACGCACACTCATCCAACTGTCAGAAGGAAGCAGCAAGTATTACTGCAATGAGCACGTGAAGATAGCAAGAGCATTGCAGACCCCAAAACGAGCTCTACCCTTAAAAAAGCCTCCACTG???????????????????????????????????????????GCTCATTA?AGC?TGAGAACAGCAGTTTACTGCTCACTGAGGACCAGATGAGTGTGGGAAAGGCTGAATTCCGTCATGAAAGCAAGCAGCCCGGCTTAGCGAGGAGCCAGCAGAGCAGATGGGCTGAAAGTAAAGAAACATGTGACGATAGGCAGGCTCCCAGCGCAGAGGAAAGGGCAGTTCTGA---ATGCTGATCCCCAGAATGGGAGGGAAGAATCTCCATCCTCTGACCACCCTAGAGATTCCCAAGATGTTCCTTGGATAACACGGAATAGCAGCATACAGAAAGTTAATGAGTGGTTTTCCAGACGTGATGAAACACGGACTTCCAACGGCTCCCACGGTGGGAGGCCTGAGTCAGACACGGAAGGAGCCGACACGGTAGAAGCTCCGGACGAAGTGCGTGGATGCCCTGGCTCTCCAGAGAACACAGCCTCGCCGGCCGGCGAGCCTCATGGCGCTTTAATGTGCGGAAGTGAAAGCGTCCACTCCAAACCAGTGGAGAGTAAT---------ATTGAAGATAAAATATTTGGGAAAACCTATCGGAGGAAGGCAAGCCTCCCTAACTTGAGCCACGTAACTGACAGGCTAACTACGGGACTGTCCGCTCCAGACCCTCAGATAACACGAGAGCGTCCCTTCACCAACAAACTAAAGCGTAAAAGGAGAACTACACCGGGCCTTCACCCAGAGGATTTTATCAAGACAGTGGATTTGACCGTTGTCCAGAAGACTCCTGAGAAGACCATTGAGGGAACTGACCAAACAGAACAGAACGGTCGTGTGATGGATATTGCTAACAGTGGTCACGGGAATGAAGCAAAAGGTGATTATGTTCAGAATGAGAAGAGTTCTGACCCAACAGAATCACTGGGAGAAGAACCCGCTTTCAGAACTAAAGCTGGACCTATAAGCAGCAGCATAAGCACCGTGGGACTAGAATTGAATGTCCACGGTTCAAAAGCGCCCAGGAAGACTAAGCGGAGGGAGAAGACTGCTGCCGAGCATACTTATGCACCTGGACTCGGGGTCAGCAAGAGCCCGAGCCCCCCTGCTCACGCCGGACTGCGGACGGACGGTTGTTCTGGCGGCGAGGAGGCAAAGATCGGGAATTCTGGGCAGAGGCCAGCCAGGCGGAGCAGCAAGCTTCCGCTCGAGGAGGGTCAGGAGCCTGCAGCTGGGGCCAGCAAGGGTGACCGGTCAGATGCACCGATGAATAAGAGACTTGCCAATGATGCTTTTCCGGAACTAAATTTAACAAGCGTATCTGCCGTTTTTACTAATGGTTCAGGTTCTACTAAACTTAAAGAGTGTGTCGATTCTAACCCTCAAGGAGAAGACACAGAAGAGAACCGAGGAACAGTTCAAGTGTCTAGTAGCACCAAAGACCTCAAAGATCTGATATTCAGTGGGGGAAGAAGTTTGCAAACTGACAGATCTGTGGAGAGTCCCAATATTG?ATTGGTACCTGAAACTGACTGTGACACTCAGGATAGCGTCTCCCTGCTGGCACCTGACACCCCAGGGAAGGCAGAAACAGCACCAGGCCAACGTGTGGGTGGGTGCGCAGCTGCTGGAAGCCCGAAGGAACTTATCCGTGATTGTTCG------------AAGGACACAGAGGGCGTTAAGGATCTCCCGAGATGTGAAGTTCAGGAGAC???????????????????????????????????????????????????????????????????????????????????????TGCTCTGTGTTCAAATCCAGG?AATCCAGGAAAGGAATGTGCAACCATGTATTCCCACTCCAGGTCCACAAGGAAACGAAGTCCAAAAGTTACTCTTGAATGTGGACGAAAAGAA---CATCAGGGAGAGAAGGAATTTAATATGGAGCGTGCGCAGCCACCTTACACAACAGCAGGCTTTCCTAAGGGTTGTGAGAAAGACAAAACGCCAGGAGAGTGTGCCACATATACTATGAAAGGAATCTCTAAGCCTTGTCAGTCATCTTCGTTCAGAGGCAATGAAACTAAACTCACTATTGAAAATAAATATGGGATTTCACAAAACCCCTATCACATACCACCCATTTCTCCCGTCAGGTCATCTGTTAAAACTACAAGTAAGAAGAACCTGTCAGAGGAGAAGTGTGAGGAACATTCAGTGTCACCTGCCAGAGCCGTGGGACGTGAGAACATCATTCAGAGTACAGCGGGCACTCCTAGCCAGAACAAAACCAGGGAAAGTGCCGCCAGAGAAGGCAGCTCGAGCGGCACTAACGAAGTAGGCTCC---------------------AGTGGTGAAAACGGTCAAGCAGAGCCAGGCACAAACAGAGCATCAAAATTAAGCGCTCTTCTCAGATCAGGGCTCATGCAACCTGAAGTCTGTAAGCCGAGTCTTCCTCTGAGTAATTGTGAAGATCCTGAAATAAAAAGGCAAG---AAGATGGGGGAGTAGTGCAGGCTGTTAATGCAGATTTCTCTCCGTGTCAAATTTTAGATAACCTAGAACAACCTCTGGGAAGCAGTCCCGCTTCTCGGGTTTGTTCCGAGACCCCAGACGACCTGTTAAATGATGACAAGGTAAAGGAGGATAAC---AGCTTTGCTGAAGGCGGCATGAAGGACAGATCTGCTGTTTTTAGCAAAAGCGTCCTGAAAGAA---TTCAGAAGGAGCCCCAGTCCCTTAGCCCACACA?TCTTGGCTCGGGGTCACCCCAGAAGGGCCAGGAAACTCGAGTCCTCAGAAGAG??????????????????????????????????????????????????????????????????????????????????????????????????????????????????????????????????????????????????????????????????????????????????????????????????????????????????????????????????????????????????????????????????????????????????????????????????????????????????????????????????????????????????????????????????????????????????????????????????????????????????????????????????????????????????????????????????????????????????????????????????????????????????????????????????????????????????????????????????????????????????????????????????????????????????????????????????????????????????????????????????????????????????????????????????????????????????????????????????????????????????????????????????????????????????????????????????????????????????????????????????????????????????????????????????????????????????????????????????????????????????????????????????????????????????????????????????????????????????????????????????????????????????????????????????????????????????????????????????????????????????????????????????????????????????????????????????????????????????????????????????????????????????????????????????????????????????????????????????????????????????????????????????????????????????????????????????????????????????????????????????????????????????????????????????????????????????????????????????????????????????????????????????????????????????????????????????????????????????????????????????????????????????????????????????????????????????????????????????????????????????????????????????????????????????????????????????????????????????????????????????????????????????????????????????????????????????????????????????????????????????????????????????????????????????????????????????????????????????????????????????????????????????????????????????????????????????????????????????????????????????????????????????????????????????????????????????????????????????????????????????????????????????????????????????????????????????????????AATAGGTTTGGTCCCAGCCTTACTATTGGTTGCCAGTAAAACTACACATGCAAGTATCCGCGCTCCAGTGAGGATGCCCTGTAAGTCATGACAAAAAGGAGCAGGTATCAAGCACACTCCTAAGTAGCTCACAACACCTTGCTCTGCCACACCCCTACGGGAAACAGCAGTGATAGAAATTAAGCAATAAACGAAAGTTTGACTAAGTTATACTTGCCCTGGGTTGGTAAATTTCGTGCCAGCCACCGCGGTCATACGATTAACCCTAATCAATAGATCTACGGCGTAAAACGTGTTTAAGAAAAAGCCAAACTACAGCTACGCTGTAAAAAGCCTCAGCTATTGTAAACCCTACCACGAAAGTAGCTTTAAGCCCCCTGAACACACGACAGCTAAGACCCAAACTGGGATTAGATACCCCACTATGCTCAGCTATAAACCCAAAGGATTAACCTAACAAAATCCTTCGCCAGAGTACTACTAGCCAAAGCTTAAAACTCAAAGGACTTGGCGGTGCTTCATATCCTCCTAGAGGAGCCTGTTCTATAATCGATAAACCCCGATAAACCTCACCAACTCTCGCTAACTCAGCCTATATACCGCCATCTTCAGCAAACCCTAAAAAGGAACAATAGTAAGCTCAACCACAGCACGTAAAAACGTTAGGTCAAGGTGTAGCCTATGAGTTGGAAAGAAATGGGCTACATTTCCTATTCGAAAATCCCTGTGAAA-CCAAGGATTAAAGGTGGATTTAGCAGTAAGCTAAGAATAGAGCGCTTAACTGAATAAGGCCATGAAGCACGCACACACCGCCCGTCACCCTCCTCAACCATTATACCCAACCCTATAA-TACTAGAGGAGACAAGTCGTAACAAGGTAAGCGTACTGGAAAGTGCGCTTGGATAACACAAAGTATAGCTTAATGCATCTAGCTTACACCTAGAAGATATCATGTGACTACTTTGAGCCGTGTCTAGCCCAAAAATAAAACATTCACCACCTAAAAGTATAGGAGATAGAAATTTCAACAAGGCGCTATAGAGAAAGTACCGCAAGGGAACGATGAAAGAACAACACTAAAGCAACAAACAGCAAAGCTTACCCCTTGTACCTTTTGCATAATGGTTTAACTAGAATAA-CTTAGCAAAGAGACCTTAAGTTAAGCACCCCGAAACCAGACGAGCTATTTATAAGCAGCCCCAC--AGAGCGAACTCATCTATGTAGCAAAATAGTGAAAAGACTTATAAATAGAGGTGAAAAGCCTACCGAGCCTGGTGATAGCTGGTTGTCCAGCAAAAGAACTTCAGTTCAACTTTAAGCCTACCTAACAACTGTAGACTTAAAACATAGTCTAAAAGGGAACAGCCTTTCAGACACAGGTTACAACCTTATCTAGAGAGTAAGTATAAAAA-T-AAACCATAGTTGGCCTAAAAGCAGCCATCAATAAAGAAAGCGTTCAAGCTCAACAATTTAATTACCCTAATTCCAATAATATACCATCTCCTAGAACTAAACTGGACCACTCTAT-AATTATATAGAAGAGATACTGTTAATATGAGTAACAAGAATCCTATTCTCCATGCACAAGCATATATCAGAACGAATACCCACTGATAGTTAACACATGTAAAGTAAACCAAACAACAAGTCCTTTATAATGTTAACCCAACACAGGAGTGC--CCAGGGAAAGATCAAAAGGAGTAAAAGGAACTCGGCAAACACGAACCCCGCCTGTTTACCAAAAACATCACCTCTAGCATCTCAAGTATTAGAGGCACTGCCTGCCCAGTGACATAC--GTTCAACGGCCGCGGTATCCTGACCGTGCAAAGGTAGCATAATCACTTGTTCTCTAAATAAGGACTTGTATGAATGGCCACACGAGGGTTCCACTGTCTCTTACTCCCGATCAGTGAAATTGACCTCCCCGTGAAGAGGCGGGGATATAAAAATAAGACGAGAAGACCCTATGGAGCTTTAATTAATTAACCTAAGAGTAAATTATAGGTTAACAATTTAGGTTGGGGTGACCTCGGAGCACAAAACACCCTCCGAGCAAGACTTACCAGTTGAAGCTCTAACACTTATTGATCCAAAGATCAACGGAACAAGTTACCCTAGGGATAACAGCGCAATCCTATTCAAGAGTCCCTATCGACAAT-AGGGTTTACGACCTCGATGTTGGATCAGGACATCCCAATGGTGCAGCAGCTATTGATGGTTCGTTTGTTCAACGATTAAAGTCCTACGTGATCTGAGTTCAGACCGGAGTAATCCAGGTCGGTTTCTATCTATTTTACGCCTCTCCCAGTACGAAAGGACAAGAGAGACAAGGCCCCCTTAACGCGCCTTCCAGCCTAAC---AGATGACCTAAACTCAATCTGATATGCTATAATCATAGACTAGGGCT??????????????????????????????????????????????????????????????????????????????????????????????????????????????????????????????????????????????????????????????????????????????????????????????????????????????????????????????????????????????????????????????????????????????????????????????????????????????????????????????????????????????????????????????????????????????????????????????????????????????????????????????????????????????????????????????????????CCCTCTAAATATAAAATCCTGTGACTCCACCCTCAATTTCTCTGTGAATTGGTCCTTTGGGTTGTTGCGTCAATCTACGGTTTTCTGCATCATAACTCGAACGCACGCTTAATCGTACCAATTGCGGAGTAATAGGTGATTTCGTAACCAGCAAGGGCTCATTTTTATTGCTTAATCAGTGGCGGGCTTATAGGTCTAATTTTCGAACTGAAGTGGATCTCTCTTTGCGTATGCACGCTTATGGTAGTCTCCTGGGCAATTCTTTGGGGCACGTATACAACTCTTCGCATCCTAATGGACGACTGTCATGATTGGGGGTTTCGTGAAAGCACCTACCGTTTTGCTTCATTCTCTCCTTCTGTTCGCCTGTATGTCACTCTTTCTCAGAACGGTCAAAACCACGGATCCTCGACCGACTATCCTTCACCTATAACATAAGAATCTGGATGCATATCTACATCTACACCTGTCTTTCACCGACTCTGGGACCGAA???????????????????????????????????????????????????????????????????????????????????????????????????????????????????????????????????????????????????????????????????????????????????????????????????????????????????????????????????????????????????????????????????????????????????????????????????????????????????????????????????????????????????????????????????????????????????????????????????????????????????????????????????????????????????????????????????????????????????????????????????????????????????????????????????????????????????????????????????????????????????????????????????????????????????????????????????????????????????????????????????????????????????????????????????????????????????????????????????????????????????????????????????????????????????????????????????????????????????????????????????????????????????????????????????????????????????
		</sequence>
		<sequence>
			<taxon idref="Tsau"/>
			GATGTAAAGCATAACCATCTCAAACTGAAGCCTGCAGTTTTCTCTAAGGATTCCTGCTACCTGCCTCCTCTTCGCTACCCGGCCACTTGCACATTCAAAGGCAGTGTGGAGTCTGAAAAGCAACAGTACATTATCCACGGGGGAAAAACACCGAACAATGAGCTTTCCGATAAGATTTATGTCATGTCTGTTGTGTGCAAGAACAACAAGAAAGTTACTTTTTGCTGTACTGAGAAAGACTTGGTGGGGGACATCCCCGAAGCCAGATATGGTCATACCATTGATGTGGTGCACAGTCGAGGGAAGAGCATGGGTGTTGTCTTTGGAGGGCGATCGTACATACCTTCTGCCCAGAGAACCACGGAAAAGTGGAATAGTGTGGCTGACTGCCTGCCCCACGTTTTCTTGGTGGATTTTGAATTTGGGTGCTCTACATCATACATTCTTCCAGAACTTCAGGATGGGCTATCTTTTCATGTCTCCATTGCCAGAAATGACACCATTTATATTTTAGGAGGGCATTCACTTGCCAATAACATCCGCCCTGCCAACCTATACAGAATAAAGGTTGATCTACCCCTGGGTAGCCCGGCTGTGAATTGCACGGTGTTGCCAGGAGGAATCTCTGTCTCCAGTGCAATCCTGACTCAAACAAGCAGTGATGAATTTGTGATTGTGGGTGGCTATCAGCTTGAAAATCAGAAAAGAATGGTCTGCAATGTCATCTCTCTTGAGAACAACAAGATAGAAATTCGTGAGATGGAGACCCCAGATTGGACCCCAGACATTAAACACAGCAAGATATGGTTTGGAAGCAGCATGGGAAATGGAGCTGTCTTCCTTGGCATACCAGGAGACAATAAACAGGCTGCTTCAGAAACGTTCTATTTCTACATGCTGAAATGCGCCGAAGACGAAGTGAATGAAGAACAGAAAACATTCACAAATAGTCAGACATCAACAGAAGACCCAGGGGATTCCACTCCCTTTGAAGACTCAGAAGAATTTTGCTTCAGTGCAGAGGCAAATAATTTTGATGGTGATGATGAATTTGACACCTATAACGAAGAGGATGAGGAAGATGAGTCTGTCACCGGCTACTGGATTACTTGCTGCTCTACCTGTGATGTGGATATCAACACGTGGGTACCATTTTATTCAACTGAGCTCAACAAACCTGCCATGATCTATTGCTCTCATGGAGATGGGCACTGGGTCCACGCCCAGTGCATGGATCTGGCGGAACGCACACTCATCCAGCTGTCAGAAGGAAGCAGCAAGTATTACTGCAATGAGCATGTGAAGATAGCAAGAGCATTGCAGACCCCAAAACGAGCTCTACCCTTAAAAAAGCCTCCACTG???????????????????????????????????????????????????????????????????????????????????????????????????????????????????????????????????????????????????????????????????????????????????????????????????????????????????????????????????????????????????????????????????????????????????????????????????????????????????????????????????????????????????????????????????????????????????????????????????????????????????????????????????????????????????????????????????????????????????????????????????????????????????????????????????????????????????????????????????????????????????????????????????????????????????????????????????????????????????????????????????????????????????????????????????????????????????????????????????????????????????????????????????????????????????????????????????????????????????????????????????????????????????????????????????????????????????????????????????????????????????????????????????????????????????????????????????????????????????????????????????????????????????????????????????????????????????????????????????????????????????????????????????????????????????????????????????????????????????????????????????????????????????????????????????????????????????????????????????????????????????????????????????????????????????????????????????????????????????????????????????????????????????????????????????????????????????????????????????????????????????????????????????????????????????????????????????????????????????????????????????????????????????????????????????????????????????????????????????????????????????????????????????????????????????????????????????????????????????????????????????????????????????????????????????????????????????????????????????????????????????????????????????????????????????????????????????????????????????????????????????????????????????????????????????????????????????????????????????????????????????????????????????????????????????????????????????????????????????????????????????????????????????????????????????????????????????????????????????????????????????????????????????????????????????????????????????????????????????????????????????????????????????????????????????????????????????????????????????????????????????????????????????????????????????????????????????????????????????????????????????????????????????????????????????????????????????????????????????????????????????????????????????????????????????????????????????????????????????????????????????????????????????????????????????????????????????????????????????????????????????????????????????????????????????????????????????????????????????????????????????????????????????????????????????????????????????????????????????????????????????????????????????????????????????????????????????????????????????????????????????????????????????????????????????????????????????????????????????????????????????????????????????????????????????CTGTACGTGGAGGACACCCCGGAGTCGCCACTGCATGACTCCTACTGCAGCAAGCTGCTGGACCTGGCCTTCCTGCTGGACGGCTCCTCCAAGCTGTCCGAGGCGGAGTTCGAGGTGCTGAAGGTCTTCGTGGTGGGCATGATGGAGCGCCTGCACATCTCCCAGAAGCGGATCCGCGTGGCCCTGGTGGAGTACCACGAGGGCTCCCACGCCTACCTCCAGCTCCGGGACCGGAAGCGGCCCTCCGAGCTGCGGCGCATCGCCAGCCAGGTGAAGTACGCGGGCAGCACGGTGGCCTCCGCCACCGAGGTCCTCAAGTACACGCTCTTCCAAATCTTCGGCAAGATTGACCGCCCCGAGGCCTCCCGCGTTGCTCTGCTCCTGACGGCCAGCCAGGAACCCCCGAGGATGGCCCGGAACTTGGCCCGTTACGTCCAGGGCCTGAAGAAGAAGAAGGTCATCGTGGTCCCAGTGGGCATTGGGCCGCACGTGAACCTCAAGCAGATCCSCCTCATCGAGAAGCAGGTCCCTGAGAACAAGGCCTTTGTGATCAGCAGTGTGGACGAGCTGGAGCAGCGAAGGGACGAGATTATCAGCTACCTCTGTGACCTTGCTCCCGAAGTGCGGGCACCTACGCAGTCCCCGCCTATGGCACAAGTCACTGTGGGTCCAGAGCACCTGGGGGCGTCATCCCTGGGGCCCAAGCGGAACTCCATGGTTCTGGATGTGGTGTTTGTTCTGGAAGGGTCGGACCAAATCGGCGAGGCCAACTTCAACAGGAGCAGGGAGTTCATGGAGGAGGTGATCCAGCGGATGGACGTGGGCCCAGACGCCATCCACGTCACGGTGCTGCAGTACGCGTACACGGTGACCGTGGAGGCCACCTTCCGCGAGACCCAGTCCAAGGGGGAGGTCCTGCAGCGGGTGCGCGAGATCCGCTACCAAGGYGGTAACAGCACCAACACGGGACTGGCCCTGCAGTACGTTTTCGAACACAGCTTCTCGGCC??????????????????????????????????????????????????????????????????????????????????????????????????????????????????????????????????????????????????????????????????????????????????????????????????????????????????????????????????????????????????????????????????????????????????????????????????????????????????????????????????????????????????????????????????????????????????????????????????????????????????????????????????????????????????????????????????????????????????????????????????????????????????????????????????????????????????????????????????????????????????????????????????????????????????????????????????????????????????????????????????????????????????????????????????????????????????????????????????????????????????????????????????????????????????????????????????????????????????????????????????????????????????????????????????????????????????????????????????????????????????????????????????????????????????????????????????????????????????????????????????????????CACAGGTTTGGTCCCAGCCTTCCTATTAATTGTTAGCAAAACTACACATGCAAGTATCAGCATCCCAGTGAGAATGCCCTATAAGTCACGACAAAAAGGAGCAGGTATCAAGCACACTCCAAAGTAGCTCACAACACCTTGCTTAACCACACCCCCACGGGAAACAGCAGTGATAAAAATTAAGCAATAAACGAAAGTTCGACTAAGTTATGCTAACCAAGGGTTGGTAAATTTCGTGCCAGCCACCGCGGTCATACGATTAACCCTAACTAATAGACCCACGGCGTAAAACGTGTTTAAGAAAAAGCCAAACTACAACTACGCTGTAAAAAGCCCTAGTCACTGTAAGCCCCACTACGAAAGTAGCTTTAAATCCTCTGAATACACGACAGCTAAGACCCAAACTGGGATTAGATACCCCACTATACTTAGCCATAAACCCAAAGAATTAATATAACAAAATTCTTCGCCAGAGTACTACTAGCCAAAGCTTAAAACTCAAAGGACTTGGCGGTGCTTCATATCCTTCTAGAGGAGCCTGTTCTATAATCGATAAACCCCGATAAACCTCACCAACTCTTGCTAACTCAGCCTATATACCGCCATCTTCAGCAAACCCTAAAAAGGAACCACAGTAAGCCCAACCATAATACATAAAAACGTTAGGTCAAGGTGTAGCCTATGAGTTGGAAAGAAATGGGCTACATTCCCTACACGAAAGCTCCTGTGAAA-TCAGGATCTAAAGGTGGATTTAGCAGTAAGCTAAGAATAGAGTGCTTAGCTGAATCAGGCCATGAAGCACGCACACACCGCCCGTCACCCTCCTCAACGTTAACCCTCAAACCTATA-CTACTAGAGGAGACAAGTCGTAACAAGGTAAGCGTACTGGAAAGTGCGCTTGGATAATCCAAAGTATAGCTTAACGCATCTAGCTTACACCTAGAAGATATCATTTGACTACTTTGAGCCGTACCTAGCCCCAAAACAAAACATTTATTTACTAAA-GTATAGGAGATAGAAATTCTAATAGGGCGCTATAGAGAAAGTACCGCAAGGGAACGATGAAAGAA-GATACCAAAGCAACAAACAGCAAAGTTTACCCCTTGTACCTTTTGCATAATGATTTAACTAGAACAA-CCTAGCAAAGAGACCTTAAGTTAGCAACCCCGAAACCAGACGAGCTATTTATGAGCAGCTTTAC--AGAGCAAACTCATCTATGTAGCAAAATAGTGAAAAGACTTATAAATAGAGGTGACAAGCCTACCGAGCCTGGTGATAGCTGGTTGTCCAG-AAAAGAACTTCAGTTCAACTTTAAGCCTACCTAACAACTGTAGACTTAAAACATAGTCTGAAAGGGAACAGCCCTTCAGACACAGACTACAACCTTATCTAGAGAGTAAGTATAAATA-CCAAACCATAGTTGGCCTAAAAGCAGCCACCAATAAAGAAAGCGTTCAAGCTCAACAACTTAATCATCTCAATTCCAAAAAAACACCAACTCCTAGAATTAAACTGGACTATTCTAT-AACTATATAGAGAAAATACTGTTAATATGAGTAACAAGAATCTAATTCTCCACGCATAAGTGTATATCAAAACGAATACCCATTGATAGTTAACGTATACAAAGCAAGCCAAACAACAAGCTCTTTACAACGTTAACCCAACACAGGAATGCCTTAAAGGAAAGATCAAAAAGAGTAAAAGGAACTCGGCAAACACGAATCCCGCCTGTTTACCAAAAACATCACCTCTAGCATCACAAGTATTAGAGGCCCTGCCTGCCCAGTGACATAC--GTTTAACGGCCGCGGTATCCTGACCGTGCAAAGGTAGCATAATCACTTGTTCTCTAAATAAGGACTTGCATGAACGGCCACACGAGGATTCTACTGTCTCTTACTCCCGATCAGTGAAATTGACCTTCCCGTGAAGAGGCGGGAATATTAAAATAAGACGAGAAGACCCTATGGAGCTTTAATTAATTAACCTAAGAGCAAACAATAGGTTAACAATTTAGGTTGGGGTGACCTCGGAGCACAAAACACCCTCCGAGCAAGACCCACAAGTCAAAGCAACTACACATATTGATCCAAAGATCAACGAAACAAGTTACCCTAGGGATAACAGCGCAATCCTATTTAAGAGTCCATATCGACAAT-AGGGTTTACGACCTCGATGTTGGATCAGGACATCCTAATGGTGCAACAGCTATTAAAGGTTCGTTTGTTCAACGATTAAAGTCCTACGTGATCTGAGTTCAGACCGGAGTAATCCAGGTCGGTTTCTATCTATTCTATGCCTCTCCCAGTACGAAAGGACAAGAGAGACAAGGCCCCCTTAACGCGCCTTCCAGCCTAAC---AGATAACCTAACATCAATCTGATATGCTGTAAACATAGAC-AGGGCTACCTTACTCTTTGGGCTGGCGGATGTGGACGCCTAGCTCTATCGGCGACTGGCACCGGGCCTTTGGGAGACAATTAAAGTATGTACGCCAGCTTGTATATTTTTATGTATCCATATATGGGGTTGGAATGCTGTCCCTATATGGGCCCGAATGCTTCCCGATAAAAATAGTTTGCTCTCCCCTCTTCTCTTTCTGCTCTCACGTGAGCGGGTGGACGGTGACGTTACCCCCTGCGGAACTGCCAGCGGGCTCGTGACTGCATTTTCCTCACTGCGGGTTCTCATTTGGGCATAATTATACACATATAAATAACCCCGCCTTCCATACAACCCTTTTGTTGTCGTCTATACGCATCTTTCTTTTCCTCCGTTTGCGCGGATACATTTTTACGACGAACTAAACACTTTTGACCGCGGGGGGGACCATCTTACACATTTT????????????????????????????????????????????????????????????????????????????????????????????????????????????????????????????????????????????????????????????????????????????????????????????????????????????????????????????????????????????????????????????????????????????????????????????????????????????????????????????????????????????????????????????????????????????????????????????????????????????????????????????????????????????????????????????????????????????????????????????????????????????????????????????????????????????????????????????????????????????????????????????????????????????????????????????????????????????????????????????????????????????????????????????????????????????????????????????????????????????????????????????????????????????????????????????????????????????????????????????????????????????????????????????????????????????????????????????????????????????????????????????????????????????????????????????????????????????????????????????????????????????????????????????????????????????????????????????????????????????????????????????????????????????????????????????????????????????????????????????????????????????????????????????????????????????????????????????????????????????????????????????????????????????????????????????????????????????????????????????????????????????????????????????????????????????????????????????????????????????????
		</sequence>
		<sequence>
			<taxon idref="Vspe"/>
			GATGTAAAGCATAACCATCTAAAACTGAAGCCTGCAGTTTTCTCTAAGGATTCCTGCTACCTGCCTCCTCTTCGCTACCCAGCCACTTGCACATTCAAAGGCAGTTTAGAGTCTGAAAAGCAACAATACATTATCCATGGGGGGAAAACACCAAACAATGAGCTTTCCGATAAGATTTATGTCATGTCTGTTGTGTGCAAGAACAACAAGAAAGTTACTTTTTGCTGTACTGAGAAAGACTTGGTGGGAGACGTCCCTGAAGCCAGATATGGTCATACCATTGATGTGGTGTACAGTCGAGGGAAGAGCATGGGTGTTGTCTTCGGAGGGCGATCATACATACCTTCTGCCCAAAGAACCACAGAAAAATGGAATAGTGTAGCTGACTGCCTGCCCCACATTTTCTTGGTGGATTTTGAATTTGGGTGCTGTACATCATACATTCTTCCAGAACTTCAGGATGGACTATCTTTTCACGTCTCCATTGCCAGAAATGATACCATTTATATTTTAGGAGGGCATTCACTTGCCAATAACATCCGCCCTGCCAACCTATACAGAATAAGGGTTGATCTCCCCCTGGGTAGCCCGGCTGTGAATTGCACGGTTTTGCCAGGAGGAATCTCTGTCTCCAGTGCAATCCTGACTCAAACAAACAGTGATGAATTTGTTATTGTGGGTGGCTATCAGCTTGAAAATCAGAAAAGAATGGTCTGCAATGTCATCTCTCTTGAGGGGAACAAGATAGAAATTCGTGAGATGGAGACCCCAGATTGGACCCCAGACATTAAGCACAGCAAGATATGGTTTGGAAGCAACATGGGAAATGGAGCTGTTTTCCTTGGCATACCAGGAGACAATAAACAGGCTGCTTCAGAGACATTCTATTTCTACATGCTGAAATGTGCTGAAGATGATGTGAATGAAGAACAGAAAACATTCACAAATAGTCAGACATCAACAGAAGACCCAGGGGATTCCACTCCCTTTGAAGACTCAGAAGAATTTTGCTTCAGTGCAGAAGCAAATAATTTTGATGGTGATGATGAATTTGACACCTATAACGAAGATGATGAGGAAGATGAGTCTGTCACAGGCTACTGGATTACTTGCTGCTCTACCTGTGATGTGGATATCAACACGTGGGTACCATTTTATTCAACTGAGCTAAATAAACCTGCCATGATCTATTGCTCTCATGGAGATGGGCACTGGGTCCATGCCCAGTGCATGGATCTGGCAGAACGCACACTCATCCAACTGTCAGAAGGAAGCAGCAAGTATTACTGCAATGAGCATGTGAAGATAGCAAGAGCATTGCAGACCCCAAAACGAGCTCTACCCTTAAAAAAGCCTCCACTG?????????????????????????????????????????????????????????????????????????????????????????????????????????????????????????????????????????????????????????????????????????????????????????????????????????????????????????????????????????????????????????????????????????????????????????????????????????????????????????????????????????????????????????????????????????????????????????????????????????????????????????????????????????????????????????????????????????????????????????????????????????????????????????????????????????????????????????????????????????????????????????????????????????????????????????????????????????????????????????????????????????????????????????????????????????????????????????????????????????????????????????????????????????????????????????????????????????????????????????????????????????????????????????????????????????????????????????????????????????????????????????????????????????????????????????????????????????????????????????????????????????????????????????????????????????????????????????????????????????????????????????????????????????????????????????????????????????????????????????????????????????????????????????????????????????????????????????????????????????????????????????????????????????????????????????????????????????????????????????????????????????????????????????????????????????????????????????????????????????????????????????????????????????????????????????????????????????????????????????????????????????????????????????????????????????????????????????????????????????????????????????????????????????????????????????????????????????????????????????????????????????????????????????????????????????????????????????????????????????????????????????????????????????????????????????????????????????????????????????????????????????????????????????????????????????????????????????????????????????????????????????????????????????????????????????????????????????????????????????????????????????????????????????????????????????????????????????????????????????????????????????????????????????????????????????????????????????????????????????????????????????????????????????????????????????????????????????????????????????????????????????????????????????????????????????????????????????????????????????????????????????????????????????????????????????????????????????????????????????????????????????????????????????????????????????????????????????????????????????????????????????????????????????????????????????????????????????????????????????????????????????????????????????????????????????????????????????????????????????????????????????????????????????????????????????????????????????????????????????????????????????????????????????????????????????????????????????????????????????????????????????????????????????????????????????????????????????????????????????????????????????????????????????????????????????????????????????????????????????????????????????????????????????????????????????????????????????????????????????????????????????????????????????????????????????????????????????????????????????GAGGGCTCCCACGCCTACCTCCAG?TCCGGGACCGGAAGCGGCCCTCCGAG?TGCGGCGCATCGCCAGCCAGGTGAAGTACGCGGGCAGCACGGTGGCCTCCACCACTGAGGTCCTCAAGTACACGCTCTTCCAAATCTTTGGCAAGACTGACCGCCCCGAGGCCTCCCGAGTTGCCCTGCTCCTGATGGCCAGCCAGGAGCCCCCGAGGTTGGCCCGGAACTTGGCCCGTTACGTCCAGGGCCTGAAGAAGAAGAAGGTCATCGTGGTCCCGGTGGGCATTGGGCCGCATGTGAACGTCAGGCAAGTCCACCTCATCGAGAAGCAGGCCCCTGAGAACAAGGCCTTTGTGCTCAGCAGTGTGGATGAGCTGGAACAGCGAAGGGATGAGATTATCAGCTACCTCTGTGACCTTGCTCCCGAAGTGCTGGCACCTACACAGCCCCCGCCTGTGGCACAAGTCACCGTGGGTCCGGAGCACCTGGGGGCTTCAT?CCTGGGGCCCAAGAGGAACTCCATGGTTCTGGATGTGGTGTTTGTTCTGGAAGGGTCGGACCAAATTGGTGAGGCCAACTTCAACAGGAGCAGGGAGTTCATGGAGGAGGTGATCCAGCGGATGGACGTGGGCCAGGACGCCATCCACATCACGGTGCTGCAGTACTCGTACACGGTGACCGTGGAGGCCACCTTCCGCGAGACCCAGTCCAAGGGGGACGTTCTGCAGCGGGTGCGTGAGATCCGCTACCAGGGTGGCAACAGCACCAACACGGGAC?GGCCCTGCAGTACGTGTCCGAGCACAGCTTCTCGGCC?????????????????????????????????????????????????????????????????????????????????????????????????????????????????????????????????????????????????????????????????????????????????????????????????????????????????????????????????????????????????????????????????????????????????????????????????????????????????????????????????????????????????????????AAAACATTTATTTGATTGGGCAAAATATCCACAAGCCTTTCATTATTATGTTTGTCCTCATGGTAATTGTAACAGTAA??????GGGACA??????CGCATGGCCTCTTAGGCCTTTAAGTTCCATACGTGAAATTGGCAACGTACTGAAAATGTACCTCTCGGTTTTAGATTTACACACTGTCTCATA????GGAACATGAAAACTATTTCCACGCATGGTGGAAGCCAAATCACAC???????ATTTATAAACACGC??TTTTGTTTTGGCATTCTGTTCGCTTTCCGAT?GGACTCATGTAACCTGG?GGGGCCGGAGGCAAGCAGGGCACGAAGTCACCCCTAGAAAACGGTGCCGGTGGCTGTGAGTCCAAGGTCCTTTCTCACCCGTCCCCC?CCCCCGACTG????????????????????????????????????????????????????????????????????????????????????????????????????????????????????????????????????????????????????????????????????????????????????????????????????????????????????????CATAGGTTTGGTCCCAGCCTCTCTATTAGTTATAAGCAAAACTACACATGCAAGTATCCGCACCCCAGTGAGGATCCCCTGCAAGTCATGACAAAAAGGAGTGGGCATCAAGCACACAC-AT-GTAGCTCAAGACGCCTTGCTCAGCCACGCCCCCACGGGAACCAGCAGTGATAAAAATTAAGCAATGAACGAAAGTTTGACTAAGTTATGCTTACCAAGGGTTGGTAAATTTCGTGCCAGCCACCGCGGTCATACGATTAACCCTAATTAATAGACCTACGGCGTAAAACGTGTTTAAGAAAAAGCCAAACTCTAGCTACGCTGTAAAAAGCCTCAGCTACTGTAAGCCCCACTACGAAAGTGACTTTAAAGTATCTGAACACACGACAGCTAAGACCCAAACTGGGATTAGATACCCCACTATGCTTAGCCCTAAACCTAAAGGGTCCACATAACAAGACCCTTCGCCAGAGTACTACTAGCCAAAGCTTAAAACTCAAGGGACTTGGCGGTGCTTTATATCCCTCTAGAGGAGCCTGTTCTATAATCGATAAACCCCGATAAACCTCACCAACCCTTGCCAACTCAGCCTATATACCGCCATCTTCAGCAAACCCTGAAAAGGAGTCGCAGTAAGCTCAATCACACAACATAAAAACGTTAGGTCAAGGTGTAGCCCATGGGTTGGAAAGAAATGGGCTACATTACCTGCTCGAATCCCCCTATGAAAATGAAGGGCTGAAGGTGGATTTAGCAGTAAACTAAGAATAGAGTGCTTAGTTGAATAAGGCCATGAAGCACGTACACACCGCCCGTCACCCTCCTCAACAGTAGACCCCAATCCTAT-CCTGTCAGAGGAGATAAGTCGTAACAAGGTAAGCGTACTGGAAAGTGTGCTTGGATAACACAAAGCATAGCTTAACGCATCTAGCTTACACCTAGAAGATATCATGTGACTGCTTTGAGCCGTACCTAGCCC-ACACTAAAACATTCACTCTC-AAAAGTATAGGAGATAGAAATTCTAATCTGGCGCTATAGAGAAAGTACCGCAAGGGAACCATGAAAGAAACA-ACCAAAGCAACAAACAGCAAAGATTACCCCTTGTACCTTTTGCATAATGATTTAACTAGAACAA-CTTAGCGAAGAGAACTTAAGTTAATAATCCCGAAACCAGACGAGCTATTCACGAGCAGCCCAAAATAGAGCAAACTCATCTATGTGGCAAAATAGCGAGAAGACTCATGAATAGAGGTGACAAGCCTACCGAGCCTGGTGATAGCTGGTTGTCCAG-AAAAGAGTTTTAGCTCAACCTTAAGCCTGCCCAACCACTGTAGACTTAAGAGATAATCTAAAAGGGGACAGCCTTTTAGATAAAGGTTACAACCTTGCCTAGAGAGTAAGCATGCTAA--CAGACCATAGTGGGCCTAAAAGCAGCCATCAATAAAGAAAGCGTTCAAGCTCAACAATCCAACAACCCCGATACCAACAGCAGACCACCTCCTAGCACTAAACTGGACCATTCTAT-AACTATATAGAAGAGATACTGTTAATATGAGTAACAAGAATTTTATTCTCCCCGCACAAGTGTATATCAGAACGGATAACCACTGATAGTCAACATACGTAGAGCAAGTTCAACAACAAGCTCTCTATAATGTTAACCCAACACAGGAGTGCC-CCAGGGAAAGATTAAAAGGAGTAAAAGGAACTCGGCAAACACAAACCCCGCCTGTTTACCAAAAACATCACCTCTAGCATACCTAGTATTAGAGGCACTGCCTGCCCAGTGACATAC--GTTCAACGGCCGCGGTATCCTGACCGTGCTAAGGTAGCATAATCACTTGTTCTCTAAATAAGGACTTGTATGAATGGCCACACGAGGGTTTTTCTGTCTCTTACTCCCAATCAGTGAAATTGACCTCCCCGTGAAGAGGCGGGGATGCCACAACAAGACGAGAAGACCCTATGGAGCTTCAATTAACTAGCCTAAGAGCAAATAATAGGTTAGTAATTTAGGTTGGGGTGACCTCGGAGTACAAAAAACCCTCCGAGCAAGACTTACCAGTCAAAGCC-ACACCATAATTGACCCAAAGATCAACGGACCAAGTTACCCTAGGGATAACAGCGCGATCCTATTCAAGAGTCCATATCGACAAT-AGGGTTTACGACCTCGATGTTGGATCAGGACATCCTAATGGTGCAGCAGCTATTAAGGGTTCGTTTGTTCAACGATTAAAGTCCTACGTGATCTGAGTTCAGACCGGAGCAATCCAGGTCGGTTTCTATCTGTTTCGCGCTCCTCCCAGTACGAAAGGACAAGAGAAGCAAGGCCTCCTTATCGCGCCTTCCAGTTCTAC---AGATGACATAATCTTAATCTGGCGCACAACAACCATAGAC-AGGGCTACCTTACTTTTTGGGCTGGCGGATGTGGACGCTTAGCTCTATCGGCGACTGGCACCGGACCTCTGGGAGACAATTAAAGTATGTACGCCAGCTTGTATATTTTTATGTATCCATATATGGGGTTGGAATGCTGTCCCTATATGGGCCCGAATGCTTCCCGATAAAAATAGTTTGCTCTCCCCTCTTCTTTCTCTGCTCTCACATGAGCGGGTGGACGGTGACGTTACCCCTTGCGGAACTGCCAGCGGGCTCGTGATTGCATTTTCCTCACTGCGGGTTCTCATCTGGGCATAATTATACACATATAAATAACCCCGCCTTCCATACAACCCCTTTGTTGTCGTTTATACGCGTCTCTCTCTTCCTCCGTCTGCGCGGATACATCTCTACGACGAACTAAACACTTTTGACCGCGGGGGGGACCGTCTTACACACTTT????????????????????????????????????????????????????????????????????????????????????????????????????????????????????????????????????????????????????????????????????????????????????????????????????????????????????????????????????????????????????????????????????????????????????????????????????????????????????????????????????????????????????????????????????????????????????????????????????????????????????????????????????????????????????????????????????????????????????????????????????????????????????????????????????????????????????????????????????????????????????????????????????????????????????????????????????????????????????????????????????????????????????????????????????????????????????????????????????????????????????????????????????????????????????????????????????????????????????????????????????????????????????????????????????????????????????????????????????????????????????????????????????????????????????????????????????????????????????????????????????????????????????????????????????????????????????????????????????????????????????????????????????????????????????????????????????????????????????????????????????????????????????????????????????????????????????????????????????????????????????????????????????????????????????????????????????????????????????????????????????????????????????????????????????????????????????????????????????????????????
		</sequence>
		<sequence>
			<taxon idref="Acen"/>
[truncated: 72,315 more chars]
